# Supplementary material for: Wounding response in Porifera (sponges) activates ancestral signaling cascades involved in animal healing, regeneration, and cancer
Source: Sci Rep. 2022 Jan 25;12:1307. doi: 10.1038/s41598-022-05230-x (PMC8789774; doi:10.1038/s41598-022-05230-x)
Supplement: Supplementary file 2 — Supplementary Information. [file 41598_2022_5230_MOESM2_ESM.xlsx]

## Sheet: Wu-etal_Aahi_150_3h_edgeR_vsCon
geneID	logFC	FDRpvalue	ChangeDirection	Pfam	sigP	blastPUniprot	blastpDescription	GOannotation
TRINITY_DN173751_c5_g3	11.4861	5.16e-22	Grazing-UP	.	.	.	.	.
TRINITY_DN138623_c0_g1	5.89172	3.57e-21	Grazing-UP	.	.	.	.	GO:0000978^molecular_function^RNA polymerase II proximal promoter sequence-specific DNA binding,GO:0000981^molecular_function^DNA-binding transcription factor activity, RNA polymerase II-specific,GO:0001077^molecular_function^proximal promoter DNA-binding transcription activator activity, RNA polymerase II-specific,GO:0001964^biological_process^startle response,GO:0005634^cellular_component^nucle…
TRINITY_DN163876_c2_g1	9.69669	1.28e-19	Grazing-UP	.	Tm1	.	.	.
TRINITY_DN174038_c4_g1	5.82275	1.28e-19	Grazing-UP	PF00178.21^Ets	Tm1	ETV4	ETS translocation variant 4	GO:0000978^molecular_function^RNA polymerase II proximal promoter sequence-specific DNA binding,GO:0000981^molecular_function^DNA-binding transcription factor activity, RNA polymerase II-specific,GO:0001077^molecular_function^proximal promoter DNA-binding transcription activator activity, RNA polymerase II-specific,GO:0001964^biological_process^startle response,GO:0003677^molecular_function^DNA b…
TRINITY_DN174650_c5_g1	9.84693	2.34e-19	Grazing-UP	.	.	.	.	.
TRINITY_DN158084_c2_g2	10.3584	8.65e-19	Grazing-UP	.	sigP	.	.	.
TRINITY_DN139190_c0_g1	7.17509	1.34e-18	Grazing-UP	.	Tm1	TGM2	Protein-glutamine gamma-glutamyltransferase 2	GO:0003810^molecular_function^protein-glutamine gamma-glutamyltransferase activity,GO:0005200^molecular_function^structural constituent of cytoskeleton,GO:0005524^molecular_function^ATP binding,GO:0005576^cellular_component^extracellular region,GO:0005737^cellular_component^cytoplasm,GO:0005794^cellular_component^Golgi apparatus,GO:0005856^cellular_component^cytoskeleton,GO:0005886^cellular_compo…
TRINITY_DN150567_c2_g2	6.17924	4.22e-18	Grazing-UP	PF04505.11^CD225	Tm2	SYNG1	Synapse differentiation-inducing gene protein 1	GO:0005515^molecular_function^protein binding,GO:0005887^cellular_component^integral component of plasma membrane,GO:0006886^biological_process^intracellular protein transport,GO:0009607^biological_process^response to biotic stimulus,GO:0014069^cellular_component^postsynaptic density,GO:0016021^cellular_component^integral component of membrane,GO:0030054^cellular_component^cell junction,GO:003190…
TRINITY_DN174038_c4_g2	5.75027	4.22e-18	Grazing-UP	.	.	.	.	.
TRINITY_DN153285_c1_g1	5.39759	6.28e-18	Grazing-UP	.	.	.	.	GO:0001533^cellular_component^cornified envelope,GO:0003810^molecular_function^protein-glutamine gamma-glutamyltransferase activity,GO:0003824^molecular_function^catalytic activity,GO:0005509^molecular_function^calcium ion binding,GO:0005737^cellular_component^cytoplasm,GO:0005829^cellular_component^cytosol,GO:0005886^cellular_component^plasma membrane,GO:0006464^biological_process^cellular prote…
TRINITY_DN135253_c0_g1	7.76674	7.35e-18	Grazing-UP	PF13927.5^Ig_3	sigP^Tm1	.	.	.
TRINITY_DN143992_c0_g1	5.47048	1.23e-17	Grazing-UP	.	.	TGM7	Protein-glutamine gamma-glutamyltransferase Z	GO:0001974^biological_process^blood vessel remodeling,GO:0003810^molecular_function^protein-glutamine gamma-glutamyltransferase activity,GO:0005509^molecular_function^calcium ion binding,GO:0005525^molecular_function^GTP binding,GO:0005576^cellular_component^extracellular region,GO:0005737^cellular_component^cytoplasm,GO:0005739^cellular_component^mitochondrion,GO:0005783^cellular_component^endop…
TRINITY_DN173751_c5_g5	8.78078	2.4e-17	Grazing-UP	.	.	.	.	.
TRINITY_DN139872_c1_g4	5.75719	2.45e-17	Grazing-UP	.	Tm2	.	.	.
TRINITY_DN144633_c2_g1	5.18495	2.68e-17	Grazing-UP	PF00868.19^Transglut_N	sigP	F13A	Coagulation factor XIII A chain	GO:0001533^cellular_component^cornified envelope,GO:0003810^molecular_function^protein-glutamine gamma-glutamyltransferase activity,GO:0003824^molecular_function^catalytic activity,GO:0005509^molecular_function^calcium ion binding,GO:0005576^cellular_component^extracellular region,GO:0005737^cellular_component^cytoplasm,GO:0008544^biological_process^epidermis development,GO:0018149^biological_pro…
TRINITY_DN174389_c1_g1	6.66492	1.24e-16	Grazing-UP	.	.	.	.	.
TRINITY_DN147494_c1_g1	11.7988	3.53e-16	Grazing-UP	.	.	.	.	.
TRINITY_DN174038_c4_g3	6.27573	3.53e-16	Grazing-UP	PF00178.21^Ets	.	ET96B	ETV5-related protein Ets96B	GO:0000981^molecular_function^DNA-binding transcription factor activity, RNA polymerase II-specific,GO:0001964^biological_process^startle response,GO:0003700^molecular_function^DNA-binding transcription factor activity,GO:0005634^cellular_component^nucleus,GO:0006351^biological_process^transcription, DNA-templated,GO:0006355^biological_process^regulation of transcription, DNA-templated,GO:0006357…
TRINITY_DN140382_c0_g4	10.2958	4.65e-16	Grazing-UP	.	Tm1	.	.	.
TRINITY_DN166837_c0_g1	7.46339	5.15e-16	Grazing-UP	.	.	.	.	.
TRINITY_DN168181_c2_g1	9.14285	7.34e-16	Grazing-UP	.	.	.	.	.
TRINITY_DN142958_c3_g1	5.22912	8.52e-16	Grazing-UP	PF01841.18^Transglut_core	.	ANNU	Annulin	GO:0003810^molecular_function^protein-glutamine gamma-glutamyltransferase activity,GO:0005509^molecular_function^calcium ion binding,GO:0005737^cellular_component^cytoplasm,GO:0005794^cellular_component^Golgi apparatus,GO:0005886^cellular_component^plasma membrane,GO:0018149^biological_process^peptide cross-linking,GO:0031012^cellular_component^extracellular matrix,GO:0031234^cellular_component^e…
TRINITY_DN176914_c24_g2	5.17438	1.02e-15	Grazing-UP	PF01841.18^Transglut_core	.	TGM3	Protein-glutamine gamma-glutamyltransferase E	GO:0003810^molecular_function^protein-glutamine gamma-glutamyltransferase activity,GO:0005509^molecular_function^calcium ion binding,GO:0005737^cellular_component^cytoplasm,GO:0018149^biological_process^peptide cross-linking,GO:0031234^cellular_component^extrinsic component of cytoplasmic side of plasma membrane,GO:0031424^biological_process^keratinization,GO:0043163^biological_process^cell envel…
TRINITY_DN168165_c2_g2	6.12915	1.2e-15	Grazing-UP	PF01841.18^Transglut_core	Tm1	TGM4	Protein-glutamine gamma-glutamyltransferase 4	GO:0003810^molecular_function^protein-glutamine gamma-glutamyltransferase activity,GO:0005737^cellular_component^cytoplasm,GO:0005794^cellular_component^Golgi apparatus,GO:0018149^biological_process^peptide cross-linking,GO:0031012^cellular_component^extracellular matrix,GO:0042628^biological_process^mating plug formation,GO:0046872^molecular_function^metal ion binding,GO:0070062^cellular_compone…
TRINITY_DN166532_c2_g1	6.15733	2.23e-15	Grazing-UP	PF03184.18^DDE_1	.	.	.	GO:0003676^molecular_function^nucleic acid binding
TRINITY_DN172895_c11_g2	7.41258	2.89e-15	Grazing-UP	.	Tm2	TGM2	Protein-glutamine gamma-glutamyltransferase 2	GO:0003810^molecular_function^protein-glutamine gamma-glutamyltransferase activity,GO:0005509^molecular_function^calcium ion binding,GO:0005737^cellular_component^cytoplasm,GO:0018149^biological_process^peptide cross-linking,GO:0031424^biological_process^keratinization,GO:0046872^molecular_function^metal ion binding
TRINITY_DN82422_c1_g1	8.63169	4.04e-15	Grazing-UP	.	.	.	.	.
TRINITY_DN172895_c11_g4	7.5499	4.28e-15	Grazing-UP	.	.	ANNU	Annulin	GO:0003810^molecular_function^protein-glutamine gamma-glutamyltransferase activity,GO:0005886^cellular_component^plasma membrane,GO:0018149^biological_process^peptide cross-linking,GO:0046872^molecular_function^metal ion binding
TRINITY_DN159084_c3_g1	9.77369	4.94e-15	Grazing-UP	.	.	.	.	.
TRINITY_DN149439_c1_g3	4.76608	1.01e-14	Grazing-UP	.	.	.	.	GO:0001533^cellular_component^cornified envelope,GO:0003810^molecular_function^protein-glutamine gamma-glutamyltransferase activity,GO:0003824^molecular_function^catalytic activity,GO:0005509^molecular_function^calcium ion binding,GO:0005737^cellular_component^cytoplasm,GO:0008544^biological_process^epidermis development,GO:0018149^biological_process^peptide cross-linking,GO:0030216^biological_pr…
TRINITY_DN149995_c0_g2	6.86604	1.54e-14	Grazing-UP	.	.	.	.	.
TRINITY_DN143661_c2_g1	5.04909	2.26e-14	Grazing-UP	PF01841.18^Transglut_core	.	TGM4	Protein-glutamine gamma-glutamyltransferase 4	GO:0003810^molecular_function^protein-glutamine gamma-glutamyltransferase activity,GO:0005737^cellular_component^cytoplasm,GO:0005794^cellular_component^Golgi apparatus,GO:0010838^biological_process^positive regulation of keratinocyte proliferation,GO:0016020^cellular_component^membrane,GO:0018149^biological_process^peptide cross-linking,GO:0031012^cellular_component^extracellular matrix,GO:00314…
TRINITY_DN176914_c24_g3	5.21301	2.9e-14	Grazing-UP	.	.	.	.	GO:0001974^biological_process^blood vessel remodeling,GO:0003810^molecular_function^protein-glutamine gamma-glutamyltransferase activity,GO:0005509^molecular_function^calcium ion binding,GO:0005525^molecular_function^GTP binding,GO:0005737^cellular_component^cytoplasm,GO:0005739^cellular_component^mitochondrion,GO:0005783^cellular_component^endoplasmic reticulum,GO:0005829^cellular_component^cyto…
TRINITY_DN176914_c24_g4	5.39583	5.1e-14	Grazing-UP	.	.	.	.	.
TRINITY_DN162239_c2_g1	5.17121	6.89e-14	Grazing-UP	.	.	TGM1	Protein-glutamine gamma-glutamyltransferase K	GO:0003810^molecular_function^protein-glutamine gamma-glutamyltransferase activity,GO:0010838^biological_process^positive regulation of keratinocyte proliferation,GO:0016020^cellular_component^membrane,GO:0018149^biological_process^peptide cross-linking,GO:0031424^biological_process^keratinization,GO:0045787^biological_process^positive regulation of cell cycle,GO:0046872^molecular_function^metal …
TRINITY_DN162239_c3_g1	7.01983	6.93e-14	Grazing-UP	.	.	.	.	.
TRINITY_DN169500_c0_g1	7.93157	1.03e-13	Grazing-UP	.	.	.	.	.
TRINITY_DN173040_c2_g3	6.41846	1.28e-13	Grazing-UP	.	.	.	.	.
TRINITY_DN142238_c0_g1	6.67401	1.33e-13	Grazing-UP	PF04505.11^CD225	Tm2	SYNG1	Synapse differentiation-inducing gene protein 1	GO:0005887^cellular_component^integral component of plasma membrane,GO:0006886^biological_process^intracellular protein transport,GO:0009607^biological_process^response to biotic stimulus,GO:0014069^cellular_component^postsynaptic density,GO:0016021^cellular_component^integral component of membrane,GO:0030054^cellular_component^cell junction,GO:0031901^cellular_component^early endosome membrane,G…
TRINITY_DN159084_c3_g2	10.2979	1.41e-13	Grazing-UP	.	.	.	.	.
TRINITY_DN157892_c5_g4	10.382	2.16e-13	Grazing-UP	.	sigP^Tm1	CAMKV	CaM kinase-like vesicle-associated protein	GO:0004683^molecular_function^calmodulin-dependent protein kinase activity,GO:0005516^molecular_function^calmodulin binding,GO:0005524^molecular_function^ATP binding,GO:0005622^cellular_component^intracellular,GO:0005886^cellular_component^plasma membrane,GO:0018105^biological_process^peptidyl-serine phosphorylation,GO:0018107^biological_process^peptidyl-threonine phosphorylation,GO:0030659^cellu…
TRINITY_DN149904_c4_g1	5.02083	3.37e-13	Grazing-UP	.	.	.	.	.
TRINITY_DN169659_c3_g1	4.16114	3.37e-13	Grazing-UP	PF02257.14^RFX_DNA_binding	Tm1	RFX4	Transcription factor RFX4	GO:0000978^molecular_function^RNA polymerase II proximal promoter sequence-specific DNA binding,GO:0000981^molecular_function^DNA-binding transcription factor activity, RNA polymerase II-specific,GO:0001077^molecular_function^proximal promoter DNA-binding transcription activator activity, RNA polymerase II-specific,GO:0003309^biological_process^type B pancreatic cell differentiation,GO:0003310^bi…
TRINITY_DN166837_c0_g2	5.02614	3.46e-13	Grazing-UP	.	.	TGM1	Protein-glutamine gamma-glutamyltransferase K	GO:0003810^molecular_function^protein-glutamine gamma-glutamyltransferase activity,GO:0010838^biological_process^positive regulation of keratinocyte proliferation,GO:0016020^cellular_component^membrane,GO:0018149^biological_process^peptide cross-linking,GO:0031224^cellular_component^intrinsic component of membrane,GO:0031424^biological_process^keratinization,GO:0045787^biological_process^positive…
TRINITY_DN160940_c0_g1	4.8573	3.99e-13	Grazing-UP	.	Tm1	TGM1	Protein-glutamine gamma-glutamyltransferase K	GO:0003810^molecular_function^protein-glutamine gamma-glutamyltransferase activity,GO:0010838^biological_process^positive regulation of keratinocyte proliferation,GO:0016020^cellular_component^membrane,GO:0018149^biological_process^peptide cross-linking,GO:0031424^biological_process^keratinization,GO:0045787^biological_process^positive regulation of cell cycle,GO:0046872^molecular_function^metal …
TRINITY_DN174038_c4_g4	5.77032	6.15e-13	Grazing-UP	.	.	.	.	.
TRINITY_DN176914_c24_g1	8.90302	1.04e-12	Grazing-UP	PF00868.19^Transglut_N	.	F13A	Coagulation factor XIII A chain	GO:0003810^molecular_function^protein-glutamine gamma-glutamyltransferase activity,GO:0005576^cellular_component^extracellular region,GO:0005737^cellular_component^cytoplasm,GO:0018149^biological_process^peptide cross-linking,GO:0072378^biological_process^blood coagulation, fibrin clot formation
TRINITY_DN176914_c24_g5	4.60253	1.36e-12	Grazing-UP	.	.	TGM1	Protein-glutamine gamma-glutamyltransferase K	GO:0003810^molecular_function^protein-glutamine gamma-glutamyltransferase activity,GO:0010838^biological_process^positive regulation of keratinocyte proliferation,GO:0016020^cellular_component^membrane,GO:0018149^biological_process^peptide cross-linking,GO:0031424^biological_process^keratinization,GO:0045787^biological_process^positive regulation of cell cycle,GO:0046872^molecular_function^metal …
TRINITY_DN157447_c0_g1	6.76116	1.37e-12	Grazing-UP	.	.	.	.	.
TRINITY_DN165655_c2_g1	5.5494	1.85e-12	Grazing-UP	.	.	.	.	.
TRINITY_DN148680_c1_g1	6.22114	2.36e-12	Grazing-UP	PF13576.5^Pentapeptide_3	.	.	.	.
TRINITY_DN174399_c11_g1	4.94221	3.53e-12	Grazing-UP	.	.	.	.	.
TRINITY_DN175408_c1_g1	4.1372	9.73e-12	Grazing-UP	.	.	RFX4	Transcription factor RFX4	GO:0000978^molecular_function^RNA polymerase II proximal promoter sequence-specific DNA binding,GO:0000981^molecular_function^DNA-binding transcription factor activity, RNA polymerase II-specific,GO:0001077^molecular_function^proximal promoter DNA-binding transcription activator activity, RNA polymerase II-specific,GO:0003682^molecular_function^chromatin binding,GO:0003700^molecular_function^DNA-…
TRINITY_DN162523_c1_g1	4.82894	1.12e-11	Grazing-UP	.	.	.	.	.
TRINITY_DN155446_c0_g1	5.33444	2.28e-11	Grazing-UP	.	Tm1	TGM1	Protein-glutamine gamma-glutamyltransferase K	GO:0002576^biological_process^platelet degranulation,GO:0003810^molecular_function^protein-glutamine gamma-glutamyltransferase activity,GO:0005576^cellular_component^extracellular region,GO:0007596^biological_process^blood coagulation,GO:0010838^biological_process^positive regulation of keratinocyte proliferation,GO:0016020^cellular_component^membrane,GO:0018149^biological_process^peptide cross-l…
TRINITY_DN136461_c0_g1	6.54235	2.73e-11	Grazing-UP	.	.	ETV4	ETS translocation variant 4	GO:0000978^molecular_function^RNA polymerase II proximal promoter sequence-specific DNA binding,GO:0000981^molecular_function^DNA-binding transcription factor activity, RNA polymerase II-specific,GO:0001077^molecular_function^proximal promoter DNA-binding transcription activator activity, RNA polymerase II-specific,GO:0001964^biological_process^startle response,GO:0003677^molecular_function^DNA b…
TRINITY_DN164392_c1_g1	4.98825	6.41e-11	Grazing-UP	.	.	.	.	GO:0003810^molecular_function^protein-glutamine gamma-glutamyltransferase activity,GO:0005576^cellular_component^extracellular region,GO:0005737^cellular_component^cytoplasm,GO:0018149^biological_process^peptide cross-linking,GO:0072378^biological_process^blood coagulation, fibrin clot formation
TRINITY_DN150206_c2_g1	6.01155	7.28e-11	Grazing-UP	PF01841.18^Transglut_core	.	TGM4	Protein-glutamine gamma-glutamyltransferase 4	GO:0003810^molecular_function^protein-glutamine gamma-glutamyltransferase activity,GO:0005509^molecular_function^calcium ion binding,GO:0005737^cellular_component^cytoplasm,GO:0005794^cellular_component^Golgi apparatus,GO:0005886^cellular_component^plasma membrane,GO:0006464^biological_process^cellular protein modification process,GO:0008544^biological_process^epidermis development,GO:0010838^bio…
TRINITY_DN171375_c2_g2	3.99592	8.2e-11	Grazing-UP	.	.	.	.	.
TRINITY_DN156699_c1_g1	5.88587	1.46e-10	Grazing-UP	PF00092.27^VWA	Tm1	ITAX	Integrin alpha-X	GO:0007229^biological_process^integrin-mediated signaling pathway,GO:0008305^cellular_component^integrin complex,GO:0009897^cellular_component^external side of plasma membrane,GO:0009986^cellular_component^cell surface,GO:0034113^biological_process^heterotypic cell-cell adhesion,GO:0046872^molecular_function^metal ion binding,GO:0051607^biological_process^defense response to virus
TRINITY_DN168981_c5_g2	6.82959	1.77e-10	Grazing-UP	PF01826.16^TIL	sigP^Tm1	VKT52	KappaPI-actitoxin-Avd3a	GO:0004867^molecular_function^serine-type endopeptidase inhibitor activity,GO:0005576^cellular_component^extracellular region,GO:0030277^biological_process^maintenance of gastrointestinal epithelium,GO:0042151^cellular_component^nematocyst
TRINITY_DN157899_c2_g1	4.54483	3.08e-10	Grazing-UP	.	.	.	.	.
TRINITY_DN160940_c1_g1	4.93603	3.8e-10	Grazing-UP	.	Tm1	TGM2	Protein-glutamine gamma-glutamyltransferase 2	GO:0003810^molecular_function^protein-glutamine gamma-glutamyltransferase activity,GO:0010838^biological_process^positive regulation of keratinocyte proliferation,GO:0016020^cellular_component^membrane,GO:0018149^biological_process^peptide cross-linking,GO:0031424^biological_process^keratinization,GO:0045787^biological_process^positive regulation of cell cycle,GO:0046872^molecular_function^metal …
TRINITY_DN160105_c0_g1	7.31184	4.18e-10	Grazing-UP	.	.	.	.	.
TRINITY_DN175416_c2_g1	7.25525	5.18e-10	Grazing-UP	.	.	.	.	.
TRINITY_DN149439_c1_g1	7.28806	5.84e-10	Grazing-UP	PF00868.19^Transglut_N	.	.	.	GO:0018149^biological_process^peptide cross-linking
TRINITY_DN159750_c0_g1	6.36269	6.63e-10	Grazing-UP	PF00014.22^Kunitz_BPTI^PF00093.17^VWC	.	CRIM1	Cysteine-rich motor neuron 1 protein	GO:0001558^biological_process^regulation of cell growth,GO:0001568^biological_process^blood vessel development,GO:0001756^biological_process^somitogenesis,GO:0002281^biological_process^macrophage activation involved in immune response,GO:0003823^molecular_function^antigen binding,GO:0004867^molecular_function^serine-type endopeptidase inhibitor activity,GO:0005515^molecular_function^protein bindi…
TRINITY_DN175416_c3_g3	8.16559	8.33e-10	Grazing-UP	.	Tm1	.	.	.
TRINITY_DN173166_c3_g1	6.86769	9.17e-10	Grazing-UP	.	sigP^Tm1	.	.	.
TRINITY_DN174085_c1_g4	4.49891	9.2e-10	Grazing-UP	.	.	.	.	.
TRINITY_DN168350_c2_g1	5.53024	1.27e-09	Grazing-UP	PF00041.20^fn3	sigP	ITB4	Integrin beta-4	GO:0001664^molecular_function^G-protein coupled receptor binding,GO:0005515^molecular_function^protein binding,GO:0005604^cellular_component^basement membrane,GO:0005737^cellular_component^cytoplasm,GO:0005886^cellular_component^plasma membrane,GO:0005938^cellular_component^cell cortex,GO:0006914^biological_process^autophagy,GO:0007155^biological_process^cell adhesion,GO:0007160^biological_proces…
TRINITY_DN160269_c0_g1	4.85315	1.4e-09	Grazing-UP	.	.	.	.	.
TRINITY_DN171603_c0_g2	4.63003	1.93e-09	Grazing-UP	.	.	.	.	GO:0005739^cellular_component^mitochondrion,GO:0005743^cellular_component^mitochondrial inner membrane,GO:0016021^cellular_component^integral component of membrane,GO:0043066^biological_process^negative regulation of apoptotic process,GO:0055114^biological_process^oxidation-reduction process,GO:0070469^cellular_component^respiratory chain,GO:0097250^biological_process^mitochondrial respiratory ch…
TRINITY_DN139769_c2_g1	8.8935	4.91e-09	Grazing-UP	.	.	.	.	.
TRINITY_DN166192_c2_g1	9.83237	4.98e-09	Grazing-UP	.	sigP	.	.	.
TRINITY_DN175328_c1_g2	9.18264	5.66e-09	Grazing-UP	.	.	.	.	.
TRINITY_DN173040_c2_g2	5.90264	9.13e-09	Grazing-UP	.	.	.	.	.
TRINITY_DN168293_c6_g1	6.28666	1.29e-08	Grazing-UP	.	.	.	.	GO:0003810^molecular_function^protein-glutamine gamma-glutamyltransferase activity,GO:0005886^cellular_component^plasma membrane,GO:0018149^biological_process^peptide cross-linking,GO:0046872^molecular_function^metal ion binding
TRINITY_DN146635_c0_g1	5.25559	1.4e-08	Grazing-UP	PF04505.11^CD225	Tm2	.	.	GO:0009607^biological_process^response to biotic stimulus,GO:0016021^cellular_component^integral component of membrane
TRINITY_DN149865_c0_g1	3.48426	1.4e-08	Grazing-UP	.	sigP^Tm1	.	.	.
TRINITY_DN142643_c3_g5	5.56493	1.62e-08	Grazing-UP	.	Tm1	.	.	.
TRINITY_DN144065_c1_g1	4.11805	1.63e-08	Grazing-UP	.	.	.	.	GO:0005739^cellular_component^mitochondrion,GO:0005743^cellular_component^mitochondrial inner membrane,GO:0016021^cellular_component^integral component of membrane,GO:0043066^biological_process^negative regulation of apoptotic process,GO:0055114^biological_process^oxidation-reduction process,GO:0070469^cellular_component^respiratory chain,GO:0097250^biological_process^mitochondrial respiratory ch…
TRINITY_DN171692_c2_g6	7.85639	1.63e-08	Grazing-UP	PF00147.17^Fibrinogen_C	.	FCN1	Ficolin-1	GO:0001867^biological_process^complement activation, lectin pathway,GO:0002752^biological_process^cell surface pattern recognition receptor signaling pathway,GO:0005576^cellular_component^extracellular region,GO:0005581^cellular_component^collagen trimer,GO:0007186^biological_process^G-protein coupled receptor signaling pathway,GO:0008329^molecular_function^signaling pattern recognition receptor …
TRINITY_DN146859_c0_g1	4.18399	1.85e-08	Grazing-UP	PF03098.14^An_peroxidase	.	PXDN	Peroxidasin	GO:0004601^molecular_function^peroxidase activity,GO:0005615^cellular_component^extracellular space,GO:0006979^biological_process^response to oxidative stress,GO:0020037^molecular_function^heme binding,GO:0042744^biological_process^hydrogen peroxide catabolic process,GO:0046872^molecular_function^metal ion binding
TRINITY_DN127245_c0_g1	6.60302	2e-08	Grazing-UP	.	.	.	.	.
TRINITY_DN168165_c2_g1	8.24319	2.11e-08	Grazing-UP	.	.	EPB42	Erythrocyte membrane protein band 4.2	GO:0000902^biological_process^cell morphogenesis,GO:0002576^biological_process^platelet degranulation,GO:0003810^molecular_function^protein-glutamine gamma-glutamyltransferase activity,GO:0005576^cellular_component^extracellular region,GO:0005737^cellular_component^cytoplasm,GO:0005886^cellular_component^plasma membrane,GO:0007596^biological_process^blood coagulation,GO:0008360^biological_process…
TRINITY_DN173288_c1_g1	8.83386	2.78e-08	Grazing-UP	.	.	.	.	.
TRINITY_DN160105_c0_g3	6.82746	3.05e-08	Grazing-UP	.	.	.	.	.
TRINITY_DN170449_c0_g1	4.41045	3.05e-08	Grazing-UP	PF12796.6^Ank_2	.	MYPT2	Protein phosphatase 1 regulatory subunit 12B	GO:0000139^cellular_component^Golgi membrane,GO:0000209^biological_process^protein polyubiquitination,GO:0000242^cellular_component^pericentriolar material,GO:0000784^cellular_component^nuclear chromosome, telomeric region,GO:0003950^molecular_function^NAD+ ADP-ribosyltransferase activity,GO:0005515^molecular_function^protein binding,GO:0005634^cellular_component^nucleus,GO:0005635^cellular_compo…
TRINITY_DN174348_c2_g2	4.39892	4.73e-08	Grazing-UP	PF03098.14^An_peroxidase	sigP	PXDN	Peroxidasin	GO:0004601^molecular_function^peroxidase activity,GO:0005615^cellular_component^extracellular space,GO:0006909^biological_process^phagocytosis,GO:0006979^biological_process^response to oxidative stress,GO:0020037^molecular_function^heme binding,GO:0030198^biological_process^extracellular matrix organization,GO:0031012^cellular_component^extracellular matrix,GO:0042744^biological_process^hydrogen …
TRINITY_DN157085_c2_g2	5.94583	4.74e-08	Grazing-UP	PF13576.5^Pentapeptide_3	.	.	.	.
TRINITY_DN173215_c4_g2	5.11467	4.74e-08	Grazing-UP	.	.	.	.	.
TRINITY_DN146780_c4_g1	3.22147	5.47e-08	Grazing-UP	.	sigP	.	.	.
TRINITY_DN146131_c0_g1	3.06838	5.61e-08	Grazing-UP	PF00093.17^VWC	sigP^Tm1	CRIM1	Cysteine-rich motor neuron 1 protein	GO:0001558^biological_process^regulation of cell growth,GO:0004867^molecular_function^serine-type endopeptidase inhibitor activity,GO:0005515^molecular_function^protein binding,GO:0005520^molecular_function^insulin-like growth factor binding,GO:0005576^cellular_component^extracellular region,GO:0016021^cellular_component^integral component of membrane
TRINITY_DN175416_c1_g2	5.75557	5.65e-08	Grazing-UP	PF00092.27^VWA	.	.	.	.
TRINITY_DN172895_c11_g1	6.74867	6.61e-08	Grazing-UP	.	.	.	.	GO:0003810^molecular_function^protein-glutamine gamma-glutamyltransferase activity,GO:0018149^biological_process^peptide cross-linking,GO:0046872^molecular_function^metal ion binding
TRINITY_DN152212_c0_g2	4.11976	6.77e-08	Grazing-UP	.	sigP^Tm1	.	.	.
TRINITY_DN174085_c1_g1	4.47635	7.43e-08	Grazing-UP	.	.	.	.	.
TRINITY_DN174186_c1_g1	6.33055	7.58e-08	Grazing-UP	.	.	.	.	.
TRINITY_DN174909_c1_g1	4.68024	7.58e-08	Grazing-UP	PF02214.21^BTB_2	.	KCD21	BTB/POZ domain-containing protein KCTD21	GO:0006511^biological_process^ubiquitin-dependent protein catabolic process,GO:0016567^biological_process^protein ubiquitination,GO:0040008^biological_process^regulation of growth,GO:0042802^molecular_function^identical protein binding,GO:0042826^molecular_function^histone deacetylase binding,GO:0045879^biological_process^negative regulation of smoothened signaling pathway,GO:0051260^biological_p…
TRINITY_DN158084_c2_g1	7.66615	9.95e-08	Grazing-UP	.	.	.	.	.
TRINITY_DN173166_c3_g2	7.15331	1.03e-07	Grazing-UP	.	.	.	.	.
TRINITY_DN155129_c1_g1	3.64529	1.04e-07	Grazing-UP	.	.	.	.	.
TRINITY_DN142224_c1_g3	4.82858	1.14e-07	Grazing-UP	.	Tm1	.	.	.
TRINITY_DN166987_c0_g2	7.04935	1.56e-07	Grazing-UP	.	Tm2	.	.	.
TRINITY_DN161232_c3_g2	5.76089	1.73e-07	Grazing-UP	PF00092.27^VWA^PF01391.17^Collagen	sigP	COCA1	Collagen alpha-1(XII) chain	GO:0001501^biological_process^skeletal system development,GO:0005576^cellular_component^extracellular region,GO:0005595^cellular_component^collagen type XII trimer,GO:0005615^cellular_component^extracellular space,GO:0005788^cellular_component^endoplasmic reticulum lumen,GO:0007155^biological_process^cell adhesion,GO:0030020^molecular_function^extracellular matrix structural constituent conferrin…
TRINITY_DN138263_c1_g1	4.11321	1.75e-07	Grazing-UP	.	.	.	.	.
TRINITY_DN175459_c4_g1	3.29679	1.91e-07	Grazing-UP	PF01082.19^Cu2_monooxygen^PF03351.16^DOMON^PF03712.14^Cu2_monoox_C	sigP^Tm1	MOXD2	DBH-like monooxygenase protein 2 homolog	GO:0004497^molecular_function^monooxygenase activity,GO:0004500^molecular_function^dopamine beta-monooxygenase activity,GO:0005507^molecular_function^copper ion binding,GO:0005615^cellular_component^extracellular space,GO:0005737^cellular_component^cytoplasm,GO:0005789^cellular_component^endoplasmic reticulum membrane,GO:0006589^biological_process^octopamine biosynthetic process,GO:0016020^cellul…
TRINITY_DN138140_c2_g1	4.41388	2.02e-07	Grazing-UP	.	.	.	.	.
TRINITY_DN157447_c0_g2	6.05861	2.02e-07	Grazing-UP	.	.	.	.	.
TRINITY_DN157899_c2_g3	5.3838	2.08e-07	Grazing-UP	.	.	.	.	.
TRINITY_DN175213_c3_g3	5.12881	2.08e-07	Grazing-UP	.	.	.	.	.
TRINITY_DN164608_c1_g1	6.37044	2.09e-07	Grazing-UP	.	sigP	.	.	.
TRINITY_DN131708_c0_g1	5.98577	3.17e-07	Grazing-UP	PF00530.17^SRCR	.	NETR	Neurotrypsin	GO:0004252^molecular_function^serine-type endopeptidase activity,GO:0005044^molecular_function^scavenger receptor activity,GO:0005576^cellular_component^extracellular region,GO:0005886^cellular_component^plasma membrane,GO:0006887^biological_process^exocytosis,GO:0016020^cellular_component^membrane,GO:0030424^cellular_component^axon,GO:0030425^cellular_component^dendrite,GO:0031410^cellular_compo…
TRINITY_DN166202_c2_g3	3.24127	3.17e-07	Grazing-UP	.	Tm1	.	.	.
TRINITY_DN153724_c0_g2	6.26565	3.32e-07	Grazing-UP	.	.	.	.	GO:0003810^molecular_function^protein-glutamine gamma-glutamyltransferase activity,GO:0005737^cellular_component^cytoplasm,GO:0005794^cellular_component^Golgi apparatus,GO:0010838^biological_process^positive regulation of keratinocyte proliferation,GO:0016020^cellular_component^membrane,GO:0018149^biological_process^peptide cross-linking,GO:0031012^cellular_component^extracellular matrix,GO:00314…
TRINITY_DN169312_c4_g3	7.2313	3.86e-07	Grazing-UP	PF00041.20^fn3	sigP^Tm1	.	.	GO:0005515^molecular_function^protein binding
TRINITY_DN173548_c8_g1	3.35036	3.93e-07	Grazing-UP	.	Tm1	.	.	.
TRINITY_DN133908_c1_g1	4.3439	3.96e-07	Grazing-UP	.	.	.	.	.
TRINITY_DN155522_c2_g1	4.2309	4.82e-07	Grazing-UP	PF03160.13^Calx-beta	Tm1	.	.	GO:0007154^biological_process^cell communication,GO:0016021^cellular_component^integral component of membrane
TRINITY_DN159692_c1_g1	4.35571	4.82e-07	Grazing-UP	PF03160.13^Calx-beta	sigP^Tm2	.	.	GO:0007154^biological_process^cell communication,GO:0016021^cellular_component^integral component of membrane
TRINITY_DN174399_c11_g2	3.2041	4.82e-07	Grazing-UP	.	.	.	.	.
TRINITY_DN142224_c1_g5	3.9829	5.66e-07	Grazing-UP	.	Tm1	.	.	.
TRINITY_DN164251_c0_g1	3.15515	5.66e-07	Grazing-UP	PF07714.16^Pkinase_Tyr	.	FGFR	Fibroblast growth factor receptor	GO:0000122^biological_process^negative regulation of transcription by RNA polymerase II,GO:0000165^biological_process^MAPK cascade,GO:0001525^biological_process^angiogenesis,GO:0001568^biological_process^blood vessel development,GO:0001657^biological_process^ureteric bud development,GO:0001701^biological_process^in utero embryonic development,GO:0001837^biological_process^epithelial to mesenchyma…
TRINITY_DN149129_c1_g1	3.64649	5.78e-07	Grazing-UP	.	.	.	.	.
TRINITY_DN153898_c2_g2	4.38714	6.41e-07	Grazing-UP	.	.	.	.	.
TRINITY_DN150206_c2_g2	5.5874	7.32e-07	Grazing-UP	.	.	.	.	.
TRINITY_DN167657_c1_g2	3.43194	7.39e-07	Grazing-UP	.	.	.	.	.
TRINITY_DN173481_c2_g3	3.50893	8.4e-07	Grazing-UP	PF00520.30^Ion_trans	Tm2	TRPA1	Transient receptor potential cation channel subfamily A member 1	GO:0001580^biological_process^detection of chemical stimulus involved in sensory perception of bitter taste,GO:0005216^molecular_function^ion channel activity,GO:0005261^molecular_function^cation channel activity,GO:0005262^molecular_function^calcium channel activity,GO:0005886^cellular_component^plasma membrane,GO:0006811^biological_process^ion transport,GO:0006812^biological_process^cation tran…
TRINITY_DN139769_c1_g1	8.10295	8.66e-07	Grazing-UP	PF00868.19^Transglut_N	.	.	.	GO:0018149^biological_process^peptide cross-linking
TRINITY_DN167270_c3_g2	2.88941	8.66e-07	Grazing-UP	PF07714.16^Pkinase_Tyr	Tm1	FGFR	Fibroblast growth factor receptor	GO:0004672^molecular_function^protein kinase activity,GO:0004714^molecular_function^transmembrane receptor protein tyrosine kinase activity,GO:0005524^molecular_function^ATP binding,GO:0005887^cellular_component^integral component of plasma membrane,GO:0006468^biological_process^protein phosphorylation,GO:0007169^biological_process^transmembrane receptor protein tyrosine kinase signaling pathway,…
TRINITY_DN147319_c2_g1	6.16989	9.25e-07	Grazing-UP	.	Tm2	.	.	.
TRINITY_DN131779_c0_g1	3.22331	1.61e-06	Grazing-UP	.	.	.	.	GO:0000978^molecular_function^RNA polymerase II proximal promoter sequence-specific DNA binding,GO:0000981^molecular_function^DNA-binding transcription factor activity, RNA polymerase II-specific,GO:0001077^molecular_function^proximal promoter DNA-binding transcription activator activity, RNA polymerase II-specific,GO:0001964^biological_process^startle response,GO:0005634^cellular_component^nucle…
TRINITY_DN158728_c0_g1	3.49264	1.75e-06	Grazing-UP	.	.	.	.	.
TRINITY_DN140311_c0_g3	6.96292	1.9e-06	Grazing-UP	PF00084.19^Sushi	Tm1	.	.	.
TRINITY_DN168186_c0_g2	2.87034	1.97e-06	Grazing-UP	.	Tm1	RFX2	DNA-binding protein RFX2	GO:0000978^molecular_function^RNA polymerase II proximal promoter sequence-specific DNA binding,GO:0001675^biological_process^acrosome assembly,GO:0001843^biological_process^neural tube closure,GO:0003700^molecular_function^DNA-binding transcription factor activity,GO:0005634^cellular_component^nucleus,GO:0005737^cellular_component^cytoplasm,GO:0006351^biological_process^transcription, DNA-templa…
TRINITY_DN174464_c7_g1	5.05081	2.04e-06	Grazing-UP	.	.	.	.	GO:0004252^molecular_function^serine-type endopeptidase activity,GO:0005044^molecular_function^scavenger receptor activity,GO:0005886^cellular_component^plasma membrane,GO:0006887^biological_process^exocytosis,GO:0030424^cellular_component^axon,GO:0030425^cellular_component^dendrite,GO:0031410^cellular_component^cytoplasmic vesicle,GO:0031638^biological_process^zymogen activation,GO:0043083^cellu…
TRINITY_DN164251_c0_g2	3.35461	2.07e-06	Grazing-UP	.	.	.	.	.
TRINITY_DN172476_c4_g3	4.83692	2.09e-06	Grazing-UP	.	Tm1	.	.	.
TRINITY_DN148786_c1_g1	2.91897	2.32e-06	Grazing-UP	.	.	CNT2	Arf-GAP with ANK repeat and PH domain-containing protein cnt-2	GO:0003924^molecular_function^GTPase activity,GO:0005096^molecular_function^GTPase activator activity,GO:0005525^molecular_function^GTP binding,GO:0006897^biological_process^endocytosis,GO:0015031^biological_process^protein transport,GO:0046872^molecular_function^metal ion binding,GO:0048259^biological_process^regulation of receptor-mediated endocytosis,GO:0055059^biological_process^asymmetric ne…
TRINITY_DN149920_c0_g1	3.11781	2.94e-06	Grazing-UP	PF00675.19^Peptidase_M16	sigP^Tm3	YQA4	Putative zinc protease C28F5.4	GO:0004222^molecular_function^metalloendopeptidase activity,GO:0046872^molecular_function^metal ion binding
TRINITY_DN159932_c3_g2	6.07446	3.7e-06	Grazing-UP	PF00002.23^7tm_2	Tm3	AGRG6	Adhesion G-protein coupled receptor G6	GO:0001503^biological_process^ossification,GO:0004930^molecular_function^G-protein coupled receptor activity,GO:0005518^molecular_function^collagen binding,GO:0005622^cellular_component^intracellular,GO:0005737^cellular_component^cytoplasm,GO:0005886^cellular_component^plasma membrane,GO:0007005^biological_process^mitochondrion organization,GO:0007166^biological_process^cell surface receptor sign…
TRINITY_DN173954_c3_g1	3.10831	3.73e-06	Grazing-UP	.	sigP^Tm1	.	.	.
TRINITY_DN175557_c11_g1	3.32899	4.79e-06	Grazing-UP	.	.	.	.	.
TRINITY_DN161188_c0_g1	5.2155	5.33e-06	Grazing-UP	.	Tm1	.	.	.
TRINITY_DN174038_c4_g5	6.06103	5.75e-06	Grazing-UP	.	.	.	.	.
TRINITY_DN171050_c1_g2	5.55771	5.82e-06	Grazing-UP	PF00041.20^fn3	Tm1	.	.	GO:0005515^molecular_function^protein binding
TRINITY_DN168042_c2_g1	3.76593	6.31e-06	Grazing-UP	PF01391.17^Collagen	sigP	SSP2	Sporozoite surface protein 2	GO:0005201^molecular_function^extracellular matrix structural constituent,GO:0005576^cellular_component^extracellular region,GO:0005581^cellular_component^collagen trimer,GO:0005886^cellular_component^plasma membrane,GO:0016021^cellular_component^integral component of membrane,GO:0046872^molecular_function^metal ion binding
TRINITY_DN138296_c0_g1	5.76671	6.86e-06	Grazing-UP	.	Tm2	.	.	.
TRINITY_DN152610_c0_g1	3.76884	7.12e-06	Grazing-UP	PF00069.24^Pkinase	.	HUNKA	Hormonally up-regulated neu tumor-associated kinase homolog A	GO:0000287^molecular_function^magnesium ion binding,GO:0004672^molecular_function^protein kinase activity,GO:0004674^molecular_function^protein serine/threonine kinase activity,GO:0005524^molecular_function^ATP binding,GO:0005634^cellular_component^nucleus,GO:0005737^cellular_component^cytoplasm,GO:0006468^biological_process^protein phosphorylation,GO:0035556^biological_process^intracellular sign…
TRINITY_DN157892_c5_g3	8.22178	7.62e-06	Grazing-UP	.	.	.	.	.
TRINITY_DN174909_c2_g1	3.23942	8.21e-06	Grazing-UP	PF13576.5^Pentapeptide_3	.	.	.	.
TRINITY_DN175491_c3_g1	6.10687	8.95e-06	Grazing-UP	.	.	.	.	.
TRINITY_DN173553_c3_g1	2.88477	9.22e-06	Grazing-UP	.	.	.	.	.
TRINITY_DN175491_c0_g1	6.66144	9.64e-06	Grazing-UP	.	.	.	.	.
TRINITY_DN164236_c3_g4	3.81364	9.68e-06	Grazing-UP	PF01146.16^Caveolin	sigP^Tm3	CAV1	Caveolin-1	GO:0000139^cellular_component^Golgi membrane,GO:0005768^cellular_component^endosome,GO:0005901^cellular_component^caveola,GO:0030512^biological_process^negative regulation of transforming growth factor beta receptor signaling pathway,GO:0031295^biological_process^T cell costimulation,GO:0031623^biological_process^receptor internalization,GO:0045121^cellular_component^membrane raft,GO:0070836^biol…
TRINITY_DN163676_c0_g3	3.52154	1.02e-05	Grazing-UP	PF12796.6^Ank_2	.	ANK3	Ankyrin-3	GO:0000785^cellular_component^chromatin,GO:0001955^biological_process^blood vessel maturation,GO:0003682^molecular_function^chromatin binding,GO:0003723^molecular_function^RNA binding,GO:0005216^molecular_function^ion channel activity,GO:0005515^molecular_function^protein binding,GO:0005634^cellular_component^nucleus,GO:0005737^cellular_component^cytoplasm,GO:0005764^cellular_component^lysosome,G…
TRINITY_DN169214_c0_g2	7.03279	1.02e-05	Grazing-UP	.	.	.	.	.
TRINITY_DN175213_c3_g4	3.55232	1.03e-05	Grazing-UP	.	.	.	.	.
TRINITY_DN136184_c0_g1	5.66098	1.19e-05	Grazing-UP	.	.	.	.	GO:0005044^molecular_function^scavenger receptor activity,GO:0005615^cellular_component^extracellular space,GO:0007155^biological_process^cell adhesion,GO:0016020^cellular_component^membrane
TRINITY_DN140810_c0_g1	8.14587	1.19e-05	Grazing-UP	PF00038.20^Filament	sigP	RGP51	Retrograde protein of 51 kDa	GO:0005198^molecular_function^structural molecule activity,GO:0005737^cellular_component^cytoplasm,GO:0005882^cellular_component^intermediate filament
TRINITY_DN171590_c2_g1	6.93967	1.22e-05	Grazing-UP	.	.	.	.	.
TRINITY_DN131647_c0_g2	4.01877	1.24e-05	Grazing-UP	.	.	.	.	.
TRINITY_DN173040_c2_g6	7.85185	1.29e-05	Grazing-UP	.	.	.	.	.
TRINITY_DN155489_c1_g1	6.94955	1.39e-05	Grazing-UP	.	.	.	.	.
TRINITY_DN155910_c2_g1	2.76167	1.45e-05	Grazing-UP	.	.	.	.	.
TRINITY_DN152576_c0_g1	2.75439	1.48e-05	Grazing-UP	PF05193.20^Peptidase_M16_C	.	IDE	Insulin-degrading enzyme	GO:0002021^biological_process^response to dietary excess,GO:0004222^molecular_function^metalloendopeptidase activity,GO:0005737^cellular_component^cytoplasm,GO:0005777^cellular_component^peroxisome,GO:0005829^cellular_component^cytosol,GO:0005886^cellular_component^plasma membrane,GO:0006508^biological_process^proteolysis,GO:0008340^biological_process^determination of adult lifespan,GO:0014067^bi…
TRINITY_DN176817_c7_g2	2.60121	1.58e-05	Grazing-UP	PF16187.4^Peptidase_M16_M	.	.	.	.
TRINITY_DN149759_c0_g1	3.88703	1.61e-05	Grazing-UP	.	.	.	.	.
TRINITY_DN146132_c0_g4	4.04949	1.67e-05	Grazing-UP	PF00169.28^PH	.	MTMRD	Myotubularin-related protein 13	GO:0005085^molecular_function^guanyl-nucleotide exchange factor activity,GO:0005737^cellular_component^cytoplasm,GO:0016020^cellular_component^membrane,GO:0019208^molecular_function^phosphatase regulator activity,GO:0043087^biological_process^regulation of GTPase activity
TRINITY_DN173548_c8_g3	3.58947	1.84e-05	Grazing-UP	.	.	.	.	.
TRINITY_DN169415_c5_g1	5.98857	2.1e-05	Grazing-UP	.	.	.	.	.
TRINITY_DN176300_c6_g1	2.68268	2.1e-05	Grazing-UP	PF00178.21^Ets	.	ETS2	Protein C-ets-2	GO:0003700^molecular_function^DNA-binding transcription factor activity,GO:0005634^cellular_component^nucleus,GO:0006351^biological_process^transcription, DNA-templated,GO:0006355^biological_process^regulation of transcription, DNA-templated,GO:0043565^molecular_function^sequence-specific DNA binding
TRINITY_DN176602_c17_g4	2.65157	2.16e-05	Grazing-UP	.	.	.	.	.
TRINITY_DN159619_c2_g4	8.42783	2.17e-05	Grazing-UP	.	Tm2	.	.	.
TRINITY_DN164367_c1_g1	7.9608	2.33e-05	Grazing-UP	.	.	.	.	.
TRINITY_DN163119_c3_g1	4.38092	2.52e-05	Grazing-UP	.	Tm2	.	.	.
TRINITY_DN173180_c2_g1	2.80588	2.65e-05	Grazing-UP	.	.	.	.	GO:0005739^cellular_component^mitochondrion,GO:0005743^cellular_component^mitochondrial inner membrane,GO:0016021^cellular_component^integral component of membrane,GO:0043066^biological_process^negative regulation of apoptotic process,GO:0055114^biological_process^oxidation-reduction process,GO:0097250^biological_process^mitochondrial respiratory chain supercomplex assembly
TRINITY_DN151300_c1_g3	7.15078	2.66e-05	Grazing-UP	.	.	.	.	.
TRINITY_DN167580_c3_g1	7.72913	2.99e-05	Grazing-UP	.	.	.	.	.
TRINITY_DN173040_c2_g1	6.6876	3e-05	Grazing-UP	.	.	.	.	.
TRINITY_DN169297_c3_g1	8.52323	3.32e-05	Grazing-UP	.	.	.	.	.
TRINITY_DN175421_c1_g5	2.66046	3.43e-05	Grazing-UP	.	sigP^Tm1	PZP	Pregnancy zone protein	GO:0004866^molecular_function^endopeptidase inhibitor activity,GO:0004867^molecular_function^serine-type endopeptidase inhibitor activity,GO:0005576^cellular_component^extracellular region,GO:0007565^biological_process^female pregnancy,GO:0070062^cellular_component^extracellular exosome,GO:0072562^cellular_component^blood microparticle
TRINITY_DN150842_c0_g2	2.71067	3.6e-05	Grazing-UP	PF00235.18^Profilin	.	PROF	Profilin	GO:0003779^molecular_function^actin binding,GO:0005737^cellular_component^cytoplasm,GO:0005856^cellular_component^cytoskeleton
TRINITY_DN163124_c1_g1	3.9442	3.71e-05	Grazing-UP	PF03160.13^Calx-beta	.	.	.	GO:0007154^biological_process^cell communication,GO:0016021^cellular_component^integral component of membrane
TRINITY_DN151162_c2_g3	4.44539	3.77e-05	Grazing-UP	PF01400.23^Astacin	sigP	HCE2	High choriolytic enzyme 2	GO:0004222^molecular_function^metalloendopeptidase activity,GO:0005509^molecular_function^calcium ion binding,GO:0005518^molecular_function^collagen binding,GO:0005576^cellular_component^extracellular region,GO:0006508^biological_process^proteolysis,GO:0007275^biological_process^multicellular organism development,GO:0008270^molecular_function^zinc ion binding,GO:0030133^cellular_component^transpo…
TRINITY_DN173954_c3_g3	3.8211	4.12e-05	Grazing-UP	.	sigP	.	.	.
TRINITY_DN175557_c11_g2	3.01827	4.89e-05	Grazing-UP	PF00178.21^Ets	.	ETV4	ETS translocation variant 4	GO:0000978^molecular_function^RNA polymerase II proximal promoter sequence-specific DNA binding,GO:0000981^molecular_function^DNA-binding transcription factor activity, RNA polymerase II-specific,GO:0001964^biological_process^startle response,GO:0003677^molecular_function^DNA binding,GO:0003700^molecular_function^DNA-binding transcription factor activity,GO:0005622^cellular_component^intracellula…
TRINITY_DN163800_c3_g1	4.31866	4.92e-05	Grazing-UP	PF00003.21^7tm_3	Tm3	GABR2	Gamma-aminobutyric acid type B receptor subunit 2	GO:0004930^molecular_function^G-protein coupled receptor activity,GO:0004965^molecular_function^G-protein coupled GABA receptor activity,GO:0005737^cellular_component^cytoplasm,GO:0005886^cellular_component^plasma membrane,GO:0005887^cellular_component^integral component of plasma membrane,GO:0007186^biological_process^G-protein coupled receptor signaling pathway,GO:0007194^biological_process^neg…
TRINITY_DN172674_c1_g1	2.9604	5.02e-05	Grazing-UP	.	.	.	.	.
TRINITY_DN173040_c2_g5	6.00349	5.38e-05	Grazing-UP	.	.	.	.	.
TRINITY_DN159103_c6_g2	2.48489	5.68e-05	Grazing-UP	PF16187.4^Peptidase_M16_M	.	IDE1	Insulin-degrading enzyme-like 1, peroxisomal	GO:0004222^molecular_function^metalloendopeptidase activity,GO:0005777^cellular_component^peroxisome,GO:0046872^molecular_function^metal ion binding
TRINITY_DN175557_c11_g3	3.15688	6.07e-05	Grazing-UP	.	.	.	.	.
TRINITY_DN175213_c3_g6	4.14617	6.1e-05	Grazing-UP	.	.	.	.	.
TRINITY_DN160563_c0_g2	4.47201	6.14e-05	Grazing-UP	PF03160.13^Calx-beta	sigP	NAC2	Sodium/calcium exchanger 2	GO:0001654^biological_process^eye development,GO:0002009^biological_process^morphogenesis of an epithelium,GO:0005432^molecular_function^calcium:sodium antiporter activity,GO:0005516^molecular_function^calmodulin binding,GO:0005604^cellular_component^basement membrane,GO:0005739^cellular_component^mitochondrion,GO:0005874^cellular_component^microtubule,GO:0005886^cellular_component^plasma membran…
TRINITY_DN162098_c2_g1	2.76704	6.35e-05	Grazing-UP	PF02257.14^RFX_DNA_binding	.	RFX1	MHC class II regulatory factor RFX1	GO:0000978^molecular_function^RNA polymerase II proximal promoter sequence-specific DNA binding,GO:0003677^molecular_function^DNA binding,GO:0003700^molecular_function^DNA-binding transcription factor activity,GO:0005634^cellular_component^nucleus,GO:0005654^cellular_component^nucleoplasm,GO:0006351^biological_process^transcription, DNA-templated,GO:0006355^biological_process^regulation of transc…
TRINITY_DN157083_c2_g3	4.32674	6.49e-05	Grazing-UP	PF00002.23^7tm_2	Tm3	AGRL1	Adhesion G protein-coupled receptor L1	GO:0002250^biological_process^adaptive immune response,GO:0004930^molecular_function^G-protein coupled receptor activity,GO:0005509^molecular_function^calcium ion binding,GO:0005622^cellular_component^intracellular,GO:0005886^cellular_component^plasma membrane,GO:0007157^biological_process^heterophilic cell-cell adhesion via plasma membrane cell adhesion molecules,GO:0007166^biological_process^ce…
TRINITY_DN155282_c3_g2	4.72571	6.91e-05	Grazing-UP	.	.	.	.	.
TRINITY_DN163065_c0_g1	2.57617	6.92e-05	Grazing-UP	.	.	.	.	.
TRINITY_DN168181_c2_g3	6.12547	7.51e-05	Grazing-UP	.	.	.	.	.
TRINITY_DN156908_c4_g1	4.89123	9.03e-05	Grazing-UP	.	.	.	.	.
TRINITY_DN161647_c1_g2	2.49666	9.6e-05	Grazing-UP	.	.	.	.	.
TRINITY_DN166148_c1_g1	7.69426	0.000101708	Grazing-UP	.	.	.	.	.
TRINITY_DN168186_c0_g1	2.53742	0.00010421	Grazing-UP	.	.	.	.	GO:0000978^molecular_function^RNA polymerase II proximal promoter sequence-specific DNA binding,GO:0001843^biological_process^neural tube closure,GO:0003700^molecular_function^DNA-binding transcription factor activity,GO:0005634^cellular_component^nucleus,GO:0005737^cellular_component^cytoplasm,GO:0006351^biological_process^transcription, DNA-templated,GO:0006355^biological_process^regulation of …
TRINITY_DN157391_c0_g1	2.55515	0.000104781	Grazing-UP	.	Tm1	.	.	GO:0000122^biological_process^negative regulation of transcription by RNA polymerase II,GO:0000228^cellular_component^nuclear chromosome,GO:0000790^cellular_component^nuclear chromatin,GO:0000978^molecular_function^RNA polymerase II proximal promoter sequence-specific DNA binding,GO:0000980^molecular_function^RNA polymerase II distal enhancer sequence-specific DNA binding,GO:0000981^molecular_fun…
TRINITY_DN151461_c1_g1	2.45272	0.000107677	Grazing-UP	.	.	.	.	.
TRINITY_DN168825_c2_g1	2.51343	0.000135002	Grazing-UP	.	Tm1	.	.	.
TRINITY_DN176300_c6_g2	2.31517	0.000136347	Grazing-UP	.	.	.	.	.
TRINITY_DN169122_c1_g1	5.48745	0.000137882	Grazing-UP	.	.	.	.	.
TRINITY_DN151269_c1_g2	6.22516	0.000141416	Grazing-UP	.	.	.	.	.
TRINITY_DN154907_c1_g5	6.82037	0.00014457	Grazing-UP	.	.	.	.	.
TRINITY_DN167971_c1_g1	2.47298	0.000146427	Grazing-UP	.	sigP	CA2D4	Voltage-dependent calcium channel subunit alpha-2/delta-4	GO:0005245^molecular_function^voltage-gated calcium channel activity,GO:0005886^cellular_component^plasma membrane,GO:0005891^cellular_component^voltage-gated calcium channel complex,GO:0034765^biological_process^regulation of ion transmembrane transport,GO:0046872^molecular_function^metal ion binding,GO:0050908^biological_process^detection of light stimulus involved in visual perception,GO:00705…
TRINITY_DN149764_c1_g2	8.81315	0.000147252	Grazing-UP	.	.	.	.	.
TRINITY_DN164134_c0_g1	3.03356	0.000147364	Grazing-UP	PF03045.14^DAN	sigP^Tm1	.	.	.
TRINITY_DN172174_c3_g4	3.69533	0.000148759	Grazing-UP	.	.	.	.	.
TRINITY_DN177088_c10_g2	4.67983	0.000150943	Grazing-UP	.	.	.	.	.
TRINITY_DN169277_c0_g4	7.05414	0.000164809	Grazing-UP	PF02179.15^BAG	Tm2	BAGS	BAG domain-containing protein Samui	GO:0007275^biological_process^multicellular organism development,GO:0030544^molecular_function^Hsp70 protein binding,GO:0051087^molecular_function^chaperone binding
TRINITY_DN149703_c2_g1	2.59834	0.000167835	Grazing-UP	.	Tm1	TTC38	Tetratricopeptide repeat protein 38	.
TRINITY_DN159159_c2_g1	2.37415	0.000167835	Grazing-UP	PF07645.14^EGF_CA	.	TSP4	Thrombospondin-4	GO:0001938^biological_process^positive regulation of endothelial cell proliferation,GO:0003417^biological_process^growth plate cartilage development,GO:0005178^molecular_function^integrin binding,GO:0005509^molecular_function^calcium ion binding,GO:0005576^cellular_component^extracellular region,GO:0005604^cellular_component^basement membrane,GO:0005615^cellular_component^extracellular space,GO:0…
TRINITY_DN174880_c1_g1	4.65741	0.00017262	Grazing-UP	PF03160.13^Calx-beta	.	NAC3	Sodium/calcium exchanger 3	GO:0002244^biological_process^hematopoietic progenitor cell differentiation,GO:0005432^molecular_function^calcium:sodium antiporter activity,GO:0005516^molecular_function^calmodulin binding,GO:0005739^cellular_component^mitochondrion,GO:0005741^cellular_component^mitochondrial outer membrane,GO:0005789^cellular_component^endoplasmic reticulum membrane,GO:0005874^cellular_component^microtubule,GO:…
TRINITY_DN175493_c4_g3	4.38213	0.00017262	Grazing-UP	.	Tm1	.	.	.
TRINITY_DN176173_c2_g1	3.09251	0.000173892	Grazing-UP	PF01833.23^TIG	.	PKHL1	Fibrocystin-L	GO:0005615^cellular_component^extracellular space,GO:0005829^cellular_component^cytosol,GO:0005929^cellular_component^cilium,GO:0006955^biological_process^immune response,GO:0016021^cellular_component^integral component of membrane,GO:0038023^molecular_function^signaling receptor activity
TRINITY_DN162418_c0_g3	3.16695	0.000185465	Grazing-UP	PF01391.17^Collagen	sigP	COAA1	Collagen alpha-1(X) chain	GO:0001540^molecular_function^amyloid-beta binding,GO:0001664^molecular_function^G-protein coupled receptor binding,GO:0001934^biological_process^positive regulation of protein phosphorylation,GO:0004888^molecular_function^transmembrane signaling receptor activity,GO:0005044^molecular_function^scavenger receptor activity,GO:0005576^cellular_component^extracellular region,GO:0005581^cellular_compo…
TRINITY_DN169224_c1_g2	5.78017	0.000191128	Grazing-UP	PF00530.17^SRCR	.	NETR	Neurotrypsin	GO:0004252^molecular_function^serine-type endopeptidase activity,GO:0005044^molecular_function^scavenger receptor activity,GO:0005576^cellular_component^extracellular region,GO:0005886^cellular_component^plasma membrane,GO:0006887^biological_process^exocytosis,GO:0007275^biological_process^multicellular organism development,GO:0015031^biological_process^protein transport,GO:0016020^cellular_compo…
TRINITY_DN167868_c4_g1	3.67536	0.000208735	Grazing-UP	.	Tm1	.	.	.
TRINITY_DN173374_c1_g2	7.25074	0.000210579	Grazing-UP	.	.	.	.	.
TRINITY_DN159646_c0_g2	3.56517	0.000222016	Grazing-UP	PF00095.20^WAP^PF05375.12^Pacifastin_I	Tm1	KCP	Kielin/chordin-like protein	GO:0005576^cellular_component^extracellular region,GO:0030414^molecular_function^peptidase inhibitor activity
TRINITY_DN171203_c2_g1	5.67334	0.000222016	Grazing-UP	.	.	.	.	.
TRINITY_DN177118_c13_g1	2.37829	0.000222016	Grazing-UP	PF00078.26^RVT_1^PF03372.22^Exo_endo_phos	sigP^Tm2	YTX2	Transposon TX1 uncharacterized 149 kDa protein	GO:0003964^molecular_function^RNA-directed DNA polymerase activity,GO:0005634^cellular_component^nucleus,GO:0005737^cellular_component^cytoplasm
TRINITY_DN167499_c0_g1	5.52619	0.000230066	Grazing-UP	PF00041.20^fn3	.	.	.	GO:0005515^molecular_function^protein binding
TRINITY_DN136859_c0_g1	2.60722	0.000234292	Grazing-UP	.	.	.	.	.
TRINITY_DN149262_c0_g2	6.07795	0.00023599	Grazing-UP	.	.	.	.	GO:0005524^molecular_function^ATP binding
TRINITY_DN143467_c0_g1	4.45077	0.000238936	Grazing-UP	.	Tm2	BAR3	Balbiani ring protein 3	GO:0005576^cellular_component^extracellular region
TRINITY_DN149564_c1_g1	6.29118	0.000278047	Grazing-UP	PF13499.5^EF-hand_7	Tm1	.	.	GO:0005509^molecular_function^calcium ion binding
TRINITY_DN171439_c1_g1	2.69235	0.000290498	Grazing-UP	.	.	.	.	.
TRINITY_DN171439_c1_g2	2.50226	0.000302019	Grazing-UP	PF00092.27^VWA	.	CA2D3	Voltage-dependent calcium channel subunit alpha-2/delta-3	GO:0005245^molecular_function^voltage-gated calcium channel activity,GO:0005246^molecular_function^calcium channel regulator activity,GO:0005891^cellular_component^voltage-gated calcium channel complex,GO:0006816^biological_process^calcium ion transport,GO:0008016^biological_process^regulation of heart contraction,GO:0016021^cellular_component^integral component of membrane,GO:0034765^biological_…
TRINITY_DN170375_c0_g1	2.45721	0.000316574	Grazing-UP	.	sigP	.	.	.
TRINITY_DN161188_c0_g3	4.44282	0.000320156	Grazing-UP	.	.	.	.	.
TRINITY_DN172895_c11_g3	7.42174	0.000347517	Grazing-UP	.	.	.	.	.
TRINITY_DN163502_c2_g2	8.24098	0.000394814	Grazing-UP	.	.	.	.	.
TRINITY_DN137476_c0_g1	2.9138	0.000397081	Grazing-UP	PF12796.6^Ank_2	.	PP12C	Protein phosphatase 1 regulatory subunit 12C	GO:0005515^molecular_function^protein binding,GO:0005737^cellular_component^cytoplasm,GO:0007165^biological_process^signal transduction,GO:0019208^molecular_function^phosphatase regulator activity,GO:0019901^molecular_function^protein kinase binding
TRINITY_DN176757_c5_g1	4.85694	0.000406872	Grazing-UP	.	.	.	.	GO:0005886^cellular_component^plasma membrane,GO:0005887^cellular_component^integral component of plasma membrane,GO:0006886^biological_process^intracellular protein transport,GO:0009607^biological_process^response to biotic stimulus,GO:0014069^cellular_component^postsynaptic density,GO:0016020^cellular_component^membrane,GO:0016021^cellular_component^integral component of membrane,GO:0030054^cel…
TRINITY_DN176748_c5_g2	3.70867	0.000410539	Grazing-UP	PF13857.5^Ank_5	Tm1	LATA	Alpha-latrotoxin-Lt1a	GO:0005515^molecular_function^protein binding,GO:0005576^cellular_component^extracellular region,GO:0006887^biological_process^exocytosis,GO:0016021^cellular_component^integral component of membrane,GO:0072556^cellular_component^other organism presynaptic membrane,GO:0090729^molecular_function^toxin activity
TRINITY_DN158084_c1_g2	6.76139	0.000419974	Grazing-UP	.	.	.	.	.
TRINITY_DN176474_c12_g2	3.79193	0.000450727	Grazing-UP	PF00147.17^Fibrinogen_C	sigP^Tm1	FCN1	Ficolin-1	GO:0001649^biological_process^osteoblast differentiation,GO:0001664^molecular_function^G-protein coupled receptor binding,GO:0001867^biological_process^complement activation, lectin pathway,GO:0002752^biological_process^cell surface pattern recognition receptor signaling pathway,GO:0004252^molecular_function^serine-type endopeptidase activity,GO:0005102^molecular_function^signaling receptor bindi…
TRINITY_DN147981_c0_g1	3.59127	0.000459107	Grazing-UP	.	sigP^Tm4	.	.	.
TRINITY_DN161448_c0_g1	7.32359	0.000468522	Grazing-UP	.	.	.	.	.
TRINITY_DN169386_c2_g1	2.40011	0.000482813	Grazing-UP	.	sigP^Tm1	.	.	.
TRINITY_DN165558_c2_g2	3.48768	0.000505239	Grazing-UP	.	Tm2	.	.	.
TRINITY_DN150049_c6_g5	7.36504	0.000517234	Grazing-UP	.	Tm1	.	.	.
TRINITY_DN154951_c0_g3	3.09012	0.000520833	Grazing-UP	.	.	.	.	.
TRINITY_DN171375_c2_g1	3.25286	0.000542544	Grazing-UP	.	.	.	.	.
TRINITY_DN159461_c3_g6	7.0523	0.000556659	Grazing-UP	.	sigP^Tm1	.	.	.
TRINITY_DN171404_c2_g2	2.7517	0.00059401	Grazing-UP	.	sigP	HIPL1	HHIP-like protein 1	GO:0003824^molecular_function^catalytic activity,GO:0005044^molecular_function^scavenger receptor activity,GO:0005576^cellular_component^extracellular region,GO:0005886^cellular_component^plasma membrane,GO:0006953^biological_process^acute-phase response,GO:0009897^cellular_component^external side of plasma membrane,GO:0016020^cellular_component^membrane,GO:0016021^cellular_component^integral com…
TRINITY_DN151664_c2_g1	2.36041	0.000604659	Grazing-UP	PF00084.19^Sushi^PF07974.12^EGF_2^PF12661.6^hEGF	sigP	CSMD3	CUB and sushi domain-containing protein 3	GO:0003682^molecular_function^chromatin binding,GO:0005509^molecular_function^calcium ion binding,GO:0005576^cellular_component^extracellular region,GO:0005615^cellular_component^extracellular space,GO:0005737^cellular_component^cytoplasm,GO:0005886^cellular_component^plasma membrane,GO:0007155^biological_process^cell adhesion,GO:0007160^biological_process^cell-matrix adhesion,GO:0016020^cellular…
TRINITY_DN144665_c0_g7	3.31949	0.000629193	Grazing-UP	PF09459.9^EB_dh	sigP^Tm1	.	.	GO:0020037^molecular_function^heme binding
TRINITY_DN174880_c2_g4	4.66174	0.000637987	Grazing-UP	PF03160.13^Calx-beta	sigP	FRAS1	Extracellular matrix protein FRAS1	GO:0002009^biological_process^morphogenesis of an epithelium,GO:0003338^biological_process^metanephros morphogenesis,GO:0005604^cellular_component^basement membrane,GO:0005886^cellular_component^plasma membrane,GO:0007154^biological_process^cell communication,GO:0015031^biological_process^protein transport,GO:0016021^cellular_component^integral component of membrane,GO:0030326^biological_process^…
TRINITY_DN141757_c3_g1	2.88186	0.000660329	Grazing-UP	.	.	.	.	GO:0000122^biological_process^negative regulation of transcription by RNA polymerase II,GO:0000980^molecular_function^RNA polymerase II distal enhancer sequence-specific DNA binding,GO:0000981^molecular_function^DNA-binding transcription factor activity, RNA polymerase II-specific,GO:0001078^molecular_function^proximal promoter DNA-binding transcription repressor activity, RNA polymerase II-speci…
TRINITY_DN158881_c0_g3	4.27251	0.000660329	Grazing-UP	.	sigP	.	.	.
TRINITY_DN159352_c1_g2	7.36831	0.000660329	Grazing-UP	.	.	.	.	.
TRINITY_DN148107_c4_g2	2.44422	0.000683787	Grazing-UP	.	Tm1	.	.	.
TRINITY_DN158715_c4_g1	4.55124	0.00069166	Grazing-UP	.	.	.	.	.
TRINITY_DN152559_c1_g1	2.54142	0.00075849	Grazing-UP	.	.	CAMKI	Calcium/calmodulin-dependent protein kinase type 1	GO:0004683^molecular_function^calmodulin-dependent protein kinase activity,GO:0005516^molecular_function^calmodulin binding,GO:0005524^molecular_function^ATP binding,GO:0005622^cellular_component^intracellular,GO:0005634^cellular_component^nucleus,GO:0005737^cellular_component^cytoplasm,GO:0006468^biological_process^protein phosphorylation,GO:0006913^biological_process^nucleocytoplasmic transport…
TRINITY_DN176410_c2_g1	2.21159	0.00075849	Grazing-UP	PF00362.17^Integrin_beta^PF17205.2^PSI_integrin	sigP	ITB2	Integrin beta-2	GO:0001540^molecular_function^amyloid-beta binding,GO:0001851^molecular_function^complement component C3b binding,GO:0002523^biological_process^leukocyte migration involved in inflammatory response,GO:0005886^cellular_component^plasma membrane,GO:0006911^biological_process^phagocytosis, engulfment,GO:0007155^biological_process^cell adhesion,GO:0007159^biological_process^leukocyte cell-cell adhesi…
TRINITY_DN141748_c0_g1	2.63398	0.000785373	Grazing-UP	.	.	.	.	.
TRINITY_DN146826_c1_g1	4.45811	0.000785373	Grazing-UP	.	Tm1	GABR1	Gamma-aminobutyric acid type B receptor subunit 1	GO:0001649^biological_process^osteoblast differentiation,GO:0004965^molecular_function^G-protein coupled GABA receptor activity,GO:0005615^cellular_component^extracellular space,GO:0005789^cellular_component^endoplasmic reticulum membrane,GO:0005887^cellular_component^integral component of plasma membrane,GO:0007193^biological_process^adenylate cyclase-inhibiting G-protein coupled receptor signal…
TRINITY_DN156971_c2_g1	4.9914	0.000785373	Grazing-UP	PF01094.27^ANF_receptor	.	GABR1	Gamma-aminobutyric acid type B receptor subunit 1	GO:0001649^biological_process^osteoblast differentiation,GO:0004965^molecular_function^G-protein coupled GABA receptor activity,GO:0005576^cellular_component^extracellular region,GO:0005615^cellular_component^extracellular space,GO:0005737^cellular_component^cytoplasm,GO:0005789^cellular_component^endoplasmic reticulum membrane,GO:0005886^cellular_component^plasma membrane,GO:0005887^cellular_com…
TRINITY_DN173017_c4_g1	3.68624	0.000785373	Grazing-UP	.	.	.	.	.
TRINITY_DN133908_c1_g2	4.87447	0.000812148	Grazing-UP	.	.	.	.	.
TRINITY_DN153126_c0_g5	4.53916	0.000812636	Grazing-UP	.	.	.	.	.
TRINITY_DN140120_c2_g1	2.71851	0.000823937	Grazing-UP	.	.	.	.	.
TRINITY_DN167176_c2_g1	2.43878	0.000829898	Grazing-UP	PF00069.24^Pkinase	.	PLK4	Serine/threonine-protein kinase PLK4	GO:0004672^molecular_function^protein kinase activity,GO:0004674^molecular_function^protein serine/threonine kinase activity,GO:0004683^molecular_function^calmodulin-dependent protein kinase activity,GO:0004687^molecular_function^myosin light chain kinase activity,GO:0005516^molecular_function^calmodulin binding,GO:0005524^molecular_function^ATP binding,GO:0005622^cellular_component^intracellular…
TRINITY_DN170038_c2_g1	4.85813	0.00089753	Grazing-UP	.	.	.	.	GO:0005044^molecular_function^scavenger receptor activity,GO:0005576^cellular_component^extracellular region,GO:0006909^biological_process^phagocytosis,GO:0016020^cellular_component^membrane,GO:0016021^cellular_component^integral component of membrane,GO:0030659^cellular_component^cytoplasmic vesicle membrane,GO:0045087^biological_process^innate immune response
TRINITY_DN155484_c3_g1	3.6221	0.000900058	Grazing-UP	.	.	.	.	.
TRINITY_DN176764_c7_g2	2.6974	0.000900058	Grazing-UP	PF00104.29^Hormone_recep	.	7UP1	Steroid receptor seven-up, isoforms B/C	GO:0001078^molecular_function^proximal promoter DNA-binding transcription repressor activity, RNA polymerase II-specific,GO:0003707^molecular_function^steroid hormone receptor activity,GO:0004879^molecular_function^nuclear receptor activity,GO:0005634^cellular_component^nucleus,GO:0005737^cellular_component^cytoplasm,GO:0006351^biological_process^transcription, DNA-templated,GO:0007270^biological…
TRINITY_DN143609_c2_g1	2.83965	0.000914955	Grazing-UP	.	.	.	.	GO:0000976^molecular_function^transcription regulatory region sequence-specific DNA binding,GO:0000978^molecular_function^RNA polymerase II proximal promoter sequence-specific DNA binding,GO:0000980^molecular_function^RNA polymerase II distal enhancer sequence-specific DNA binding,GO:0001077^molecular_function^proximal promoter DNA-binding transcription activator activity, RNA polymerase II-speci…
TRINITY_DN173553_c3_g4	2.26618	0.000940004	Grazing-UP	.	.	.	.	.
TRINITY_DN171049_c2_g1	4.90658	0.00101363	Grazing-UP	.	.	.	.	.
TRINITY_DN164140_c1_g2	7.56253	0.00101832	Grazing-UP	.	Tm2	.	.	.
TRINITY_DN174880_c2_g2	3.09451	0.00103557	Grazing-UP	PF03160.13^Calx-beta^PF06668.11^ITI_HC_C	.	ITIH5	Inter-alpha-trypsin inhibitor heavy chain H5	GO:0002009^biological_process^morphogenesis of an epithelium,GO:0003338^biological_process^metanephros morphogenesis,GO:0004867^molecular_function^serine-type endopeptidase inhibitor activity,GO:0005576^cellular_component^extracellular region,GO:0005604^cellular_component^basement membrane,GO:0005886^cellular_component^plasma membrane,GO:0007154^biological_process^cell communication,GO:0015031^bi…
TRINITY_DN154866_c3_g1	2.62839	0.00104424	Grazing-UP	.	.	.	.	.
TRINITY_DN168139_c2_g3	2.33205	0.00104822	Grazing-UP	PF00041.20^fn3^PF00084.19^Sushi	.	CHIX	Exochitinase 1	GO:0000272^biological_process^polysaccharide catabolic process,GO:0004568^molecular_function^chitinase activity,GO:0005515^molecular_function^protein binding,GO:0005615^cellular_component^extracellular space,GO:0005886^cellular_component^plasma membrane,GO:0006032^biological_process^chitin catabolic process,GO:0008061^molecular_function^chitin binding,GO:0008810^molecular_function^cellulase activ…
TRINITY_DN160800_c0_g1	2.18965	0.00105216	Grazing-UP	.	.	IDE	Insulin-degrading enzyme	GO:0002021^biological_process^response to dietary excess,GO:0004222^molecular_function^metalloendopeptidase activity,GO:0005737^cellular_component^cytoplasm,GO:0005777^cellular_component^peroxisome,GO:0005886^cellular_component^plasma membrane,GO:0008340^biological_process^determination of adult lifespan,GO:0014067^biological_process^negative regulation of phosphatidylinositol 3-kinase signaling,…
TRINITY_DN166346_c2_g2	3.74097	0.00105216	Grazing-UP	PF03160.13^Calx-beta	.	.	.	GO:0007154^biological_process^cell communication,GO:0016021^cellular_component^integral component of membrane
TRINITY_DN175264_c3_g2	2.7273	0.00107584	Grazing-UP	.	Tm3	TRPA1	Transient receptor potential cation channel subfamily A member 1	GO:0005216^molecular_function^ion channel activity,GO:0005245^molecular_function^voltage-gated calcium channel activity,GO:0005262^molecular_function^calcium channel activity,GO:0005887^cellular_component^integral component of plasma membrane,GO:0006816^biological_process^calcium ion transport,GO:0007166^biological_process^cell surface receptor signaling pathway,GO:0009409^biological_process^resp…
TRINITY_DN138140_c2_g2	3.94418	0.0010864	Grazing-UP	.	.	.	.	.
TRINITY_DN165919_c0_g1	4.96711	0.00110231	Grazing-UP	PF04106.11^APG5	Tm3	.	.	GO:0005737^cellular_component^cytoplasm,GO:0006914^biological_process^autophagy
TRINITY_DN171404_c2_g1	3.21337	0.00114274	Grazing-UP	PF14608.5^zf-CCCH_2	sigP	.	.	.
TRINITY_DN166494_c1_g1	2.2651	0.00114784	Grazing-UP	.	.	.	.	GO:0000287^molecular_function^magnesium ion binding,GO:0004550^molecular_function^nucleoside diphosphate kinase activity,GO:0004611^molecular_function^phosphoenolpyruvate carboxykinase activity,GO:0004613^molecular_function^phosphoenolpyruvate carboxykinase (GTP) activity,GO:0005525^molecular_function^GTP binding,GO:0005737^cellular_component^cytoplasm,GO:0005739^cellular_component^mitochondrion,…
TRINITY_DN150980_c1_g1	2.30228	0.00117061	Grazing-UP	PF00019.19^TGF_beta^PF02996.16^Prefoldin	sigP^Tm1	UXT	Protein UXT	GO:0000122^biological_process^negative regulation of transcription by RNA polymerase II,GO:0000226^biological_process^microtubule cytoskeleton organization,GO:0000922^cellular_component^spindle pole,GO:0000930^cellular_component^gamma-tubulin complex,GO:0003682^molecular_function^chromatin binding,GO:0003714^molecular_function^transcription corepressor activity,GO:0005160^molecular_function^trans…
TRINITY_DN169019_c1_g1	4.73685	0.00117592	Grazing-UP	PF00147.17^Fibrinogen_C	Tm1	TL5A	Techylectin-5A	GO:0001649^biological_process^osteoblast differentiation,GO:0001867^biological_process^complement activation, lectin pathway,GO:0002752^biological_process^cell surface pattern recognition receptor signaling pathway,GO:0005178^molecular_function^integrin binding,GO:0005576^cellular_component^extracellular region,GO:0005581^cellular_component^collagen trimer,GO:0005604^cellular_component^basement m…
TRINITY_DN175421_c1_g1	2.23615	0.00117855	Grazing-UP	PF01835.18^A2M_N^PF07703.13^A2M_N_2	Tm1	CD109	CD109 antigen	GO:0001553^biological_process^luteinization,GO:0001869^biological_process^negative regulation of complement activation, lectin pathway,GO:0001933^biological_process^negative regulation of protein phosphorylation,GO:0001942^biological_process^hair follicle development,GO:0002020^molecular_function^protease binding,GO:0002438^biological_process^acute inflammatory response to antigenic stimulus,GO:0…
TRINITY_DN174110_c3_g2	2.22107	0.00117978	Grazing-UP	PF00335.19^Tetraspannin	Tm1	TSN15	Tetraspanin-15	GO:0005886^cellular_component^plasma membrane,GO:0005887^cellular_component^integral component of plasma membrane,GO:0007166^biological_process^cell surface receptor signaling pathway,GO:0009986^cellular_component^cell surface,GO:0016021^cellular_component^integral component of membrane,GO:0019899^molecular_function^enzyme binding,GO:0031902^cellular_component^late endosome membrane,GO:0039532^bi…
TRINITY_DN156434_c1_g1	4.44216	0.0011842	Grazing-UP	.	sigP	.	.	.
TRINITY_DN175094_c2_g1	3.52716	0.00122092	Grazing-UP	.	Tm1	.	.	.
TRINITY_DN172382_c0_g2	2.89667	0.00122549	Grazing-UP	.	Tm2	.	.	.
TRINITY_DN152051_c2_g2	4.63281	0.0012615	Grazing-UP	.	.	.	.	.
TRINITY_DN170698_c0_g2	5.12103	0.00126261	Grazing-UP	.	.	.	.	.
TRINITY_DN154881_c4_g5	3.64537	0.00130866	Grazing-UP	.	.	.	.	.
TRINITY_DN166516_c1_g1	2.1317	0.00136684	Grazing-UP	.	.	.	.	.
TRINITY_DN171050_c1_g1	2.85758	0.00136684	Grazing-UP	.	.	.	.	.
TRINITY_DN172644_c0_g1	3.54612	0.00136684	Grazing-UP	.	.	.	.	.
TRINITY_DN153935_c1_g2	2.17467	0.00138867	Grazing-UP	PF00530.17^SRCR	.	HIPL1	HHIP-like protein 1	GO:0003824^molecular_function^catalytic activity,GO:0005044^molecular_function^scavenger receptor activity,GO:0005576^cellular_component^extracellular region,GO:0005886^cellular_component^plasma membrane,GO:0006953^biological_process^acute-phase response,GO:0009897^cellular_component^external side of plasma membrane,GO:0016020^cellular_component^membrane,GO:0016021^cellular_component^integral com…
TRINITY_DN158594_c1_g1	2.23588	0.00142984	Grazing-UP	.	.	.	.	.
TRINITY_DN159427_c1_g2	4.54692	0.0014412	Grazing-UP	.	sigP^Tm1	.	.	.
TRINITY_DN139926_c2_g1	2.33555	0.00144498	Grazing-UP	.	.	.	.	.
TRINITY_DN141038_c1_g2	2.81968	0.00149181	Grazing-UP	.	.	.	.	.
TRINITY_DN162654_c4_g4	6.89693	0.00149181	Grazing-UP	.	.	.	.	.
TRINITY_DN152763_c5_g1	2.2867	0.00151605	Grazing-UP	.	.	FIRA	300 kDa antigen AG231	.
TRINITY_DN153339_c0_g2	2.1299	0.00152043	Grazing-UP	PF07714.16^Pkinase_Tyr	Tm1	ABL2	Tyrosine-protein kinase ABL2	GO:0000287^molecular_function^magnesium ion binding,GO:0001558^biological_process^regulation of cell growth,GO:0001776^biological_process^leukocyte homeostasis,GO:0001784^molecular_function^phosphotyrosine residue binding,GO:0001843^biological_process^neural tube closure,GO:0001891^cellular_component^phagocytic cup,GO:0001934^biological_process^positive regulation of protein phosphorylation,GO:00…
TRINITY_DN176694_c12_g1	2.10386	0.00152043	Grazing-UP	PF00130.21^C1_1^PF00781.23^DAGK_cat^PF00788.22^RA	Tm2	DGKQ	Diacylglycerol kinase theta	GO:0003951^molecular_function^NAD+ kinase activity,GO:0004143^molecular_function^diacylglycerol kinase activity,GO:0005524^molecular_function^ATP binding,GO:0005634^cellular_component^nucleus,GO:0005737^cellular_component^cytoplasm,GO:0005768^cellular_component^endosome,GO:0005829^cellular_component^cytosol,GO:0005856^cellular_component^cytoskeleton,GO:0005886^cellular_component^plasma membrane,G…
TRINITY_DN170375_c0_g4	3.65156	0.00155278	Grazing-UP	.	.	.	.	.
TRINITY_DN151885_c2_g1	2.21505	0.00157576	Grazing-UP	PF00207.21^A2M^PF07703.13^A2M_N_2	.	CD109	CD109 antigen	GO:0001933^biological_process^negative regulation of protein phosphorylation,GO:0001942^biological_process^hair follicle development,GO:0002576^biological_process^platelet degranulation,GO:0004866^molecular_function^endopeptidase inhibitor activity,GO:0004867^molecular_function^serine-type endopeptidase inhibitor activity,GO:0005576^cellular_component^extracellular region,GO:0005615^cellular_comp…
TRINITY_DN140601_c1_g1	2.15884	0.00160551	Grazing-UP	.	.	.	.	.
TRINITY_DN159023_c0_g1	2.21112	0.00160551	Grazing-UP	PF00069.24^Pkinase^PF07714.16^Pkinase_Tyr	sigP^Tm1	VGFR1	Vascular endothelial growth factor receptor 1	GO:0001525^biological_process^angiogenesis,GO:0001556^biological_process^oocyte maturation,GO:0002548^biological_process^monocyte chemotaxis,GO:0004672^molecular_function^protein kinase activity,GO:0004713^molecular_function^protein tyrosine kinase activity,GO:0004714^molecular_function^transmembrane receptor protein tyrosine kinase activity,GO:0005010^molecular_function^insulin-like growth facto…
TRINITY_DN173954_c3_g2	3.4694	0.00163443	Grazing-UP	.	.	.	.	.
TRINITY_DN149262_c0_g1	5.88637	0.00163607	Grazing-UP	.	.	.	.	.
TRINITY_DN154296_c2_g1	4.03819	0.00168111	Grazing-UP	.	sigP^Tm3	.	.	.
TRINITY_DN146704_c2_g1	2.31203	0.00170537	Grazing-UP	.	.	.	.	.
TRINITY_DN172674_c1_g4	3.30883	0.00170537	Grazing-UP	.	.	.	.	.
TRINITY_DN160209_c4_g6	3.87599	0.00173039	Grazing-UP	PF10523.8^BEN	.	.	.	.
TRINITY_DN167227_c0_g1	2.62149	0.00176276	Grazing-UP	.	.	.	.	.
TRINITY_DN163502_c3_g1	5.77254	0.00183095	Grazing-UP	.	.	WOR1	Global transcription regulator sge1	GO:0005634^cellular_component^nucleus,GO:0006351^biological_process^transcription, DNA-templated,GO:0006355^biological_process^regulation of transcription, DNA-templated,GO:0009405^biological_process^pathogenesis
TRINITY_DN155143_c0_g1	3.11895	0.00189226	Grazing-UP	PF03160.13^Calx-beta	.	GPR98	G-protein coupled receptor 98	GO:0004930^molecular_function^G-protein coupled receptor activity,GO:0005509^molecular_function^calcium ion binding,GO:0005737^cellular_component^cytoplasm,GO:0005886^cellular_component^plasma membrane,GO:0007154^biological_process^cell communication,GO:0007166^biological_process^cell surface receptor signaling pathway,GO:0007186^biological_process^G-protein coupled receptor signaling pathway,GO:…
TRINITY_DN151580_c4_g1	2.74608	0.00196961	Grazing-UP	PF00530.17^SRCR	.	NETR	Neurotrypsin	GO:0004252^molecular_function^serine-type endopeptidase activity,GO:0005044^molecular_function^scavenger receptor activity,GO:0005576^cellular_component^extracellular region,GO:0005886^cellular_component^plasma membrane,GO:0006887^biological_process^exocytosis,GO:0006909^biological_process^phagocytosis,GO:0006953^biological_process^acute-phase response,GO:0007275^biological_process^multicellular …
TRINITY_DN144230_c1_g1	5.59363	0.00198975	Grazing-UP	.	.	.	.	.
TRINITY_DN166409_c2_g1	3.69874	0.00201763	Grazing-UP	.	.	.	.	.
TRINITY_DN155391_c3_g6	5.06456	0.00204361	Grazing-UP	.	.	.	.	.
TRINITY_DN168188_c4_g1	3.27436	0.00205106	Grazing-UP	PF00078.26^RVT_1	Tm1	LORF2	LINE-1 retrotransposable element ORF2 protein	GO:0003964^molecular_function^RNA-directed DNA polymerase activity,GO:0006310^biological_process^DNA recombination,GO:0009036^molecular_function^type II site-specific deoxyribonuclease activity,GO:0032197^biological_process^transposition, RNA-mediated,GO:0032199^biological_process^reverse transcription involved in RNA-mediated transposition,GO:0046872^molecular_function^metal ion binding,GO:00903…
TRINITY_DN133635_c0_g1	2.73099	0.00206474	Grazing-UP	.	.	.	.	.
TRINITY_DN149443_c1_g1	2.23367	0.00206535	Grazing-UP	.	.	.	.	.
TRINITY_DN167227_c0_g2	2.29625	0.00212456	Grazing-UP	.	Tm2	.	.	.
TRINITY_DN171375_c2_g3	3.23996	0.00215869	Grazing-UP	.	.	.	.	.
TRINITY_DN175726_c3_g1	2.03146	0.00222374	Grazing-UP	PF01562.18^Pep_M12B_propep	sigP	ADAM9	Disintegrin and metalloproteinase domain-containing protein 9	GO:0000186^biological_process^activation of MAPKK activity,GO:0004222^molecular_function^metalloendopeptidase activity,GO:0005080^molecular_function^protein kinase C binding,GO:0005178^molecular_function^integrin binding,GO:0005518^molecular_function^collagen binding,GO:0005576^cellular_component^extracellular region,GO:0005615^cellular_component^extracellular space,GO:0005788^cellular_component^…
TRINITY_DN160576_c2_g1	3.47856	0.00222587	Grazing-UP	.	.	.	.	.
TRINITY_DN165908_c3_g1	3.9536	0.00222587	Grazing-UP	PF01094.27^ANF_receptor	.	GABR1	Gamma-aminobutyric acid type B receptor subunit 1	GO:0001649^biological_process^osteoblast differentiation,GO:0004965^molecular_function^G-protein coupled GABA receptor activity,GO:0005615^cellular_component^extracellular space,GO:0005737^cellular_component^cytoplasm,GO:0005789^cellular_component^endoplasmic reticulum membrane,GO:0005887^cellular_component^integral component of plasma membrane,GO:0007193^biological_process^adenylate cyclase-inhi…
TRINITY_DN172620_c2_g1	2.45829	0.0022332	Grazing-UP	.	sigP^Tm1	.	.	.
TRINITY_DN175213_c3_g5	4.15465	0.00224355	Grazing-UP	.	.	.	.	.
TRINITY_DN155075_c2_g1	3.20834	0.0023194	Grazing-UP	.	.	.	.	.
TRINITY_DN151940_c1_g3	2.7932	0.00252227	Grazing-UP	.	.	.	.	.
TRINITY_DN165189_c2_g3	3.37821	0.00254885	Grazing-UP	.	Tm2	TRPA1	Transient receptor potential cation channel subfamily A member 1 homolog	GO:0005216^molecular_function^ion channel activity,GO:0005886^cellular_component^plasma membrane,GO:0016021^cellular_component^integral component of membrane,GO:0043025^cellular_component^neuronal cell body,GO:0050896^biological_process^response to stimulus,GO:0097730^cellular_component^non-motile cilium
TRINITY_DN173361_c8_g1	2.04243	0.00257009	Grazing-UP	.	.	.	.	.
TRINITY_DN169410_c2_g3	3.54664	0.00259013	Grazing-UP	.	.	.	.	.
TRINITY_DN147071_c1_g3	2.0765	0.00260477	Grazing-UP	PF17297.1^PEPCK_N	sigP	PCKG	Phosphoenolpyruvate carboxykinase [GTP]	GO:0003729^molecular_function^mRNA binding,GO:0004550^molecular_function^nucleoside diphosphate kinase activity,GO:0004611^molecular_function^phosphoenolpyruvate carboxykinase activity,GO:0004613^molecular_function^phosphoenolpyruvate carboxykinase (GTP) activity,GO:0005525^molecular_function^GTP binding,GO:0005739^cellular_component^mitochondrion,GO:0005829^cellular_component^cytosol,GO:0006089^…
TRINITY_DN169312_c4_g1	5.18632	0.00260744	Grazing-UP	PF00041.20^fn3	sigP	.	.	GO:0005515^molecular_function^protein binding
TRINITY_DN173282_c3_g1	3.05754	0.00273131	Grazing-UP	PF01094.27^ANF_receptor	Tm1	GABR1	Gamma-aminobutyric acid type B receptor subunit 1	GO:0001649^biological_process^osteoblast differentiation,GO:0004965^molecular_function^G-protein coupled GABA receptor activity,GO:0005576^cellular_component^extracellular region,GO:0005615^cellular_component^extracellular space,GO:0005737^cellular_component^cytoplasm,GO:0005789^cellular_component^endoplasmic reticulum membrane,GO:0005886^cellular_component^plasma membrane,GO:0005887^cellular_com…
TRINITY_DN138438_c1_g1	2.24148	0.00287726	Grazing-UP	.	.	.	.	.
TRINITY_DN141949_c0_g1	2.16928	0.00290382	Grazing-UP	.	.	PLPL9	85/88 kDa calcium-independent phospholipase A2	GO:0001934^biological_process^positive regulation of protein phosphorylation,GO:0004623^molecular_function^phospholipase A2 activity,GO:0005516^molecular_function^calmodulin binding,GO:0005615^cellular_component^extracellular space,GO:0005739^cellular_component^mitochondrion,GO:0005743^cellular_component^mitochondrial inner membrane,GO:0005815^cellular_component^microtubule organizing center,GO:0…
TRINITY_DN142024_c8_g1	4.84292	0.00290382	Grazing-UP	.	.	ANNU	Annulin	GO:0003810^molecular_function^protein-glutamine gamma-glutamyltransferase activity,GO:0005886^cellular_component^plasma membrane,GO:0018149^biological_process^peptide cross-linking,GO:0046872^molecular_function^metal ion binding
TRINITY_DN155005_c0_g1	4.05746	0.00290606	Grazing-UP	.	.	.	.	GO:0005044^molecular_function^scavenger receptor activity,GO:0005576^cellular_component^extracellular region,GO:0005886^cellular_component^plasma membrane,GO:0006953^biological_process^acute-phase response,GO:0009897^cellular_component^external side of plasma membrane,GO:0016021^cellular_component^integral component of membrane
TRINITY_DN173499_c10_g3	2.00943	0.00290606	Grazing-UP	.	Tm2	.	.	.
TRINITY_DN143920_c0_g4	3.53458	0.00294659	Grazing-UP	.	.	.	.	.
TRINITY_DN155628_c2_g3	4.08469	0.00296641	Grazing-UP	.	.	.	.	.
TRINITY_DN154971_c1_g1	2.69421	0.00300836	Grazing-UP	.	.	.	.	.
TRINITY_DN160245_c4_g2	4.46518	0.00307362	Grazing-UP	.	.	.	.	.
TRINITY_DN159074_c0_g1	2.55022	0.00318293	Grazing-UP	PF10320.8^7TM_GPCR_Srsx	sigP^Tm7	NMUR1	Neuromedin-U receptor 1	GO:0001607^molecular_function^neuromedin U receptor activity,GO:0004930^molecular_function^G-protein coupled receptor activity,GO:0004968^molecular_function^gonadotropin-releasing hormone receptor activity,GO:0005622^cellular_component^intracellular,GO:0005886^cellular_component^plasma membrane,GO:0005887^cellular_component^integral component of plasma membrane,GO:0006816^biological_process^calci…
TRINITY_DN151934_c3_g1	4.78559	0.00325439	Grazing-UP	.	sigP^Tm1	.	.	.
TRINITY_DN150520_c2_g2	4.62718	0.00326143	Grazing-UP	.	.	.	.	GO:0003677^molecular_function^DNA binding,GO:0005634^cellular_component^nucleus,GO:0006351^biological_process^transcription, DNA-templated,GO:0006355^biological_process^regulation of transcription, DNA-templated,GO:0008270^molecular_function^zinc ion binding
TRINITY_DN177150_c40_g1	2.13052	0.0033249	Grazing-UP	PF02174.16^IRS	sigP^Tm3	.	.	.
TRINITY_DN159159_c3_g1	2.0212	0.00332703	Grazing-UP	PF02412.17^TSP_3^PF05735.11^TSP_C	sigP^Tm2	TSP3	Thrombospondin-3	GO:0001968^molecular_function^fibronectin binding,GO:0002020^molecular_function^protease binding,GO:0003417^biological_process^growth plate cartilage development,GO:0005201^molecular_function^extracellular matrix structural constituent,GO:0005499^molecular_function^vitamin D binding,GO:0005509^molecular_function^calcium ion binding,GO:0005518^molecular_function^collagen binding,GO:0005576^cellula…
TRINITY_DN141166_c0_g1	2.91478	0.00346562	Grazing-UP	.	.	.	.	GO:0004613^molecular_function^phosphoenolpyruvate carboxykinase (GTP) activity,GO:0005525^molecular_function^GTP binding,GO:0005739^cellular_component^mitochondrion,GO:0006094^biological_process^gluconeogenesis,GO:0046872^molecular_function^metal ion binding
TRINITY_DN170923_c0_g1	2.16764	0.00346562	Grazing-UP	.	.	.	.	.
TRINITY_DN175511_c7_g3	2.02062	0.00346562	Grazing-UP	.	.	.	.	.
TRINITY_DN165404_c2_g4	3.5316	0.00346748	Grazing-UP	.	.	.	.	.
TRINITY_DN153224_c3_g2	2.18294	0.00348393	Grazing-UP	.	.	.	.	.
TRINITY_DN168409_c3_g1	2.11109	0.00352134	Grazing-UP	PF01363.20^FYVE	sigP^Tm1	LST2	Lateral signaling target protein 2 homolog	GO:0005829^cellular_component^cytosol,GO:0007175^biological_process^negative regulation of epidermal growth factor-activated receptor activity,GO:0031901^cellular_component^early endosome membrane,GO:0032266^molecular_function^phosphatidylinositol-3-phosphate binding,GO:0042059^biological_process^negative regulation of epidermal growth factor receptor signaling pathway,GO:0046872^molecular_functi…
TRINITY_DN152961_c2_g1	2.05397	0.0035834	Grazing-UP	.	Tm2	TTC38	Tetratricopeptide repeat protein 38	GO:0070062^cellular_component^extracellular exosome
TRINITY_DN154012_c3_g2	3.20267	0.00360879	Grazing-UP	PF00041.20^fn3	Tm1	PTPRF	Receptor-type tyrosine-protein phosphatase F	GO:0004725^molecular_function^protein tyrosine phosphatase activity,GO:0005515^molecular_function^protein binding,GO:0007155^biological_process^cell adhesion,GO:0008201^molecular_function^heparin binding,GO:0016021^cellular_component^integral component of membrane,GO:0016477^biological_process^cell migration,GO:0031102^biological_process^neuron projection regeneration,GO:0035335^biological_proces…
TRINITY_DN147183_c0_g1	3.10594	0.00361539	Grazing-UP	PF03160.13^Calx-beta	.	NAC2	Sodium/calcium exchanger 2	GO:0001654^biological_process^eye development,GO:0001666^biological_process^response to hypoxia,GO:0002009^biological_process^morphogenesis of an epithelium,GO:0002028^biological_process^regulation of sodium ion transport,GO:0005432^molecular_function^calcium:sodium antiporter activity,GO:0005509^molecular_function^calcium ion binding,GO:0005516^molecular_function^calmodulin binding,GO:0005604^ce…
TRINITY_DN174186_c0_g1	4.7579	0.00362219	Grazing-UP	.	.	.	.	.
TRINITY_DN153236_c2_g1	2.0918	0.00365989	Grazing-UP	PF00168.29^C2	sigP^Tm2	CPNE9	Copine-9	GO:0004674^molecular_function^protein serine/threonine kinase activity,GO:0005544^molecular_function^calcium-dependent phospholipid binding,GO:0005615^cellular_component^extracellular space,GO:0005634^cellular_component^nucleus,GO:0005730^cellular_component^nucleolus,GO:0005737^cellular_component^cytoplasm,GO:0005739^cellular_component^mitochondrion,GO:0005829^cellular_component^cytosol,GO:000588…
TRINITY_DN154896_c2_g1	6.14362	0.00377549	Grazing-UP	.	.	.	.	.
TRINITY_DN160967_c3_g3	3.1869	0.00378793	Grazing-UP	PF00010.25^HLH	.	.	.	GO:0046983^molecular_function^protein dimerization activity
TRINITY_DN145533_c2_g1	3.72308	0.00394844	Grazing-UP	.	.	.	.	.
TRINITY_DN176032_c1_g1	2.102	0.00395074	Grazing-UP	.	.	.	.	.
TRINITY_DN150555_c0_g1	2.07078	0.00397006	Grazing-UP	PF00041.20^fn3	sigP^Tm1	.	.	GO:0005515^molecular_function^protein binding
TRINITY_DN167099_c6_g1	3.4522	0.00399972	Grazing-UP	.	Tm2	.	.	GO:0001649^biological_process^osteoblast differentiation,GO:0004965^molecular_function^G-protein coupled GABA receptor activity,GO:0005615^cellular_component^extracellular space,GO:0005737^cellular_component^cytoplasm,GO:0005789^cellular_component^endoplasmic reticulum membrane,GO:0005887^cellular_component^integral component of plasma membrane,GO:0007193^biological_process^adenylate cyclase-inhi…
TRINITY_DN149967_c1_g1	3.54003	0.00403766	Grazing-UP	PF12796.6^Ank_2	.	DAPK1	Death-associated protein kinase 1	GO:0000281^biological_process^mitotic cytokinesis,GO:0003700^molecular_function^DNA-binding transcription factor activity,GO:0004672^molecular_function^protein kinase activity,GO:0004683^molecular_function^calmodulin-dependent protein kinase activity,GO:0005200^molecular_function^structural constituent of cytoskeleton,GO:0005515^molecular_function^protein binding,GO:0005516^molecular_function^cal…
TRINITY_DN173040_c2_g4	6.67155	0.00415926	Grazing-UP	.	.	.	.	.
TRINITY_DN175213_c3_g2	4.39297	0.00418183	Grazing-UP	.	.	.	.	.
TRINITY_DN145063_c0_g1	3.80177	0.00418428	Grazing-UP	.	sigP	.	.	.
TRINITY_DN159965_c0_g3	4.61527	0.00418428	Grazing-UP	.	.	.	.	GO:0001671^molecular_function^ATPase activator activity,GO:0003714^molecular_function^transcription corepressor activity,GO:0005634^cellular_component^nucleus,GO:0005730^cellular_component^nucleolus,GO:0005737^cellular_component^cytoplasm,GO:0005829^cellular_component^cytosol,GO:0014069^cellular_component^postsynaptic density,GO:0030544^molecular_function^Hsp70 protein binding,GO:0032781^biologic…
TRINITY_DN157309_c2_g4	6.68928	0.00421946	Grazing-UP	.	.	.	.	GO:0004965^molecular_function^G-protein coupled GABA receptor activity,GO:0007186^biological_process^G-protein coupled receptor signaling pathway,GO:0032223^biological_process^negative regulation of synaptic transmission, cholinergic,GO:0042493^biological_process^response to drug,GO:1902712^cellular_component^G-protein coupled GABA receptor complex
TRINITY_DN173180_c2_g2	4.36887	0.0042499	Grazing-UP	.	.	.	.	.
TRINITY_DN57928_c0_g1	2.31187	0.0042594	Grazing-UP	PF00685.26^Sulfotransfer_1	sigP^Tm1	CHSTF	Carbohydrate sulfotransferase 15	GO:0000139^cellular_component^Golgi membrane,GO:0008146^molecular_function^sulfotransferase activity,GO:0016021^cellular_component^integral component of membrane,GO:0019319^biological_process^hexose biosynthetic process,GO:0030206^biological_process^chondroitin sulfate biosynthetic process,GO:0050656^molecular_function^3'-phosphoadenosine 5'-phosphosulfate binding,GO:0050659^molecular_function^N-…
TRINITY_DN163800_c2_g2	4.81288	0.00437389	Grazing-UP	.	sigP	.	.	.
TRINITY_DN151871_c0_g2	2.42312	0.00440857	Grazing-UP	.	sigP	.	.	.
TRINITY_DN149584_c0_g1	4.08932	0.00469802	Grazing-UP	PF13202.5^EF-hand_5^PF13833.5^EF-hand_8	Tm1	CML10	Probable calcium-binding protein CML10	GO:0005509^molecular_function^calcium ion binding
TRINITY_DN143438_c4_g1	2.08102	0.00472968	Grazing-UP	.	.	.	.	.
TRINITY_DN142148_c0_g3	2.50015	0.00474956	Grazing-UP	.	.	.	.	.
TRINITY_DN175061_c0_g1	3.40264	0.00474956	Grazing-UP	.	.	.	.	.
TRINITY_DN172135_c1_g1	2.63869	0.00482327	Grazing-UP	.	.	.	.	.
TRINITY_DN175517_c4_g1	2.04411	0.00488666	Grazing-UP	.	.	.	.	GO:0004674^molecular_function^protein serine/threonine kinase activity,GO:0004687^molecular_function^myosin light chain kinase activity,GO:0005516^molecular_function^calmodulin binding,GO:0005524^molecular_function^ATP binding,GO:0005634^cellular_component^nucleus,GO:0005737^cellular_component^cytoplasm,GO:0005884^cellular_component^actin filament,GO:0006325^biological_process^chromatin organizat…
TRINITY_DN172304_c1_g1	2.21319	0.00489974	Grazing-UP	PF00084.19^Sushi^PF00530.17^SRCR	sigP	CSMD1	CUB and sushi domain-containing protein 1	GO:0001530^molecular_function^lipopolysaccharide binding,GO:0001824^biological_process^blastocyst development,GO:0001833^biological_process^inner cell mass cell proliferation,GO:0001964^biological_process^startle response,GO:0003677^molecular_function^DNA binding,GO:0003682^molecular_function^chromatin binding,GO:0005044^molecular_function^scavenger receptor activity,GO:0005509^molecular_function…
TRINITY_DN173292_c1_g1	4.36612	0.00493403	Grazing-UP	PF00092.27^VWA	.	VITRN	Vitrin	GO:0005539^molecular_function^glycosaminoglycan binding,GO:0005614^cellular_component^interstitial matrix,GO:0010811^biological_process^positive regulation of cell-substrate adhesion,GO:0030198^biological_process^extracellular matrix organization,GO:0031012^cellular_component^extracellular matrix
TRINITY_DN163724_c2_g4	-3.58827	0.000222016	Grazing-down	.	sigP^Tm1	.	.	.
TRINITY_DN165687_c0_g4	-5.62162	0.000316574	Grazing-down	PF07647.16^SAM_2^PF14049.5^Dppa2_A	Tm2	CSKI2	Caskin-2	GO:0005515^molecular_function^protein binding,GO:0005737^cellular_component^cytoplasm,GO:0016020^cellular_component^membrane
TRINITY_DN161232_c3_g3	-4.64921	0.0012204	Grazing-down	PF00092.27^VWA	sigP^Tm1	.	.	.
TRINITY_DN114034_c0_g1	-2.7471	0.00168111	Grazing-down	PF00096.25^zf-C2H2	.	ZIC4	Zinc finger protein ZIC 4	GO:0000981^molecular_function^DNA-binding transcription factor activity, RNA polymerase II-specific,GO:0003676^molecular_function^nucleic acid binding,GO:0003677^molecular_function^DNA binding,GO:0005634^cellular_component^nucleus,GO:0046872^molecular_function^metal ion binding
TRINITY_DN153775_c1_g1	-3.63213	0.00168111	Grazing-down	PF00041.20^fn3	sigP^Tm1	PTPRD	Receptor-type tyrosine-protein phosphatase delta	GO:0001960^biological_process^negative regulation of cytokine-mediated signaling pathway,GO:0004725^molecular_function^protein tyrosine phosphatase activity,GO:0005001^molecular_function^transmembrane receptor protein tyrosine phosphatase activity,GO:0005102^molecular_function^signaling receptor binding,GO:0005158^molecular_function^insulin receptor binding,GO:0005515^molecular_function^protein b…
TRINITY_DN168518_c4_g1	-5.21462	0.0018385	Grazing-down	.	Tm9	CHS2	Chitin synthase chs-2	GO:0004100^molecular_function^chitin synthase activity,GO:0005886^cellular_component^plasma membrane,GO:0006031^biological_process^chitin biosynthetic process,GO:0006038^biological_process^cell wall chitin biosynthetic process,GO:0007275^biological_process^multicellular organism development,GO:0016021^cellular_component^integral component of membrane,GO:0030428^cellular_component^cell septum,GO:0…
TRINITY_DN142693_c0_g1	-3.15569	0.0019736	Grazing-down	PF00069.24^Pkinase^PF01344.24^Kelch_1	.	SHKD	Dual specificity protein kinase shkD	GO:0001578^biological_process^microtubule bundle formation,GO:0004672^molecular_function^protein kinase activity,GO:0004674^molecular_function^protein serine/threonine kinase activity,GO:0004713^molecular_function^protein tyrosine kinase activity,GO:0005496^molecular_function^steroid binding,GO:0005515^molecular_function^protein binding,GO:0005524^molecular_function^ATP binding,GO:0005622^cellula…
TRINITY_DN172325_c1_g1	-3.44295	0.00246428	Grazing-down	PF05986.13^ADAM_spacer1	.	ATS4	A disintegrin and metalloproteinase with thrombospondin motifs 4	GO:0004222^molecular_function^metalloendopeptidase activity,GO:0005198^molecular_function^structural molecule activity,GO:0005199^molecular_function^structural constituent of cell wall,GO:0005576^cellular_component^extracellular region,GO:0005618^cellular_component^cell wall,GO:0005883^cellular_component^neurofilament,GO:0007275^biological_process^multicellular organism development,GO:0008168^mol…
TRINITY_DN143419_c1_g1	-3.05315	0.00362219	Grazing-down	PF00337.21^Gal-bind_lectin	.	.	.	GO:0030246^molecular_function^carbohydrate binding
TRINITY_DN166195_c4_g1	-3.72097	0.0045788	Grazing-down	.	sigP	.	.	.
TRINITY_DN169312_c4_g3	10.2275	2.44e-48	Mechanical-UP	PF00041.20^fn3	sigP^Tm1	.	.	GO:0005515^molecular_function^protein binding
TRINITY_DN140382_c0_g4	12.1768	1.74e-47	Mechanical-UP	.	Tm1	.	.	.
TRINITY_DN157447_c0_g1	9.0654	2.73e-37	Mechanical-UP	.	.	.	.	.
TRINITY_DN174650_c5_g1	11.2702	2.73e-37	Mechanical-UP	.	.	.	.	.
TRINITY_DN173040_c2_g3	8.86254	1.65e-36	Mechanical-UP	.	.	.	.	.
TRINITY_DN157892_c5_g4	12.2745	2.91e-36	Mechanical-UP	.	sigP^Tm1	CAMKV	CaM kinase-like vesicle-associated protein	GO:0004683^molecular_function^calmodulin-dependent protein kinase activity,GO:0005516^molecular_function^calmodulin binding,GO:0005524^molecular_function^ATP binding,GO:0005622^cellular_component^intracellular,GO:0005886^cellular_component^plasma membrane,GO:0018105^biological_process^peptidyl-serine phosphorylation,GO:0018107^biological_process^peptidyl-threonine phosphorylation,GO:0030659^cellu…
TRINITY_DN154907_c1_g5	9.75256	6.7e-36	Mechanical-UP	.	.	.	.	.
TRINITY_DN138623_c0_g1	7.09754	4.9e-35	Mechanical-UP	.	.	.	.	GO:0000978^molecular_function^RNA polymerase II proximal promoter sequence-specific DNA binding,GO:0000981^molecular_function^DNA-binding transcription factor activity, RNA polymerase II-specific,GO:0001077^molecular_function^proximal promoter DNA-binding transcription activator activity, RNA polymerase II-specific,GO:0001964^biological_process^startle response,GO:0005634^cellular_component^nucle…
TRINITY_DN166148_c1_g1	9.14448	2.43e-32	Mechanical-UP	.	.	.	.	.
TRINITY_DN174038_c4_g1	6.9024	7.11e-31	Mechanical-UP	PF00178.21^Ets	Tm1	ETV4	ETS translocation variant 4	GO:0000978^molecular_function^RNA polymerase II proximal promoter sequence-specific DNA binding,GO:0000981^molecular_function^DNA-binding transcription factor activity, RNA polymerase II-specific,GO:0001077^molecular_function^proximal promoter DNA-binding transcription activator activity, RNA polymerase II-specific,GO:0001964^biological_process^startle response,GO:0003677^molecular_function^DNA b…
TRINITY_DN169312_c4_g1	8.6786	1.56e-30	Mechanical-UP	PF00041.20^fn3	sigP	.	.	GO:0005515^molecular_function^protein binding
TRINITY_DN169277_c0_g4	8.67593	1.76e-30	Mechanical-UP	PF02179.15^BAG	Tm2	BAGS	BAG domain-containing protein Samui	GO:0007275^biological_process^multicellular organism development,GO:0030544^molecular_function^Hsp70 protein binding,GO:0051087^molecular_function^chaperone binding
TRINITY_DN173040_c2_g2	8.14664	2.59e-30	Mechanical-UP	.	.	.	.	.
TRINITY_DN174038_c4_g2	6.79924	5.3e-30	Mechanical-UP	.	.	.	.	.
TRINITY_DN168181_c2_g1	11.1611	5.48e-30	Mechanical-UP	.	.	.	.	.
TRINITY_DN157447_c0_g2	8.42068	1.12e-29	Mechanical-UP	.	.	.	.	.
TRINITY_DN135253_c0_g1	8.54672	1.16e-29	Mechanical-UP	PF13927.5^Ig_3	sigP^Tm1	.	.	.
TRINITY_DN159750_c0_g1	7.67416	4.52e-29	Mechanical-UP	PF00014.22^Kunitz_BPTI^PF00093.17^VWC	.	CRIM1	Cysteine-rich motor neuron 1 protein	GO:0001558^biological_process^regulation of cell growth,GO:0001568^biological_process^blood vessel development,GO:0001756^biological_process^somitogenesis,GO:0002281^biological_process^macrophage activation involved in immune response,GO:0003823^molecular_function^antigen binding,GO:0004867^molecular_function^serine-type endopeptidase inhibitor activity,GO:0005515^molecular_function^protein bindi…
TRINITY_DN127245_c0_g1	9.01313	1.77e-28	Mechanical-UP	.	.	.	.	.
TRINITY_DN139872_c1_g4	6.71356	5.59e-28	Mechanical-UP	.	Tm2	.	.	.
TRINITY_DN153285_c1_g1	5.93616	6.88e-27	Mechanical-UP	.	.	.	.	GO:0001533^cellular_component^cornified envelope,GO:0003810^molecular_function^protein-glutamine gamma-glutamyltransferase activity,GO:0003824^molecular_function^catalytic activity,GO:0005509^molecular_function^calcium ion binding,GO:0005737^cellular_component^cytoplasm,GO:0005829^cellular_component^cytosol,GO:0005886^cellular_component^plasma membrane,GO:0006464^biological_process^cellular prote…
TRINITY_DN146635_c0_g1	7.80493	6.99e-27	Mechanical-UP	PF04505.11^CD225	Tm2	.	.	GO:0009607^biological_process^response to biotic stimulus,GO:0016021^cellular_component^integral component of membrane
TRINITY_DN168981_c5_g2	8.28187	6.99e-27	Mechanical-UP	PF01826.16^TIL	sigP^Tm1	VKT52	KappaPI-actitoxin-Avd3a	GO:0004867^molecular_function^serine-type endopeptidase inhibitor activity,GO:0005576^cellular_component^extracellular region,GO:0030277^biological_process^maintenance of gastrointestinal epithelium,GO:0042151^cellular_component^nematocyst
TRINITY_DN175416_c3_g3	11.3547	1.44e-26	Mechanical-UP	.	Tm1	.	.	.
TRINITY_DN161680_c1_g1	11.2003	1.53e-26	Mechanical-UP	.	Tm3	.	.	.
TRINITY_DN174038_c4_g3	7.38299	2.45e-25	Mechanical-UP	PF00178.21^Ets	.	ET96B	ETV5-related protein Ets96B	GO:0000981^molecular_function^DNA-binding transcription factor activity, RNA polymerase II-specific,GO:0001964^biological_process^startle response,GO:0003700^molecular_function^DNA-binding transcription factor activity,GO:0005634^cellular_component^nucleus,GO:0006351^biological_process^transcription, DNA-templated,GO:0006355^biological_process^regulation of transcription, DNA-templated,GO:0006357…
TRINITY_DN143992_c0_g1	5.79059	2.57e-25	Mechanical-UP	.	.	TGM7	Protein-glutamine gamma-glutamyltransferase Z	GO:0001974^biological_process^blood vessel remodeling,GO:0003810^molecular_function^protein-glutamine gamma-glutamyltransferase activity,GO:0005509^molecular_function^calcium ion binding,GO:0005525^molecular_function^GTP binding,GO:0005576^cellular_component^extracellular region,GO:0005737^cellular_component^cytoplasm,GO:0005739^cellular_component^mitochondrion,GO:0005783^cellular_component^endop…
TRINITY_DN138296_c0_g1	8.60712	2.86e-25	Mechanical-UP	.	Tm2	.	.	.
TRINITY_DN170449_c0_g1	5.46731	2.88e-25	Mechanical-UP	PF12796.6^Ank_2	.	MYPT2	Protein phosphatase 1 regulatory subunit 12B	GO:0000139^cellular_component^Golgi membrane,GO:0000209^biological_process^protein polyubiquitination,GO:0000242^cellular_component^pericentriolar material,GO:0000784^cellular_component^nuclear chromosome, telomeric region,GO:0003950^molecular_function^NAD+ ADP-ribosyltransferase activity,GO:0005515^molecular_function^protein binding,GO:0005634^cellular_component^nucleus,GO:0005635^cellular_compo…
TRINITY_DN174085_c1_g4	5.52696	4.2e-25	Mechanical-UP	.	.	.	.	.
TRINITY_DN144633_c2_g1	5.74268	1.62e-24	Mechanical-UP	PF00868.19^Transglut_N	sigP	F13A	Coagulation factor XIII A chain	GO:0001533^cellular_component^cornified envelope,GO:0003810^molecular_function^protein-glutamine gamma-glutamyltransferase activity,GO:0003824^molecular_function^catalytic activity,GO:0005509^molecular_function^calcium ion binding,GO:0005576^cellular_component^extracellular region,GO:0005737^cellular_component^cytoplasm,GO:0008544^biological_process^epidermis development,GO:0018149^biological_pro…
TRINITY_DN161680_c1_g2	9.61193	3.68e-24	Mechanical-UP	.	.	.	.	.
TRINITY_DN159084_c3_g1	11.9235	4.04e-24	Mechanical-UP	.	.	.	.	.
TRINITY_DN174038_c4_g4	6.59472	7.47e-24	Mechanical-UP	.	.	.	.	.
TRINITY_DN176914_c24_g4	5.74622	1e-23	Mechanical-UP	.	.	.	.	.
TRINITY_DN168350_c2_g1	7.7748	1.02e-23	Mechanical-UP	PF00041.20^fn3	sigP	ITB4	Integrin beta-4	GO:0001664^molecular_function^G-protein coupled receptor binding,GO:0005515^molecular_function^protein binding,GO:0005604^cellular_component^basement membrane,GO:0005737^cellular_component^cytoplasm,GO:0005886^cellular_component^plasma membrane,GO:0005938^cellular_component^cell cortex,GO:0006914^biological_process^autophagy,GO:0007155^biological_process^cell adhesion,GO:0007160^biological_proces…
TRINITY_DN142238_c0_g1	7.97211	1.45e-23	Mechanical-UP	PF04505.11^CD225	Tm2	SYNG1	Synapse differentiation-inducing gene protein 1	GO:0005887^cellular_component^integral component of plasma membrane,GO:0006886^biological_process^intracellular protein transport,GO:0009607^biological_process^response to biotic stimulus,GO:0014069^cellular_component^postsynaptic density,GO:0016021^cellular_component^integral component of membrane,GO:0030054^cellular_component^cell junction,GO:0031901^cellular_component^early endosome membrane,G…
TRINITY_DN176914_c24_g2	5.73449	1.86e-23	Mechanical-UP	PF01841.18^Transglut_core	.	TGM3	Protein-glutamine gamma-glutamyltransferase E	GO:0003810^molecular_function^protein-glutamine gamma-glutamyltransferase activity,GO:0005509^molecular_function^calcium ion binding,GO:0005737^cellular_component^cytoplasm,GO:0018149^biological_process^peptide cross-linking,GO:0031234^cellular_component^extrinsic component of cytoplasmic side of plasma membrane,GO:0031424^biological_process^keratinization,GO:0043163^biological_process^cell envel…
TRINITY_DN142958_c3_g1	5.72689	2.89e-23	Mechanical-UP	PF01841.18^Transglut_core	.	ANNU	Annulin	GO:0003810^molecular_function^protein-glutamine gamma-glutamyltransferase activity,GO:0005509^molecular_function^calcium ion binding,GO:0005737^cellular_component^cytoplasm,GO:0005794^cellular_component^Golgi apparatus,GO:0005886^cellular_component^plasma membrane,GO:0018149^biological_process^peptide cross-linking,GO:0031012^cellular_component^extracellular matrix,GO:0031234^cellular_component^e…
TRINITY_DN162239_c2_g1	5.53992	2.89e-23	Mechanical-UP	.	.	TGM1	Protein-glutamine gamma-glutamyltransferase K	GO:0003810^molecular_function^protein-glutamine gamma-glutamyltransferase activity,GO:0010838^biological_process^positive regulation of keratinocyte proliferation,GO:0016020^cellular_component^membrane,GO:0018149^biological_process^peptide cross-linking,GO:0031424^biological_process^keratinization,GO:0045787^biological_process^positive regulation of cell cycle,GO:0046872^molecular_function^metal …
TRINITY_DN175416_c2_g1	8.68352	2.89e-23	Mechanical-UP	.	.	.	.	.
TRINITY_DN160269_c0_g1	5.76745	4.82e-23	Mechanical-UP	.	.	.	.	.
TRINITY_DN149439_c1_g3	5.36683	6.64e-23	Mechanical-UP	.	.	.	.	GO:0001533^cellular_component^cornified envelope,GO:0003810^molecular_function^protein-glutamine gamma-glutamyltransferase activity,GO:0003824^molecular_function^catalytic activity,GO:0005509^molecular_function^calcium ion binding,GO:0005737^cellular_component^cytoplasm,GO:0008544^biological_process^epidermis development,GO:0018149^biological_process^peptide cross-linking,GO:0030216^biological_pr…
TRINITY_DN175213_c3_g3	8.34391	1.25e-22	Mechanical-UP	.	.	.	.	.
TRINITY_DN173040_c2_g1	9.28223	1.35e-22	Mechanical-UP	.	.	.	.	.
TRINITY_DN166192_c2_g1	10.1241	2.55e-22	Mechanical-UP	.	sigP	.	.	.
TRINITY_DN143661_c2_g1	5.5518	6.81e-22	Mechanical-UP	PF01841.18^Transglut_core	.	TGM4	Protein-glutamine gamma-glutamyltransferase 4	GO:0003810^molecular_function^protein-glutamine gamma-glutamyltransferase activity,GO:0005737^cellular_component^cytoplasm,GO:0005794^cellular_component^Golgi apparatus,GO:0010838^biological_process^positive regulation of keratinocyte proliferation,GO:0016020^cellular_component^membrane,GO:0018149^biological_process^peptide cross-linking,GO:0031012^cellular_component^extracellular matrix,GO:00314…
TRINITY_DN144065_c1_g1	6.33628	6.95e-22	Mechanical-UP	.	.	.	.	GO:0005739^cellular_component^mitochondrion,GO:0005743^cellular_component^mitochondrial inner membrane,GO:0016021^cellular_component^integral component of membrane,GO:0043066^biological_process^negative regulation of apoptotic process,GO:0055114^biological_process^oxidation-reduction process,GO:0070469^cellular_component^respiratory chain,GO:0097250^biological_process^mitochondrial respiratory ch…
TRINITY_DN169500_c0_g1	8.79934	1.43e-21	Mechanical-UP	.	.	.	.	.
TRINITY_DN171603_c0_g2	7.05521	1.97e-21	Mechanical-UP	.	.	.	.	GO:0005739^cellular_component^mitochondrion,GO:0005743^cellular_component^mitochondrial inner membrane,GO:0016021^cellular_component^integral component of membrane,GO:0043066^biological_process^negative regulation of apoptotic process,GO:0055114^biological_process^oxidation-reduction process,GO:0070469^cellular_component^respiratory chain,GO:0097250^biological_process^mitochondrial respiratory ch…
TRINITY_DN173040_c2_g6	10.5717	1.97e-21	Mechanical-UP	.	.	.	.	.
TRINITY_DN175416_c1_g2	7.78427	2.51e-21	Mechanical-UP	PF00092.27^VWA	.	.	.	.
TRINITY_DN176914_c24_g3	5.56223	3.52e-21	Mechanical-UP	.	.	.	.	GO:0001974^biological_process^blood vessel remodeling,GO:0003810^molecular_function^protein-glutamine gamma-glutamyltransferase activity,GO:0005509^molecular_function^calcium ion binding,GO:0005525^molecular_function^GTP binding,GO:0005737^cellular_component^cytoplasm,GO:0005739^cellular_component^mitochondrion,GO:0005783^cellular_component^endoplasmic reticulum,GO:0005829^cellular_component^cyto…
TRINITY_DN142224_c1_g3	5.75817	4.08e-21	Mechanical-UP	.	Tm1	.	.	.
TRINITY_DN173040_c2_g5	8.35903	4.22e-21	Mechanical-UP	.	.	.	.	.
TRINITY_DN161232_c3_g2	7.74858	4.81e-21	Mechanical-UP	PF00092.27^VWA^PF01391.17^Collagen	sigP	COCA1	Collagen alpha-1(XII) chain	GO:0001501^biological_process^skeletal system development,GO:0005576^cellular_component^extracellular region,GO:0005595^cellular_component^collagen type XII trimer,GO:0005615^cellular_component^extracellular space,GO:0005788^cellular_component^endoplasmic reticulum lumen,GO:0007155^biological_process^cell adhesion,GO:0030020^molecular_function^extracellular matrix structural constituent conferrin…
TRINITY_DN133908_c1_g1	7.67389	5e-21	Mechanical-UP	.	.	.	.	.
TRINITY_DN156699_c1_g1	8.59982	8.37e-21	Mechanical-UP	PF00092.27^VWA	Tm1	ITAX	Integrin alpha-X	GO:0007229^biological_process^integrin-mediated signaling pathway,GO:0008305^cellular_component^integrin complex,GO:0009897^cellular_component^external side of plasma membrane,GO:0009986^cellular_component^cell surface,GO:0034113^biological_process^heterotypic cell-cell adhesion,GO:0046872^molecular_function^metal ion binding,GO:0051607^biological_process^defense response to virus
TRINITY_DN176914_c24_g5	5.03942	1.12e-20	Mechanical-UP	.	.	TGM1	Protein-glutamine gamma-glutamyltransferase K	GO:0003810^molecular_function^protein-glutamine gamma-glutamyltransferase activity,GO:0010838^biological_process^positive regulation of keratinocyte proliferation,GO:0016020^cellular_component^membrane,GO:0018149^biological_process^peptide cross-linking,GO:0031424^biological_process^keratinization,GO:0045787^biological_process^positive regulation of cell cycle,GO:0046872^molecular_function^metal …
TRINITY_DN161188_c0_g1	7.02056	1.17e-20	Mechanical-UP	.	Tm1	.	.	.
TRINITY_DN149865_c0_g1	5.12882	1.36e-20	Mechanical-UP	.	sigP^Tm1	.	.	.
TRINITY_DN136461_c0_g1	7.34682	1.8e-20	Mechanical-UP	.	.	ETV4	ETS translocation variant 4	GO:0000978^molecular_function^RNA polymerase II proximal promoter sequence-specific DNA binding,GO:0000981^molecular_function^DNA-binding transcription factor activity, RNA polymerase II-specific,GO:0001077^molecular_function^proximal promoter DNA-binding transcription activator activity, RNA polymerase II-specific,GO:0001964^biological_process^startle response,GO:0003677^molecular_function^DNA b…
TRINITY_DN175213_c3_g6	7.533	1.82e-20	Mechanical-UP	.	.	.	.	.
TRINITY_DN160940_c0_g1	5.25689	2.04e-20	Mechanical-UP	.	Tm1	TGM1	Protein-glutamine gamma-glutamyltransferase K	GO:0003810^molecular_function^protein-glutamine gamma-glutamyltransferase activity,GO:0010838^biological_process^positive regulation of keratinocyte proliferation,GO:0016020^cellular_component^membrane,GO:0018149^biological_process^peptide cross-linking,GO:0031424^biological_process^keratinization,GO:0045787^biological_process^positive regulation of cell cycle,GO:0046872^molecular_function^metal …
TRINITY_DN174389_c1_g1	5.8051	2.49e-20	Mechanical-UP	.	.	.	.	.
TRINITY_DN152212_c0_g2	5.23356	4.32e-20	Mechanical-UP	.	sigP^Tm1	.	.	.
TRINITY_DN175491_c3_g1	6.9085	4.67e-20	Mechanical-UP	.	.	.	.	.
TRINITY_DN159084_c3_g2	13.0043	4.7e-20	Mechanical-UP	.	.	.	.	.
TRINITY_DN173751_c5_g3	12.0903	7.94e-20	Mechanical-UP	.	.	.	.	.
TRINITY_DN175213_c3_g4	7.13386	8.07e-20	Mechanical-UP	.	.	.	.	.
TRINITY_DN166837_c0_g2	5.43324	8.37e-20	Mechanical-UP	.	.	TGM1	Protein-glutamine gamma-glutamyltransferase K	GO:0003810^molecular_function^protein-glutamine gamma-glutamyltransferase activity,GO:0010838^biological_process^positive regulation of keratinocyte proliferation,GO:0016020^cellular_component^membrane,GO:0018149^biological_process^peptide cross-linking,GO:0031224^cellular_component^intrinsic component of membrane,GO:0031424^biological_process^keratinization,GO:0045787^biological_process^positive…
TRINITY_DN173288_c1_g1	10.4651	1.59e-19	Mechanical-UP	.	.	.	.	.
TRINITY_DN138140_c2_g1	7.89153	1.82e-19	Mechanical-UP	.	.	.	.	.
TRINITY_DN173180_c2_g1	5.02859	7.02e-19	Mechanical-UP	.	.	.	.	GO:0005739^cellular_component^mitochondrion,GO:0005743^cellular_component^mitochondrial inner membrane,GO:0016021^cellular_component^integral component of membrane,GO:0043066^biological_process^negative regulation of apoptotic process,GO:0055114^biological_process^oxidation-reduction process,GO:0097250^biological_process^mitochondrial respiratory chain supercomplex assembly
TRINITY_DN174085_c1_g1	5.62055	1.37e-18	Mechanical-UP	.	.	.	.	.
TRINITY_DN159965_c0_g1	5.29609	1.81e-18	Mechanical-UP	PF01556.17^DnaJ_C	.	DNJB4	DnaJ homolog subfamily B member 4	GO:0001671^molecular_function^ATPase activator activity,GO:0003714^molecular_function^transcription corepressor activity,GO:0005654^cellular_component^nucleoplasm,GO:0005730^cellular_component^nucleolus,GO:0005737^cellular_component^cytoplasm,GO:0005829^cellular_component^cytosol,GO:0005886^cellular_component^plasma membrane,GO:0006457^biological_process^protein folding,GO:0006986^biological_proc…
TRINITY_DN159965_c0_g3	6.93363	4.14e-18	Mechanical-UP	.	.	.	.	GO:0001671^molecular_function^ATPase activator activity,GO:0003714^molecular_function^transcription corepressor activity,GO:0005634^cellular_component^nucleus,GO:0005730^cellular_component^nucleolus,GO:0005737^cellular_component^cytoplasm,GO:0005829^cellular_component^cytosol,GO:0014069^cellular_component^postsynaptic density,GO:0030544^molecular_function^Hsp70 protein binding,GO:0032781^biologic…
TRINITY_DN168293_c6_g1	6.94347	4.45e-18	Mechanical-UP	.	.	.	.	GO:0003810^molecular_function^protein-glutamine gamma-glutamyltransferase activity,GO:0005886^cellular_component^plasma membrane,GO:0018149^biological_process^peptide cross-linking,GO:0046872^molecular_function^metal ion binding
TRINITY_DN167270_c3_g2	4.68927	6.28e-18	Mechanical-UP	PF07714.16^Pkinase_Tyr	Tm1	FGFR	Fibroblast growth factor receptor	GO:0004672^molecular_function^protein kinase activity,GO:0004714^molecular_function^transmembrane receptor protein tyrosine kinase activity,GO:0005524^molecular_function^ATP binding,GO:0005887^cellular_component^integral component of plasma membrane,GO:0006468^biological_process^protein phosphorylation,GO:0007169^biological_process^transmembrane receptor protein tyrosine kinase signaling pathway,…
TRINITY_DN162523_c1_g1	5.18235	8.11e-18	Mechanical-UP	.	.	.	.	.
TRINITY_DN173166_c3_g1	8.91796	9.3e-18	Mechanical-UP	.	sigP^Tm1	.	.	.
TRINITY_DN142643_c3_g5	7.502	1.38e-17	Mechanical-UP	.	Tm1	.	.	.
TRINITY_DN146780_c4_g1	4.62258	1.45e-17	Mechanical-UP	.	sigP	.	.	.
TRINITY_DN168181_c2_g3	8.37233	1.7e-17	Mechanical-UP	.	.	.	.	.
TRINITY_DN134433_c0_g2	6.56509	2.43e-17	Mechanical-UP	.	.	.	.	.
TRINITY_DN165655_c2_g1	5.6488	2.57e-17	Mechanical-UP	.	.	.	.	.
TRINITY_DN150206_c2_g1	6.58988	2.93e-17	Mechanical-UP	PF01841.18^Transglut_core	.	TGM4	Protein-glutamine gamma-glutamyltransferase 4	GO:0003810^molecular_function^protein-glutamine gamma-glutamyltransferase activity,GO:0005509^molecular_function^calcium ion binding,GO:0005737^cellular_component^cytoplasm,GO:0005794^cellular_component^Golgi apparatus,GO:0005886^cellular_component^plasma membrane,GO:0006464^biological_process^cellular protein modification process,GO:0008544^biological_process^epidermis development,GO:0010838^bio…
TRINITY_DN154866_c3_g1	4.64278	3e-17	Mechanical-UP	.	.	.	.	.
TRINITY_DN155446_c0_g1	5.6699	3.35e-17	Mechanical-UP	.	Tm1	TGM1	Protein-glutamine gamma-glutamyltransferase K	GO:0002576^biological_process^platelet degranulation,GO:0003810^molecular_function^protein-glutamine gamma-glutamyltransferase activity,GO:0005576^cellular_component^extracellular region,GO:0007596^biological_process^blood coagulation,GO:0010838^biological_process^positive regulation of keratinocyte proliferation,GO:0016020^cellular_component^membrane,GO:0018149^biological_process^peptide cross-l…
TRINITY_DN164251_c0_g1	4.8621	3.75e-17	Mechanical-UP	PF07714.16^Pkinase_Tyr	.	FGFR	Fibroblast growth factor receptor	GO:0000122^biological_process^negative regulation of transcription by RNA polymerase II,GO:0000165^biological_process^MAPK cascade,GO:0001525^biological_process^angiogenesis,GO:0001568^biological_process^blood vessel development,GO:0001657^biological_process^ureteric bud development,GO:0001701^biological_process^in utero embryonic development,GO:0001837^biological_process^epithelial to mesenchyma…
TRINITY_DN164251_c0_g2	4.7371	4.4e-17	Mechanical-UP	.	.	.	.	.
TRINITY_DN151192_c3_g1	4.65156	4.59e-17	Mechanical-UP	.	.	.	.	GO:0003677^molecular_function^DNA binding,GO:0003700^molecular_function^DNA-binding transcription factor activity,GO:0005634^cellular_component^nucleus,GO:0005667^cellular_component^transcription factor complex,GO:0006357^biological_process^regulation of transcription by RNA polymerase II
TRINITY_DN160105_c0_g1	8.81402	4.59e-17	Mechanical-UP	.	.	.	.	.
TRINITY_DN175491_c0_g1	7.21192	6.61e-17	Mechanical-UP	.	.	.	.	.
TRINITY_DN157083_c2_g3	6.35075	8.22e-17	Mechanical-UP	PF00002.23^7tm_2	Tm3	AGRL1	Adhesion G protein-coupled receptor L1	GO:0002250^biological_process^adaptive immune response,GO:0004930^molecular_function^G-protein coupled receptor activity,GO:0005509^molecular_function^calcium ion binding,GO:0005622^cellular_component^intracellular,GO:0005886^cellular_component^plasma membrane,GO:0007157^biological_process^heterophilic cell-cell adhesion via plasma membrane cell adhesion molecules,GO:0007166^biological_process^ce…
TRINITY_DN169224_c1_g2	7.48016	9.1e-17	Mechanical-UP	PF00530.17^SRCR	.	NETR	Neurotrypsin	GO:0004252^molecular_function^serine-type endopeptidase activity,GO:0005044^molecular_function^scavenger receptor activity,GO:0005576^cellular_component^extracellular region,GO:0005886^cellular_component^plasma membrane,GO:0006887^biological_process^exocytosis,GO:0007275^biological_process^multicellular organism development,GO:0015031^biological_process^protein transport,GO:0016020^cellular_compo…
TRINITY_DN151461_c1_g1	4.80211	9.86e-17	Mechanical-UP	.	.	.	.	.
TRINITY_DN176602_c17_g4	4.88411	1.16e-16	Mechanical-UP	.	.	.	.	.
TRINITY_DN166516_c1_g1	4.80411	1.17e-16	Mechanical-UP	.	.	.	.	.
TRINITY_DN164392_c1_g1	5.76338	1.79e-16	Mechanical-UP	.	.	.	.	GO:0003810^molecular_function^protein-glutamine gamma-glutamyltransferase activity,GO:0005576^cellular_component^extracellular region,GO:0005737^cellular_component^cytoplasm,GO:0018149^biological_process^peptide cross-linking,GO:0072378^biological_process^blood coagulation, fibrin clot formation
TRINITY_DN139190_c0_g1	6.33725	2.3e-16	Mechanical-UP	.	Tm1	TGM2	Protein-glutamine gamma-glutamyltransferase 2	GO:0003810^molecular_function^protein-glutamine gamma-glutamyltransferase activity,GO:0005200^molecular_function^structural constituent of cytoskeleton,GO:0005524^molecular_function^ATP binding,GO:0005576^cellular_component^extracellular region,GO:0005737^cellular_component^cytoplasm,GO:0005794^cellular_component^Golgi apparatus,GO:0005856^cellular_component^cytoskeleton,GO:0005886^cellular_compo…
TRINITY_DN148680_c1_g1	6.17244	2.42e-16	Mechanical-UP	PF13576.5^Pentapeptide_3	.	.	.	.
TRINITY_DN174348_c2_g2	5.38846	2.54e-16	Mechanical-UP	PF03098.14^An_peroxidase	sigP	PXDN	Peroxidasin	GO:0004601^molecular_function^peroxidase activity,GO:0005615^cellular_component^extracellular space,GO:0006909^biological_process^phagocytosis,GO:0006979^biological_process^response to oxidative stress,GO:0020037^molecular_function^heme binding,GO:0030198^biological_process^extracellular matrix organization,GO:0031012^cellular_component^extracellular matrix,GO:0042744^biological_process^hydrogen …
TRINITY_DN159646_c0_g2	4.62565	3.02e-16	Mechanical-UP	PF00095.20^WAP^PF05375.12^Pacifastin_I	Tm1	KCP	Kielin/chordin-like protein	GO:0005576^cellular_component^extracellular region,GO:0030414^molecular_function^peptidase inhibitor activity
TRINITY_DN172674_c1_g1	5.2201	3.04e-16	Mechanical-UP	.	.	.	.	.
TRINITY_DN160940_c1_g1	5.42145	4.08e-16	Mechanical-UP	.	Tm1	TGM2	Protein-glutamine gamma-glutamyltransferase 2	GO:0003810^molecular_function^protein-glutamine gamma-glutamyltransferase activity,GO:0010838^biological_process^positive regulation of keratinocyte proliferation,GO:0016020^cellular_component^membrane,GO:0018149^biological_process^peptide cross-linking,GO:0031424^biological_process^keratinization,GO:0045787^biological_process^positive regulation of cell cycle,GO:0046872^molecular_function^metal …
TRINITY_DN138140_c2_g2	7.31179	5.7e-16	Mechanical-UP	.	.	.	.	.
TRINITY_DN155910_c2_g1	4.84922	7.63e-16	Mechanical-UP	.	.	.	.	.
TRINITY_DN158715_c4_g1	6.63326	7.63e-16	Mechanical-UP	.	.	.	.	.
TRINITY_DN173166_c3_g2	8.70619	7.63e-16	Mechanical-UP	.	.	.	.	.
TRINITY_DN150567_c2_g2	6.11664	1.23e-15	Mechanical-UP	PF04505.11^CD225	Tm2	SYNG1	Synapse differentiation-inducing gene protein 1	GO:0005515^molecular_function^protein binding,GO:0005887^cellular_component^integral component of plasma membrane,GO:0006886^biological_process^intracellular protein transport,GO:0009607^biological_process^response to biotic stimulus,GO:0014069^cellular_component^postsynaptic density,GO:0016021^cellular_component^integral component of membrane,GO:0030054^cellular_component^cell junction,GO:003190…
TRINITY_DN142224_c1_g5	4.81802	1.96e-15	Mechanical-UP	.	Tm1	.	.	.
TRINITY_DN164608_c1_g1	9.4062	2.04e-15	Mechanical-UP	.	sigP	.	.	.
TRINITY_DN157391_c0_g1	4.67675	2.06e-15	Mechanical-UP	.	Tm1	.	.	GO:0000122^biological_process^negative regulation of transcription by RNA polymerase II,GO:0000228^cellular_component^nuclear chromosome,GO:0000790^cellular_component^nuclear chromatin,GO:0000978^molecular_function^RNA polymerase II proximal promoter sequence-specific DNA binding,GO:0000980^molecular_function^RNA polymerase II distal enhancer sequence-specific DNA binding,GO:0000981^molecular_fun…
TRINITY_DN163065_c0_g1	4.77379	2.17e-15	Mechanical-UP	.	.	.	.	.
TRINITY_DN147319_c2_g1	7.839	3.08e-15	Mechanical-UP	.	Tm2	.	.	.
TRINITY_DN133908_c1_g2	8.05963	3.58e-15	Mechanical-UP	.	.	.	.	.
TRINITY_DN131647_c0_g2	5.21452	4.22e-15	Mechanical-UP	.	.	.	.	.
TRINITY_DN160105_c0_g3	8.06366	4.57e-15	Mechanical-UP	.	.	.	.	.
TRINITY_DN173215_c4_g2	6.44196	4.57e-15	Mechanical-UP	.	.	.	.	.
TRINITY_DN166837_c0_g1	6.51952	5.74e-15	Mechanical-UP	.	.	.	.	.
TRINITY_DN148624_c2_g1	5.79686	7.18e-15	Mechanical-UP	.	.	.	.	.
TRINITY_DN146859_c0_g1	4.69122	7.99e-15	Mechanical-UP	PF03098.14^An_peroxidase	.	PXDN	Peroxidasin	GO:0004601^molecular_function^peroxidase activity,GO:0005615^cellular_component^extracellular space,GO:0006979^biological_process^response to oxidative stress,GO:0020037^molecular_function^heme binding,GO:0042744^biological_process^hydrogen peroxide catabolic process,GO:0046872^molecular_function^metal ion binding
TRINITY_DN173731_c4_g1	4.47236	1.11e-14	Mechanical-UP	.	.	.	.	GO:0003677^molecular_function^DNA binding,GO:0003700^molecular_function^DNA-binding transcription factor activity,GO:0005634^cellular_component^nucleus,GO:0006351^biological_process^transcription, DNA-templated,GO:0006357^biological_process^regulation of transcription by RNA polymerase II,GO:0009792^biological_process^embryo development ending in birth or egg hatching
TRINITY_DN162906_c2_g5	6.05821	1.69e-14	Mechanical-UP	.	Tm3	.	.	.
TRINITY_DN175213_c3_g2	7.5489	2.01e-14	Mechanical-UP	.	.	.	.	.
TRINITY_DN151667_c2_g1	4.7317	2.42e-14	Mechanical-UP	.	.	.	.	.
TRINITY_DN175213_c3_g5	7.00222	3.25e-14	Mechanical-UP	.	.	.	.	.
TRINITY_DN173954_c3_g1	4.62745	4.72e-14	Mechanical-UP	.	sigP^Tm1	.	.	.
TRINITY_DN171203_c2_g1	7.86783	4.79e-14	Mechanical-UP	.	.	.	.	.
TRINITY_DN82422_c1_g1	7.43225	5e-14	Mechanical-UP	.	.	.	.	.
TRINITY_DN172895_c11_g2	6.42978	5.86e-14	Mechanical-UP	.	Tm2	TGM2	Protein-glutamine gamma-glutamyltransferase 2	GO:0003810^molecular_function^protein-glutamine gamma-glutamyltransferase activity,GO:0005509^molecular_function^calcium ion binding,GO:0005737^cellular_component^cytoplasm,GO:0018149^biological_process^peptide cross-linking,GO:0031424^biological_process^keratinization,GO:0046872^molecular_function^metal ion binding
TRINITY_DN173731_c4_g3	5.83719	6.34e-14	Mechanical-UP	.	.	.	.	.
TRINITY_DN158715_c2_g1	7.53204	9.27e-14	Mechanical-UP	.	.	.	.	.
TRINITY_DN162239_c3_g1	6.0492	1.01e-13	Mechanical-UP	.	.	.	.	.
TRINITY_DN155282_c3_g2	6.12093	1.06e-13	Mechanical-UP	.	.	.	.	.
TRINITY_DN166202_c2_g3	4.71391	1.12e-13	Mechanical-UP	.	Tm1	.	.	.
TRINITY_DN172895_c11_g4	6.46698	1.38e-13	Mechanical-UP	.	.	ANNU	Annulin	GO:0003810^molecular_function^protein-glutamine gamma-glutamyltransferase activity,GO:0005886^cellular_component^plasma membrane,GO:0018149^biological_process^peptide cross-linking,GO:0046872^molecular_function^metal ion binding
TRINITY_DN174399_c11_g1	4.3076	1.38e-13	Mechanical-UP	.	.	.	.	.
TRINITY_DN169659_c3_g1	3.7639	1.4e-13	Mechanical-UP	PF02257.14^RFX_DNA_binding	Tm1	RFX4	Transcription factor RFX4	GO:0000978^molecular_function^RNA polymerase II proximal promoter sequence-specific DNA binding,GO:0000981^molecular_function^DNA-binding transcription factor activity, RNA polymerase II-specific,GO:0001077^molecular_function^proximal promoter DNA-binding transcription activator activity, RNA polymerase II-specific,GO:0003309^biological_process^type B pancreatic cell differentiation,GO:0003310^bi…
TRINITY_DN167969_c0_g2	4.32146	1.42e-13	Mechanical-UP	.	sigP	.	.	.
TRINITY_DN168042_c2_g1	4.96623	1.5e-13	Mechanical-UP	PF01391.17^Collagen	sigP	SSP2	Sporozoite surface protein 2	GO:0005201^molecular_function^extracellular matrix structural constituent,GO:0005576^cellular_component^extracellular region,GO:0005581^cellular_component^collagen trimer,GO:0005886^cellular_component^plasma membrane,GO:0016021^cellular_component^integral component of membrane,GO:0046872^molecular_function^metal ion binding
TRINITY_DN173292_c1_g8	8.74061	1.57e-13	Mechanical-UP	.	.	.	.	.
TRINITY_DN149904_c4_g1	4.37416	1.66e-13	Mechanical-UP	.	.	.	.	.
TRINITY_DN167969_c0_g3	4.06247	1.68e-13	Mechanical-UP	.	.	.	.	.
TRINITY_DN173731_c4_g2	4.06814	2.05e-13	Mechanical-UP	.	.	.	.	.
TRINITY_DN166532_c2_g1	6.13371	2.14e-13	Mechanical-UP	PF03184.18^DDE_1	.	.	.	GO:0003676^molecular_function^nucleic acid binding
TRINITY_DN139769_c2_g1	8.20671	2.31e-13	Mechanical-UP	.	.	.	.	.
TRINITY_DN176602_c17_g1	4.97507	2.68e-13	Mechanical-UP	.	.	.	.	.
TRINITY_DN148503_c0_g4	6.26171	3.14e-13	Mechanical-UP	PF03128.13^CXCXC	sigP	BAR3	Balbiani ring protein 3	GO:0005576^cellular_component^extracellular region
TRINITY_DN163876_c2_g1	7.1998	3.34e-13	Mechanical-UP	.	Tm1	.	.	.
TRINITY_DN168165_c2_g2	5.28359	3.96e-13	Mechanical-UP	PF01841.18^Transglut_core	Tm1	TGM4	Protein-glutamine gamma-glutamyltransferase 4	GO:0003810^molecular_function^protein-glutamine gamma-glutamyltransferase activity,GO:0005737^cellular_component^cytoplasm,GO:0005794^cellular_component^Golgi apparatus,GO:0018149^biological_process^peptide cross-linking,GO:0031012^cellular_component^extracellular matrix,GO:0042628^biological_process^mating plug formation,GO:0046872^molecular_function^metal ion binding,GO:0070062^cellular_compone…
TRINITY_DN161188_c0_g3	6.00098	6.54e-13	Mechanical-UP	.	.	.	.	.
TRINITY_DN149759_c0_g1	5.55455	6.65e-13	Mechanical-UP	.	.	.	.	.
TRINITY_DN172674_c1_g4	5.22058	6.65e-13	Mechanical-UP	.	.	.	.	.
TRINITY_DN146131_c0_g1	3.8647	8.12e-13	Mechanical-UP	PF00093.17^VWC	sigP^Tm1	CRIM1	Cysteine-rich motor neuron 1 protein	GO:0001558^biological_process^regulation of cell growth,GO:0004867^molecular_function^serine-type endopeptidase inhibitor activity,GO:0005515^molecular_function^protein binding,GO:0005520^molecular_function^insulin-like growth factor binding,GO:0005576^cellular_component^extracellular region,GO:0016021^cellular_component^integral component of membrane
TRINITY_DN157892_c5_g3	9.44054	8.69e-13	Mechanical-UP	.	.	.	.	.
TRINITY_DN151940_c1_g3	4.80081	1.1e-12	Mechanical-UP	.	.	.	.	.
TRINITY_DN175459_c4_g1	4.67931	1.17e-12	Mechanical-UP	PF01082.19^Cu2_monooxygen^PF03351.16^DOMON^PF03712.14^Cu2_monoox_C	sigP^Tm1	MOXD2	DBH-like monooxygenase protein 2 homolog	GO:0004497^molecular_function^monooxygenase activity,GO:0004500^molecular_function^dopamine beta-monooxygenase activity,GO:0005507^molecular_function^copper ion binding,GO:0005615^cellular_component^extracellular space,GO:0005737^cellular_component^cytoplasm,GO:0005789^cellular_component^endoplasmic reticulum membrane,GO:0006589^biological_process^octopamine biosynthetic process,GO:0016020^cellul…
TRINITY_DN172644_c0_g1	4.83072	1.42e-12	Mechanical-UP	.	.	.	.	.
TRINITY_DN168186_c0_g2	4.12339	1.68e-12	Mechanical-UP	.	Tm1	RFX2	DNA-binding protein RFX2	GO:0000978^molecular_function^RNA polymerase II proximal promoter sequence-specific DNA binding,GO:0001675^biological_process^acrosome assembly,GO:0001843^biological_process^neural tube closure,GO:0003700^molecular_function^DNA-binding transcription factor activity,GO:0005634^cellular_component^nucleus,GO:0005737^cellular_component^cytoplasm,GO:0006351^biological_process^transcription, DNA-templa…
TRINITY_DN149129_c1_g1	5.18251	1.97e-12	Mechanical-UP	.	.	.	.	.
TRINITY_DN175408_c1_g1	3.708	3.31e-12	Mechanical-UP	.	.	RFX4	Transcription factor RFX4	GO:0000978^molecular_function^RNA polymerase II proximal promoter sequence-specific DNA binding,GO:0000981^molecular_function^DNA-binding transcription factor activity, RNA polymerase II-specific,GO:0001077^molecular_function^proximal promoter DNA-binding transcription activator activity, RNA polymerase II-specific,GO:0003682^molecular_function^chromatin binding,GO:0003700^molecular_function^DNA-…
TRINITY_DN147097_c1_g1	3.50533	3.58e-12	Mechanical-UP	.	Tm3	.	.	GO:0000165^biological_process^MAPK cascade,GO:0001932^biological_process^regulation of protein phosphorylation,GO:0002262^biological_process^myeloid cell homeostasis,GO:0004683^molecular_function^calmodulin-dependent protein kinase activity,GO:0005516^molecular_function^calmodulin binding,GO:0005524^molecular_function^ATP binding,GO:0005634^cellular_component^nucleus,GO:0005737^cellular_component…
TRINITY_DN173840_c4_g1	3.56283	3.88e-12	Mechanical-UP	PF03770.15^IPK	.	IP3KB	Inositol-trisphosphate 3-kinase B	GO:0000165^biological_process^MAPK cascade,GO:0001932^biological_process^regulation of protein phosphorylation,GO:0002262^biological_process^myeloid cell homeostasis,GO:0005516^molecular_function^calmodulin binding,GO:0005524^molecular_function^ATP binding,GO:0005634^cellular_component^nucleus,GO:0005829^cellular_component^cytosol,GO:0007165^biological_process^signal transduction,GO:0007166^biolo…
TRINITY_DN158084_c2_g2	7.99489	3.9e-12	Mechanical-UP	.	sigP	.	.	.
TRINITY_DN151667_c1_g2	4.31866	4.48e-12	Mechanical-UP	.	.	.	.	.
TRINITY_DN57928_c0_g1	4.01858	5.25e-12	Mechanical-UP	PF00685.26^Sulfotransfer_1	sigP^Tm1	CHSTF	Carbohydrate sulfotransferase 15	GO:0000139^cellular_component^Golgi membrane,GO:0008146^molecular_function^sulfotransferase activity,GO:0016021^cellular_component^integral component of membrane,GO:0019319^biological_process^hexose biosynthetic process,GO:0030206^biological_process^chondroitin sulfate biosynthetic process,GO:0050656^molecular_function^3'-phosphoadenosine 5'-phosphosulfate binding,GO:0050659^molecular_function^N-…
TRINITY_DN174681_c6_g3	9.59198	6.27e-12	Mechanical-UP	.	.	.	.	.
TRINITY_DN150980_c1_g1	5.01823	6.61e-12	Mechanical-UP	PF00019.19^TGF_beta^PF02996.16^Prefoldin	sigP^Tm1	UXT	Protein UXT	GO:0000122^biological_process^negative regulation of transcription by RNA polymerase II,GO:0000226^biological_process^microtubule cytoskeleton organization,GO:0000922^cellular_component^spindle pole,GO:0000930^cellular_component^gamma-tubulin complex,GO:0003682^molecular_function^chromatin binding,GO:0003714^molecular_function^transcription corepressor activity,GO:0005160^molecular_function^trans…
TRINITY_DN171050_c1_g2	7.39167	6.67e-12	Mechanical-UP	PF00041.20^fn3	Tm1	.	.	GO:0005515^molecular_function^protein binding
TRINITY_DN157899_c2_g1	3.7538	6.86e-12	Mechanical-UP	.	.	.	.	.
TRINITY_DN149740_c2_g3	8.98173	8.04e-12	Mechanical-UP	.	.	.	.	.
TRINITY_DN164134_c0_g1	5.11894	9.69e-12	Mechanical-UP	PF03045.14^DAN	sigP^Tm1	.	.	.
TRINITY_DN153126_c0_g5	6.11732	1.03e-11	Mechanical-UP	.	.	.	.	.
TRINITY_DN173040_c2_g4	9.19974	1.08e-11	Mechanical-UP	.	.	.	.	.
TRINITY_DN176914_c24_g1	8.18522	1.14e-11	Mechanical-UP	PF00868.19^Transglut_N	.	F13A	Coagulation factor XIII A chain	GO:0003810^molecular_function^protein-glutamine gamma-glutamyltransferase activity,GO:0005576^cellular_component^extracellular region,GO:0005737^cellular_component^cytoplasm,GO:0018149^biological_process^peptide cross-linking,GO:0072378^biological_process^blood coagulation, fibrin clot formation
TRINITY_DN171050_c1_g1	4.07074	1.15e-11	Mechanical-UP	.	.	.	.	.
TRINITY_DN173840_c4_g2	3.42734	1.31e-11	Mechanical-UP	PF03770.15^IPK	.	IP3KA	Inositol-trisphosphate 3-kinase A	GO:0000165^biological_process^MAPK cascade,GO:0001932^biological_process^regulation of protein phosphorylation,GO:0002262^biological_process^myeloid cell homeostasis,GO:0004683^molecular_function^calmodulin-dependent protein kinase activity,GO:0005516^molecular_function^calmodulin binding,GO:0005524^molecular_function^ATP binding,GO:0005634^cellular_component^nucleus,GO:0005737^cellular_component…
TRINITY_DN158084_c1_g2	8.67914	1.36e-11	Mechanical-UP	.	.	.	.	.
TRINITY_DN165063_c2_g3	9.17727	1.4e-11	Mechanical-UP	.	Tm2	.	.	.
TRINITY_DN158792_c0_g3	9.52394	1.59e-11	Mechanical-UP	.	Tm1	.	.	.
TRINITY_DN160797_c0_g2	3.9161	1.78e-11	Mechanical-UP	PF01392.21^Fz	sigP^Tm1	FZD3	Frizzled-3	GO:0000122^biological_process^negative regulation of transcription by RNA polymerase II,GO:0001525^biological_process^angiogenesis,GO:0001934^biological_process^positive regulation of protein phosphorylation,GO:0004930^molecular_function^G-protein coupled receptor activity,GO:0005102^molecular_function^signaling receptor binding,GO:0005515^molecular_function^protein binding,GO:0005576^cellular_co…
TRINITY_DN141757_c3_g1	3.9622	1.79e-11	Mechanical-UP	.	.	.	.	GO:0000122^biological_process^negative regulation of transcription by RNA polymerase II,GO:0000980^molecular_function^RNA polymerase II distal enhancer sequence-specific DNA binding,GO:0000981^molecular_function^DNA-binding transcription factor activity, RNA polymerase II-specific,GO:0001078^molecular_function^proximal promoter DNA-binding transcription repressor activity, RNA polymerase II-speci…
TRINITY_DN154012_c3_g2	4.92452	2.41e-11	Mechanical-UP	PF00041.20^fn3	Tm1	PTPRF	Receptor-type tyrosine-protein phosphatase F	GO:0004725^molecular_function^protein tyrosine phosphatase activity,GO:0005515^molecular_function^protein binding,GO:0007155^biological_process^cell adhesion,GO:0008201^molecular_function^heparin binding,GO:0016021^cellular_component^integral component of membrane,GO:0016477^biological_process^cell migration,GO:0031102^biological_process^neuron projection regeneration,GO:0035335^biological_proces…
TRINITY_DN158881_c0_g3	5.72765	2.57e-11	Mechanical-UP	.	sigP	.	.	.
TRINITY_DN176602_c17_g3	3.66639	2.7e-11	Mechanical-UP	PF00170.20^bZIP_1^PF08711.10^Med26	.	JUNB	Transcription factor jun-B	GO:0000122^biological_process^negative regulation of transcription by RNA polymerase II,GO:0000790^cellular_component^nuclear chromatin,GO:0000978^molecular_function^RNA polymerase II proximal promoter sequence-specific DNA binding,GO:0000981^molecular_function^DNA-binding transcription factor activity, RNA polymerase II-specific,GO:0003677^molecular_function^DNA binding,GO:0003690^molecular_func…
TRINITY_DN159141_c0_g1	3.43084	3.08e-11	Mechanical-UP	PF00431.19^CUB^PF07645.14^EGF_CA	.	GAS6	Growth arrest-specific protein 6	GO:0001558^biological_process^regulation of cell growth,GO:0001764^biological_process^neuron migration,GO:0001786^molecular_function^phosphatidylserine binding,GO:0001894^biological_process^tissue homeostasis,GO:0001934^biological_process^positive regulation of protein phosphorylation,GO:0001961^biological_process^positive regulation of cytokine-mediated signaling pathway,GO:0002576^biological_pr…
TRINITY_DN142403_c0_g1	10.3083	3.25e-11	Mechanical-UP	PF00011.20^HSP20^PF13618.5^Gluconate_2-dh3	.	18K1	18 kDa antigen 1	GO:0005634^cellular_component^nucleus,GO:0005737^cellular_component^cytoplasm,GO:0005739^cellular_component^mitochondrion,GO:0005829^cellular_component^cytosol,GO:0030435^biological_process^sporulation resulting in formation of a cellular spore,GO:0034605^biological_process^cellular response to heat,GO:0034620^biological_process^cellular response to unfolded protein,GO:0042802^molecular_function^…
TRINITY_DN168825_c2_g1	3.85975	3.54e-11	Mechanical-UP	.	Tm1	.	.	.
TRINITY_DN140311_c0_g3	9.46408	3.56e-11	Mechanical-UP	PF00084.19^Sushi	Tm1	.	.	.
TRINITY_DN174909_c1_g1	4.46578	3.91e-11	Mechanical-UP	PF02214.21^BTB_2	.	KCD21	BTB/POZ domain-containing protein KCTD21	GO:0006511^biological_process^ubiquitin-dependent protein catabolic process,GO:0016567^biological_process^protein ubiquitination,GO:0040008^biological_process^regulation of growth,GO:0042802^molecular_function^identical protein binding,GO:0042826^molecular_function^histone deacetylase binding,GO:0045879^biological_process^negative regulation of smoothened signaling pathway,GO:0051260^biological_p…
TRINITY_DN153236_c2_g1	4.26336	4.16e-11	Mechanical-UP	PF00168.29^C2	sigP^Tm2	CPNE9	Copine-9	GO:0004674^molecular_function^protein serine/threonine kinase activity,GO:0005544^molecular_function^calcium-dependent phospholipid binding,GO:0005615^cellular_component^extracellular space,GO:0005634^cellular_component^nucleus,GO:0005730^cellular_component^nucleolus,GO:0005737^cellular_component^cytoplasm,GO:0005739^cellular_component^mitochondrion,GO:0005829^cellular_component^cytosol,GO:000588…
TRINITY_DN169386_c2_g1	4.05793	4.2e-11	Mechanical-UP	.	sigP^Tm1	.	.	.
TRINITY_DN131779_c0_g1	3.56759	4.3e-11	Mechanical-UP	.	.	.	.	GO:0000978^molecular_function^RNA polymerase II proximal promoter sequence-specific DNA binding,GO:0000981^molecular_function^DNA-binding transcription factor activity, RNA polymerase II-specific,GO:0001077^molecular_function^proximal promoter DNA-binding transcription activator activity, RNA polymerase II-specific,GO:0001964^biological_process^startle response,GO:0005634^cellular_component^nucle…
TRINITY_DN154951_c0_g3	4.03007	4.55e-11	Mechanical-UP	.	.	.	.	.
TRINITY_DN169969_c4_g1	8.94444	5.3e-11	Mechanical-UP	.	.	.	.	.
TRINITY_DN168409_c3_g1	3.92466	5.53e-11	Mechanical-UP	PF01363.20^FYVE	sigP^Tm1	LST2	Lateral signaling target protein 2 homolog	GO:0005829^cellular_component^cytosol,GO:0007175^biological_process^negative regulation of epidermal growth factor-activated receptor activity,GO:0031901^cellular_component^early endosome membrane,GO:0032266^molecular_function^phosphatidylinositol-3-phosphate binding,GO:0042059^biological_process^negative regulation of epidermal growth factor receptor signaling pathway,GO:0046872^molecular_functi…
TRINITY_DN149995_c0_g2	5.99877	6.49e-11	Mechanical-UP	.	.	.	.	.
TRINITY_DN158881_c0_g2	5.11245	6.92e-11	Mechanical-UP	.	.	.	.	.
TRINITY_DN170939_c4_g1	4.07082	8.32e-11	Mechanical-UP	.	.	.	.	.
TRINITY_DN173180_c2_g2	5.96953	8.67e-11	Mechanical-UP	.	.	.	.	.
TRINITY_DN141706_c0_g1	3.58315	9.82e-11	Mechanical-UP	.	.	.	.	GO:0000165^biological_process^MAPK cascade,GO:0001932^biological_process^regulation of protein phosphorylation,GO:0002262^biological_process^myeloid cell homeostasis,GO:0005516^molecular_function^calmodulin binding,GO:0005524^molecular_function^ATP binding,GO:0005634^cellular_component^nucleus,GO:0005829^cellular_component^cytosol,GO:0007165^biological_process^signal transduction,GO:0007166^biolo…
TRINITY_DN170922_c4_g2	3.8191	1.01e-10	Mechanical-UP	.	.	.	.	.
TRINITY_DN150206_c2_g2	6.83265	1.07e-10	Mechanical-UP	.	.	.	.	.
TRINITY_DN175421_c1_g5	3.74611	1.13e-10	Mechanical-UP	.	sigP^Tm1	PZP	Pregnancy zone protein	GO:0004866^molecular_function^endopeptidase inhibitor activity,GO:0004867^molecular_function^serine-type endopeptidase inhibitor activity,GO:0005576^cellular_component^extracellular region,GO:0007565^biological_process^female pregnancy,GO:0070062^cellular_component^extracellular exosome,GO:0072562^cellular_component^blood microparticle
TRINITY_DN162098_c2_g1	4.07447	1.14e-10	Mechanical-UP	PF02257.14^RFX_DNA_binding	.	RFX1	MHC class II regulatory factor RFX1	GO:0000978^molecular_function^RNA polymerase II proximal promoter sequence-specific DNA binding,GO:0003677^molecular_function^DNA binding,GO:0003700^molecular_function^DNA-binding transcription factor activity,GO:0005634^cellular_component^nucleus,GO:0005654^cellular_component^nucleoplasm,GO:0006351^biological_process^transcription, DNA-templated,GO:0006355^biological_process^regulation of transc…
TRINITY_DN142148_c0_g3	3.38242	1.23e-10	Mechanical-UP	.	.	.	.	.
TRINITY_DN143526_c0_g2	5.90066	1.23e-10	Mechanical-UP	.	sigP	.	.	.
TRINITY_DN148590_c2_g2	4.5616	1.28e-10	Mechanical-UP	PF02176.17^zf-TRAF	.	Y8444	TNF receptor-associated factor family protein DDB_G0268444	GO:0000166^molecular_function^nucleotide binding,GO:0003676^molecular_function^nucleic acid binding,GO:0003887^molecular_function^DNA-directed DNA polymerase activity,GO:0005164^molecular_function^tumor necrosis factor receptor binding,GO:0005737^cellular_component^cytoplasm,GO:0005813^cellular_component^centrosome,GO:0005829^cellular_component^cytosol,GO:0006915^biological_process^apoptotic proc…
TRINITY_DN168186_c0_g1	3.81108	1.28e-10	Mechanical-UP	.	.	.	.	GO:0000978^molecular_function^RNA polymerase II proximal promoter sequence-specific DNA binding,GO:0001843^biological_process^neural tube closure,GO:0003700^molecular_function^DNA-binding transcription factor activity,GO:0005634^cellular_component^nucleus,GO:0005737^cellular_component^cytoplasm,GO:0006351^biological_process^transcription, DNA-templated,GO:0006355^biological_process^regulation of …
TRINITY_DN152763_c5_g1	4.37405	1.29e-10	Mechanical-UP	.	.	FIRA	300 kDa antigen AG231	.
TRINITY_DN165567_c1_g1	3.34237	1.33e-10	Mechanical-UP	.	.	.	.	.
TRINITY_DN173167_c1_g1	3.41066	1.44e-10	Mechanical-UP	PF01400.23^Astacin^PF07645.14^EGF_CA	sigP^Tm1	TLL2	Tolloid-like protein 2	GO:0001527^cellular_component^microfibril,GO:0001764^biological_process^neuron migration,GO:0003281^biological_process^ventricular septum development,GO:0004222^molecular_function^metalloendopeptidase activity,GO:0004252^molecular_function^serine-type endopeptidase activity,GO:0005024^molecular_function^transforming growth factor beta-activated receptor activity,GO:0005509^molecular_function^calc…
TRINITY_DN152610_c0_g1	4.08512	1.62e-10	Mechanical-UP	PF00069.24^Pkinase	.	HUNKA	Hormonally up-regulated neu tumor-associated kinase homolog A	GO:0000287^molecular_function^magnesium ion binding,GO:0004672^molecular_function^protein kinase activity,GO:0004674^molecular_function^protein serine/threonine kinase activity,GO:0005524^molecular_function^ATP binding,GO:0005634^cellular_component^nucleus,GO:0005737^cellular_component^cytoplasm,GO:0006468^biological_process^protein phosphorylation,GO:0035556^biological_process^intracellular sign…
TRINITY_DN169297_c3_g1	9.13701	1.62e-10	Mechanical-UP	.	.	.	.	.
TRINITY_DN174458_c3_g1	3.92821	1.65e-10	Mechanical-UP	.	.	LST2	Lateral signaling target protein 2 homolog	GO:0005829^cellular_component^cytosol,GO:0007175^biological_process^negative regulation of epidermal growth factor-activated receptor activity,GO:0031901^cellular_component^early endosome membrane,GO:0032266^molecular_function^phosphatidylinositol-3-phosphate binding,GO:0042059^biological_process^negative regulation of epidermal growth factor receptor signaling pathway,GO:0046872^molecular_functi…
TRINITY_DN152706_c1_g2	4.55637	1.74e-10	Mechanical-UP	PF00090.18^TSP_1	.	ATS18	A disintegrin and metalloproteinase with thrombospondin motifs 18	GO:0001654^biological_process^eye development,GO:0004222^molecular_function^metalloendopeptidase activity,GO:0005576^cellular_component^extracellular region,GO:0046872^molecular_function^metal ion binding,GO:0090331^biological_process^negative regulation of platelet aggregation
TRINITY_DN171375_c2_g2	3.54102	2.46e-10	Mechanical-UP	.	.	.	.	.
TRINITY_DN162487_c0_g3	4.17464	2.85e-10	Mechanical-UP	.	.	.	.	.
TRINITY_DN151269_c1_g2	7.36954	3.35e-10	Mechanical-UP	.	.	.	.	.
TRINITY_DN171692_c2_g6	8.22043	3.69e-10	Mechanical-UP	PF00147.17^Fibrinogen_C	.	FCN1	Ficolin-1	GO:0001867^biological_process^complement activation, lectin pathway,GO:0002752^biological_process^cell surface pattern recognition receptor signaling pathway,GO:0005576^cellular_component^extracellular region,GO:0005581^cellular_component^collagen trimer,GO:0007186^biological_process^G-protein coupled receptor signaling pathway,GO:0008329^molecular_function^signaling pattern recognition receptor …
TRINITY_DN158728_c0_g1	3.84456	3.73e-10	Mechanical-UP	.	.	.	.	.
TRINITY_DN143438_c4_g1	3.74504	4.01e-10	Mechanical-UP	.	.	.	.	.
TRINITY_DN172476_c4_g2	4.35392	4.19e-10	Mechanical-UP	.	sigP^Tm1	.	.	.
TRINITY_DN124383_c1_g1	8.5579	4.71e-10	Mechanical-UP	.	.	.	.	.
TRINITY_DN157085_c2_g2	5.77065	4.76e-10	Mechanical-UP	PF13576.5^Pentapeptide_3	.	.	.	.
TRINITY_DN167307_c1_g1	3.97976	4.83e-10	Mechanical-UP	PF07002.15^Copine	Tm1	CPNE4	Copine-4	GO:0001047^molecular_function^core promoter binding,GO:0003677^molecular_function^DNA binding,GO:0003899^molecular_function^DNA-directed 5'-3' RNA polymerase activity,GO:0005634^cellular_component^nucleus,GO:0005654^cellular_component^nucleoplasm,GO:0005665^cellular_component^RNA polymerase II, core complex,GO:0005719^cellular_component^nuclear euchromatin,GO:0005737^cellular_component^cytoplasm,…
TRINITY_DN149262_c0_g2	4.65163	5.85e-10	Mechanical-UP	.	.	.	.	GO:0005524^molecular_function^ATP binding
TRINITY_DN176764_c7_g2	3.78159	7.12e-10	Mechanical-UP	PF00104.29^Hormone_recep	.	7UP1	Steroid receptor seven-up, isoforms B/C	GO:0001078^molecular_function^proximal promoter DNA-binding transcription repressor activity, RNA polymerase II-specific,GO:0003707^molecular_function^steroid hormone receptor activity,GO:0004879^molecular_function^nuclear receptor activity,GO:0005634^cellular_component^nucleus,GO:0005737^cellular_component^cytoplasm,GO:0006351^biological_process^transcription, DNA-templated,GO:0007270^biological…
TRINITY_DN173040_c1_g1	8.55661	7.7e-10	Mechanical-UP	.	.	.	.	.
TRINITY_DN133182_c0_g1	4.00965	8.04e-10	Mechanical-UP	PF01421.18^Reprolysin	.	ATS12	A disintegrin and metalloproteinase with thrombospondin motifs 12	GO:0004222^molecular_function^metalloendopeptidase activity,GO:0006508^biological_process^proteolysis,GO:0007160^biological_process^cell-matrix adhesion,GO:0016477^biological_process^cell migration,GO:0030167^biological_process^proteoglycan catabolic process,GO:0032331^biological_process^negative regulation of chondrocyte differentiation,GO:0046872^molecular_function^metal ion binding,GO:0050727^…
TRINITY_DN175557_c11_g1	3.74544	8.67e-10	Mechanical-UP	.	.	.	.	.
TRINITY_DN160575_c3_g1	4.58996	9.44e-10	Mechanical-UP	.	.	.	.	.
TRINITY_DN166364_c2_g2	4.11823	9.85e-10	Mechanical-UP	PF02176.17^zf-TRAF	.	TRAF5	TNF receptor-associated factor 5	GO:0000151^cellular_component^ubiquitin ligase complex,GO:0002726^biological_process^positive regulation of T cell cytokine production,GO:0004842^molecular_function^ubiquitin-protein transferase activity,GO:0005164^molecular_function^tumor necrosis factor receptor binding,GO:0005174^molecular_function^CD40 receptor binding,GO:0005737^cellular_component^cytoplasm,GO:0005813^cellular_component^cent…
TRINITY_DN153724_c0_g2	6.57197	1.05e-09	Mechanical-UP	.	.	.	.	GO:0003810^molecular_function^protein-glutamine gamma-glutamyltransferase activity,GO:0005737^cellular_component^cytoplasm,GO:0005794^cellular_component^Golgi apparatus,GO:0010838^biological_process^positive regulation of keratinocyte proliferation,GO:0016020^cellular_component^membrane,GO:0018149^biological_process^peptide cross-linking,GO:0031012^cellular_component^extracellular matrix,GO:00314…
TRINITY_DN155391_c3_g6	6.59575	1.07e-09	Mechanical-UP	.	.	.	.	.
TRINITY_DN157403_c0_g1	8.46075	1.17e-09	Mechanical-UP	.	.	.	.	.
TRINITY_DN174880_c2_g4	5.45521	1.18e-09	Mechanical-UP	PF03160.13^Calx-beta	sigP	FRAS1	Extracellular matrix protein FRAS1	GO:0002009^biological_process^morphogenesis of an epithelium,GO:0003338^biological_process^metanephros morphogenesis,GO:0005604^cellular_component^basement membrane,GO:0005886^cellular_component^plasma membrane,GO:0007154^biological_process^cell communication,GO:0015031^biological_process^protein transport,GO:0016021^cellular_component^integral component of membrane,GO:0030326^biological_process^…
TRINITY_DN146625_c0_g1	5.06556	1.21e-09	Mechanical-UP	.	.	.	.	.
TRINITY_DN164492_c1_g2	3.86036	1.31e-09	Mechanical-UP	PF02176.17^zf-TRAF	.	TRAF2	TNF receptor-associated factor 2	GO:0000151^cellular_component^ubiquitin ligase complex,GO:0001817^biological_process^regulation of cytokine production,GO:0002224^biological_process^toll-like receptor signaling pathway,GO:0002726^biological_process^positive regulation of T cell cytokine production,GO:0004842^molecular_function^ubiquitin-protein transferase activity,GO:0005164^molecular_function^tumor necrosis factor receptor bin…
TRINITY_DN164140_c1_g2	9.57274	1.46e-09	Mechanical-UP	.	Tm2	.	.	.
TRINITY_DN149564_c1_g1	8.00486	1.48e-09	Mechanical-UP	PF13499.5^EF-hand_7	Tm1	.	.	GO:0005509^molecular_function^calcium ion binding
TRINITY_DN173954_c3_g3	5.13257	1.48e-09	Mechanical-UP	.	sigP	.	.	.
TRINITY_DN175726_c3_g1	3.80907	1.77e-09	Mechanical-UP	PF01562.18^Pep_M12B_propep	sigP	ADAM9	Disintegrin and metalloproteinase domain-containing protein 9	GO:0000186^biological_process^activation of MAPKK activity,GO:0004222^molecular_function^metalloendopeptidase activity,GO:0005080^molecular_function^protein kinase C binding,GO:0005178^molecular_function^integrin binding,GO:0005518^molecular_function^collagen binding,GO:0005576^cellular_component^extracellular region,GO:0005615^cellular_component^extracellular space,GO:0005788^cellular_component^…
TRINITY_DN175614_c7_g4	3.61894	2.41e-09	Mechanical-UP	PF00595.23^PDZ^PF00778.16^DIX	.	DVL2	Segment polarity protein dishevelled homolog DVL-2	GO:0001843^biological_process^neural tube closure,GO:0001934^biological_process^positive regulation of protein phosphorylation,GO:0003007^biological_process^heart morphogenesis,GO:0003151^biological_process^outflow tract morphogenesis,GO:0005109^molecular_function^frizzled binding,GO:0005515^molecular_function^protein binding,GO:0005634^cellular_component^nucleus,GO:0005654^cellular_component^nuc…
TRINITY_DN149920_c0_g1	3.66222	2.43e-09	Mechanical-UP	PF00675.19^Peptidase_M16	sigP^Tm3	YQA4	Putative zinc protease C28F5.4	GO:0004222^molecular_function^metalloendopeptidase activity,GO:0046872^molecular_function^metal ion binding
TRINITY_DN157974_c0_g1	3.88077	2.62e-09	Mechanical-UP	.	sigP	.	.	.
TRINITY_DN175557_c11_g2	3.41401	2.65e-09	Mechanical-UP	PF00178.21^Ets	.	ETV4	ETS translocation variant 4	GO:0000978^molecular_function^RNA polymerase II proximal promoter sequence-specific DNA binding,GO:0000981^molecular_function^DNA-binding transcription factor activity, RNA polymerase II-specific,GO:0001964^biological_process^startle response,GO:0003677^molecular_function^DNA binding,GO:0003700^molecular_function^DNA-binding transcription factor activity,GO:0005622^cellular_component^intracellula…
TRINITY_DN131647_c0_g1	5.66598	2.74e-09	Mechanical-UP	.	.	.	.	.
TRINITY_DN172620_c2_g1	3.93408	2.84e-09	Mechanical-UP	.	sigP^Tm1	.	.	.
TRINITY_DN145474_c1_g1	3.33666	2.9e-09	Mechanical-UP	.	.	.	.	GO:0000122^biological_process^negative regulation of transcription by RNA polymerase II,GO:0001078^molecular_function^proximal promoter DNA-binding transcription repressor activity, RNA polymerase II-specific,GO:0005634^cellular_component^nucleus,GO:0005737^cellular_component^cytoplasm,GO:0006351^biological_process^transcription, DNA-templated,GO:0006479^biological_process^protein methylation,GO:…
TRINITY_DN153339_c0_g2	3.16216	2.9e-09	Mechanical-UP	PF07714.16^Pkinase_Tyr	Tm1	ABL2	Tyrosine-protein kinase ABL2	GO:0000287^molecular_function^magnesium ion binding,GO:0001558^biological_process^regulation of cell growth,GO:0001776^biological_process^leukocyte homeostasis,GO:0001784^molecular_function^phosphotyrosine residue binding,GO:0001843^biological_process^neural tube closure,GO:0001891^cellular_component^phagocytic cup,GO:0001934^biological_process^positive regulation of protein phosphorylation,GO:00…
TRINITY_DN168889_c1_g1	3.5787	2.91e-09	Mechanical-UP	.	.	TRAF3	TNF receptor-associated factor 3	GO:0001817^biological_process^regulation of cytokine production,GO:0002224^biological_process^toll-like receptor signaling pathway,GO:0005164^molecular_function^tumor necrosis factor receptor binding,GO:0005768^cellular_component^endosome,GO:0005813^cellular_component^centrosome,GO:0005829^cellular_component^cytosol,GO:0006915^biological_process^apoptotic process,GO:0007165^biological_process^sig…
TRINITY_DN143609_c2_g1	3.8809	2.97e-09	Mechanical-UP	.	.	.	.	GO:0000976^molecular_function^transcription regulatory region sequence-specific DNA binding,GO:0000978^molecular_function^RNA polymerase II proximal promoter sequence-specific DNA binding,GO:0000980^molecular_function^RNA polymerase II distal enhancer sequence-specific DNA binding,GO:0001077^molecular_function^proximal promoter DNA-binding transcription activator activity, RNA polymerase II-speci…
TRINITY_DN144443_c0_g1	3.51279	2.97e-09	Mechanical-UP	PF00017.23^SH2^PF07653.16^SH3_2	.	SRC42	Tyrosine-protein kinase Src42A	GO:0004672^molecular_function^protein kinase activity,GO:0004713^molecular_function^protein tyrosine kinase activity,GO:0004715^molecular_function^non-membrane spanning protein tyrosine kinase activity,GO:0005102^molecular_function^signaling receptor binding,GO:0005515^molecular_function^protein binding,GO:0005524^molecular_function^ATP binding,GO:0005737^cellular_component^cytoplasm,GO:0005829^c…
TRINITY_DN170375_c0_g1	3.24397	2.99e-09	Mechanical-UP	.	sigP	.	.	.
TRINITY_DN148741_c1_g1	5.8954	3e-09	Mechanical-UP	.	Tm1	.	.	.
TRINITY_DN175844_c6_g2	3.36863	3.1e-09	Mechanical-UP	.	.	.	.	GO:0005634^cellular_component^nucleus,GO:0005737^cellular_component^cytoplasm,GO:0006479^biological_process^protein methylation,GO:0006979^biological_process^response to oxidative stress,GO:0007283^biological_process^spermatogenesis,GO:0007286^biological_process^spermatid development,GO:0008285^biological_process^negative regulation of cell proliferation,GO:0019899^molecular_function^enzyme bindi…
TRINITY_DN138263_c1_g1	3.57005	3.43e-09	Mechanical-UP	.	.	.	.	.
TRINITY_DN141949_c0_g1	3.1416	3.43e-09	Mechanical-UP	.	.	PLPL9	85/88 kDa calcium-independent phospholipase A2	GO:0001934^biological_process^positive regulation of protein phosphorylation,GO:0004623^molecular_function^phospholipase A2 activity,GO:0005516^molecular_function^calmodulin binding,GO:0005615^cellular_component^extracellular space,GO:0005739^cellular_component^mitochondrion,GO:0005743^cellular_component^mitochondrial inner membrane,GO:0005815^cellular_component^microtubule organizing center,GO:0…
TRINITY_DN154971_c1_g1	3.74988	3.44e-09	Mechanical-UP	.	.	.	.	.
TRINITY_DN155597_c1_g1	8.21234	3.64e-09	Mechanical-UP	.	Tm1	.	.	.
TRINITY_DN147097_c1_g2	3.20638	3.77e-09	Mechanical-UP	.	.	.	.	GO:0004683^molecular_function^calmodulin-dependent protein kinase activity,GO:0005516^molecular_function^calmodulin binding,GO:0005524^molecular_function^ATP binding,GO:0006020^biological_process^inositol metabolic process,GO:0008440^molecular_function^inositol-1,4,5-trisphosphate 3-kinase activity,GO:0030036^biological_process^actin cytoskeleton organization,GO:0032958^biological_process^inosito…
TRINITY_DN173840_c4_g3	3.56948	3.77e-09	Mechanical-UP	.	.	.	.	GO:0000165^biological_process^MAPK cascade,GO:0001932^biological_process^regulation of protein phosphorylation,GO:0002262^biological_process^myeloid cell homeostasis,GO:0004683^molecular_function^calmodulin-dependent protein kinase activity,GO:0005516^molecular_function^calmodulin binding,GO:0005524^molecular_function^ATP binding,GO:0005634^cellular_component^nucleus,GO:0005829^cellular_component…
TRINITY_DN160114_c1_g2	5.08899	3.81e-09	Mechanical-UP	.	Tm2	.	.	.
TRINITY_DN160688_c1_g1	3.47183	3.82e-09	Mechanical-UP	.	.	.	.	.
TRINITY_DN171404_c2_g1	5.86044	3.91e-09	Mechanical-UP	PF14608.5^zf-CCCH_2	sigP	.	.	.
TRINITY_DN166364_c2_g1	3.86001	4.38e-09	Mechanical-UP	PF02176.17^zf-TRAF	.	TRAF2	TNF receptor-associated factor 2	GO:0000151^cellular_component^ubiquitin ligase complex,GO:0001817^biological_process^regulation of cytokine production,GO:0002224^biological_process^toll-like receptor signaling pathway,GO:0002726^biological_process^positive regulation of T cell cytokine production,GO:0004842^molecular_function^ubiquitin-protein transferase activity,GO:0005164^molecular_function^tumor necrosis factor receptor bin…
TRINITY_DN155628_c2_g3	4.83926	4.94e-09	Mechanical-UP	.	.	.	.	.
TRINITY_DN175844_c6_g3	3.33955	5.1e-09	Mechanical-UP	.	.	.	.	GO:0000122^biological_process^negative regulation of transcription by RNA polymerase II,GO:0001078^molecular_function^proximal promoter DNA-binding transcription repressor activity, RNA polymerase II-specific,GO:0006351^biological_process^transcription, DNA-templated,GO:0006479^biological_process^protein methylation,GO:0006974^biological_process^cellular response to DNA damage stimulus,GO:0008285…
TRINITY_DN174399_c11_g2	3.24973	5.2e-09	Mechanical-UP	.	.	.	.	.
TRINITY_DN152576_c0_g1	3.26358	5.27e-09	Mechanical-UP	PF05193.20^Peptidase_M16_C	.	IDE	Insulin-degrading enzyme	GO:0002021^biological_process^response to dietary excess,GO:0004222^molecular_function^metalloendopeptidase activity,GO:0005737^cellular_component^cytoplasm,GO:0005777^cellular_component^peroxisome,GO:0005829^cellular_component^cytosol,GO:0005886^cellular_component^plasma membrane,GO:0006508^biological_process^proteolysis,GO:0008340^biological_process^determination of adult lifespan,GO:0014067^bi…
TRINITY_DN159352_c1_g2	8.50531	6.53e-09	Mechanical-UP	.	.	.	.	.
TRINITY_DN167499_c0_g1	6.34059	6.53e-09	Mechanical-UP	PF00041.20^fn3	.	.	.	GO:0005515^molecular_function^protein binding
TRINITY_DN150403_c3_g3	8.50774	6.58e-09	Mechanical-UP	PF02992.13^Transposase_21	.	.	.	.
TRINITY_DN165961_c3_g2	5.78282	6.81e-09	Mechanical-UP	.	.	.	.	.
TRINITY_DN174880_c1_g1	5.25808	6.89e-09	Mechanical-UP	PF03160.13^Calx-beta	.	NAC3	Sodium/calcium exchanger 3	GO:0002244^biological_process^hematopoietic progenitor cell differentiation,GO:0005432^molecular_function^calcium:sodium antiporter activity,GO:0005516^molecular_function^calmodulin binding,GO:0005739^cellular_component^mitochondrion,GO:0005741^cellular_component^mitochondrial outer membrane,GO:0005789^cellular_component^endoplasmic reticulum membrane,GO:0005874^cellular_component^microtubule,GO:…
TRINITY_DN175421_c1_g1	3.31782	7.44e-09	Mechanical-UP	PF01835.18^A2M_N^PF07703.13^A2M_N_2	Tm1	CD109	CD109 antigen	GO:0001553^biological_process^luteinization,GO:0001869^biological_process^negative regulation of complement activation, lectin pathway,GO:0001933^biological_process^negative regulation of protein phosphorylation,GO:0001942^biological_process^hair follicle development,GO:0002020^molecular_function^protease binding,GO:0002438^biological_process^acute inflammatory response to antigenic stimulus,GO:0…
TRINITY_DN175517_c4_g1	2.90579	7.69e-09	Mechanical-UP	.	.	.	.	GO:0004674^molecular_function^protein serine/threonine kinase activity,GO:0004687^molecular_function^myosin light chain kinase activity,GO:0005516^molecular_function^calmodulin binding,GO:0005524^molecular_function^ATP binding,GO:0005634^cellular_component^nucleus,GO:0005737^cellular_component^cytoplasm,GO:0005884^cellular_component^actin filament,GO:0006325^biological_process^chromatin organizat…
TRINITY_DN149439_c1_g1	6.36474	7.72e-09	Mechanical-UP	PF00868.19^Transglut_N	.	.	.	GO:0018149^biological_process^peptide cross-linking
TRINITY_DN160563_c0_g2	5.25462	8.51e-09	Mechanical-UP	PF03160.13^Calx-beta	sigP	NAC2	Sodium/calcium exchanger 2	GO:0001654^biological_process^eye development,GO:0002009^biological_process^morphogenesis of an epithelium,GO:0005432^molecular_function^calcium:sodium antiporter activity,GO:0005516^molecular_function^calmodulin binding,GO:0005604^cellular_component^basement membrane,GO:0005739^cellular_component^mitochondrion,GO:0005874^cellular_component^microtubule,GO:0005886^cellular_component^plasma membran…
TRINITY_DN176757_c5_g1	6.1494	9.36e-09	Mechanical-UP	.	.	.	.	GO:0005886^cellular_component^plasma membrane,GO:0005887^cellular_component^integral component of plasma membrane,GO:0006886^biological_process^intracellular protein transport,GO:0009607^biological_process^response to biotic stimulus,GO:0014069^cellular_component^postsynaptic density,GO:0016020^cellular_component^membrane,GO:0016021^cellular_component^integral component of membrane,GO:0030054^cel…
TRINITY_DN177087_c10_g1	2.78423	9.36e-09	Mechanical-UP	PF00435.20^Spectrin	.	TRIO	Triple functional domain protein	GO:0004672^molecular_function^protein kinase activity,GO:0004674^molecular_function^protein serine/threonine kinase activity,GO:0005085^molecular_function^guanyl-nucleotide exchange factor activity,GO:0005089^molecular_function^Rho guanyl-nucleotide exchange factor activity,GO:0005515^molecular_function^protein binding,GO:0005524^molecular_function^ATP binding,GO:0005829^cellular_component^cytoso…
TRINITY_DN175726_c3_g2	3.92357	9.47e-09	Mechanical-UP	PF00090.18^TSP_1	Tm1	ATS18	A disintegrin and metalloproteinase with thrombospondin motifs 18	GO:0001654^biological_process^eye development,GO:0004222^molecular_function^metalloendopeptidase activity,GO:0005576^cellular_component^extracellular region,GO:0046872^molecular_function^metal ion binding,GO:0090331^biological_process^negative regulation of platelet aggregation
TRINITY_DN171839_c1_g3	3.56827	9.68e-09	Mechanical-UP	.	sigP	.	.	.
TRINITY_DN166983_c0_g1	3.30718	1.05e-08	Mechanical-UP	PF01826.16^TIL	Tm1	MUC6	Mucin-6	GO:0002020^molecular_function^protease binding,GO:0002281^biological_process^macrophage activation involved in immune response,GO:0002576^biological_process^platelet degranulation,GO:0003823^molecular_function^antigen binding,GO:0005178^molecular_function^integrin binding,GO:0005518^molecular_function^collagen binding,GO:0005576^cellular_component^extracellular region,GO:0005615^cellular_componen…
TRINITY_DN172240_c5_g1	3.1008	1.05e-08	Mechanical-UP	PF07714.16^Pkinase_Tyr	.	EPHA3	Ephrin type-A receptor 3	GO:0003197^biological_process^endocardial cushion development,GO:0004672^molecular_function^protein kinase activity,GO:0004714^molecular_function^transmembrane receptor protein tyrosine kinase activity,GO:0005003^molecular_function^ephrin receptor activity,GO:0005004^molecular_function^GPI-linked ephrin receptor activity,GO:0005005^molecular_function^transmembrane-ephrin receptor activity,GO:0005…
TRINITY_DN174085_c1_g7	5.22799	1.1e-08	Mechanical-UP	.	.	.	.	.
TRINITY_DN148107_c4_g2	3.56672	1.11e-08	Mechanical-UP	.	Tm1	.	.	.
TRINITY_DN159636_c1_g2	7.55807	1.25e-08	Mechanical-UP	.	Tm3	.	.	.
TRINITY_DN174063_c2_g1	3.88183	1.28e-08	Mechanical-UP	PF02176.17^zf-TRAF	.	TRAF5	TNF receptor-associated factor 5	GO:0000151^cellular_component^ubiquitin ligase complex,GO:0002726^biological_process^positive regulation of T cell cytokine production,GO:0004842^molecular_function^ubiquitin-protein transferase activity,GO:0005164^molecular_function^tumor necrosis factor receptor binding,GO:0005174^molecular_function^CD40 receptor binding,GO:0005737^cellular_component^cytoplasm,GO:0005813^cellular_component^cent…
TRINITY_DN175557_c11_g3	3.63995	1.49e-08	Mechanical-UP	.	.	.	.	.
TRINITY_DN176300_c6_g1	2.82874	1.52e-08	Mechanical-UP	PF00178.21^Ets	.	ETS2	Protein C-ets-2	GO:0003700^molecular_function^DNA-binding transcription factor activity,GO:0005634^cellular_component^nucleus,GO:0006351^biological_process^transcription, DNA-templated,GO:0006355^biological_process^regulation of transcription, DNA-templated,GO:0043565^molecular_function^sequence-specific DNA binding
TRINITY_DN176817_c7_g2	3.04361	1.55e-08	Mechanical-UP	PF16187.4^Peptidase_M16_M	.	.	.	.
TRINITY_DN148786_c1_g1	2.94969	1.66e-08	Mechanical-UP	.	.	CNT2	Arf-GAP with ANK repeat and PH domain-containing protein cnt-2	GO:0003924^molecular_function^GTPase activity,GO:0005096^molecular_function^GTPase activator activity,GO:0005525^molecular_function^GTP binding,GO:0006897^biological_process^endocytosis,GO:0015031^biological_process^protein transport,GO:0046872^molecular_function^metal ion binding,GO:0048259^biological_process^regulation of receptor-mediated endocytosis,GO:0055059^biological_process^asymmetric ne…
TRINITY_DN143664_c1_g2	3.15721	1.81e-08	Mechanical-UP	.	.	.	.	.
TRINITY_DN142148_c0_g2	3.20029	1.93e-08	Mechanical-UP	PF14388.5^DUF4419	sigP^Tm1	YL662	Uncharacterized protein L662	.
TRINITY_DN163502_c3_g1	6.73714	2.01e-08	Mechanical-UP	.	.	WOR1	Global transcription regulator sge1	GO:0005634^cellular_component^nucleus,GO:0006351^biological_process^transcription, DNA-templated,GO:0006355^biological_process^regulation of transcription, DNA-templated,GO:0009405^biological_process^pathogenesis
TRINITY_DN146860_c1_g1	3.67983	2.02e-08	Mechanical-UP	.	.	.	.	.
TRINITY_DN174441_c3_g1	3.0878	2.15e-08	Mechanical-UP	PF00090.18^TSP_1	.	HMCN1	Hemicentin-1	GO:0001938^biological_process^positive regulation of endothelial cell proliferation,GO:0002043^biological_process^blood vessel endothelial cell proliferation involved in sprouting angiogenesis,GO:0005509^molecular_function^calcium ion binding,GO:0005604^cellular_component^basement membrane,GO:0005615^cellular_component^extracellular space,GO:0005938^cellular_component^cell cortex,GO:0007049^biolo…
TRINITY_DN173802_c3_g3	3.72908	2.24e-08	Mechanical-UP	.	.	.	.	.
TRINITY_DN149635_c2_g1	3.03347	2.25e-08	Mechanical-UP	.	.	.	.	.
TRINITY_DN143180_c3_g1	3.72122	2.29e-08	Mechanical-UP	.	.	.	.	.
TRINITY_DN146279_c1_g1	3.22949	2.29e-08	Mechanical-UP	.	.	.	.	.
TRINITY_DN151885_c2_g1	3.29924	2.29e-08	Mechanical-UP	PF00207.21^A2M^PF07703.13^A2M_N_2	.	CD109	CD109 antigen	GO:0001933^biological_process^negative regulation of protein phosphorylation,GO:0001942^biological_process^hair follicle development,GO:0002576^biological_process^platelet degranulation,GO:0004866^molecular_function^endopeptidase inhibitor activity,GO:0004867^molecular_function^serine-type endopeptidase inhibitor activity,GO:0005576^cellular_component^extracellular region,GO:0005615^cellular_comp…
TRINITY_DN170594_c1_g1	3.27249	2.71e-08	Mechanical-UP	PF13927.5^Ig_3	sigP^Tm1	IGFN1	Immunoglobulin-like and fibronectin type III domain-containing protein 1	GO:0005634^cellular_component^nucleus,GO:0030018^cellular_component^Z disc
TRINITY_DN173550_c1_g3	6.59773	2.71e-08	Mechanical-UP	.	.	.	.	.
TRINITY_DN170015_c2_g2	3.40553	2.83e-08	Mechanical-UP	.	.	.	.	.
TRINITY_DN174880_c2_g2	3.68731	3.18e-08	Mechanical-UP	PF03160.13^Calx-beta^PF06668.11^ITI_HC_C	.	ITIH5	Inter-alpha-trypsin inhibitor heavy chain H5	GO:0002009^biological_process^morphogenesis of an epithelium,GO:0003338^biological_process^metanephros morphogenesis,GO:0004867^molecular_function^serine-type endopeptidase inhibitor activity,GO:0005576^cellular_component^extracellular region,GO:0005604^cellular_component^basement membrane,GO:0005886^cellular_component^plasma membrane,GO:0007154^biological_process^cell communication,GO:0015031^bi…
TRINITY_DN156788_c2_g4	3.1904	3.37e-08	Mechanical-UP	PF03160.13^Calx-beta	sigP	FREM3	FRAS1-related extracellular matrix protein 3	GO:0005604^cellular_component^basement membrane,GO:0007154^biological_process^cell communication,GO:0007155^biological_process^cell adhesion,GO:0016021^cellular_component^integral component of membrane,GO:0046872^molecular_function^metal ion binding
TRINITY_DN154664_c1_g1	3.5459	3.4e-08	Mechanical-UP	.	.	.	.	.
TRINITY_DN152079_c0_g2	3.40401	3.53e-08	Mechanical-UP	.	.	.	.	.
TRINITY_DN172112_c7_g2	3.04521	3.74e-08	Mechanical-UP	.	.	.	.	.
TRINITY_DN149466_c0_g1	5.81136	4.29e-08	Mechanical-UP	PF07645.14^EGF_CA	sigP	AGRE1	Adhesion G protein-coupled receptor E2	GO:0001527^cellular_component^microfibril,GO:0002250^biological_process^adaptive immune response,GO:0004930^molecular_function^G-protein coupled receptor activity,GO:0005201^molecular_function^extracellular matrix structural constituent,GO:0005509^molecular_function^calcium ion binding,GO:0005576^cellular_component^extracellular region,GO:0007166^biological_process^cell surface receptor signaling…
TRINITY_DN173553_c3_g1	2.91122	4.57e-08	Mechanical-UP	.	.	.	.	.
TRINITY_DN147183_c0_g1	3.95337	4.65e-08	Mechanical-UP	PF03160.13^Calx-beta	.	NAC2	Sodium/calcium exchanger 2	GO:0001654^biological_process^eye development,GO:0001666^biological_process^response to hypoxia,GO:0002009^biological_process^morphogenesis of an epithelium,GO:0002028^biological_process^regulation of sodium ion transport,GO:0005432^molecular_function^calcium:sodium antiporter activity,GO:0005509^molecular_function^calcium ion binding,GO:0005516^molecular_function^calmodulin binding,GO:0005604^ce…
TRINITY_DN131708_c0_g1	5.93206	4.8e-08	Mechanical-UP	PF00530.17^SRCR	.	NETR	Neurotrypsin	GO:0004252^molecular_function^serine-type endopeptidase activity,GO:0005044^molecular_function^scavenger receptor activity,GO:0005576^cellular_component^extracellular region,GO:0005886^cellular_component^plasma membrane,GO:0006887^biological_process^exocytosis,GO:0016020^cellular_component^membrane,GO:0030424^cellular_component^axon,GO:0030425^cellular_component^dendrite,GO:0031410^cellular_compo…
TRINITY_DN149443_c1_g1	3.10588	5.06e-08	Mechanical-UP	.	.	.	.	.
TRINITY_DN155075_c2_g1	3.88301	5.22e-08	Mechanical-UP	.	.	.	.	.
TRINITY_DN167046_c1_g2	2.95885	5.6e-08	Mechanical-UP	.	.	.	.	.
TRINITY_DN175328_c1_g2	8.7401	5.71e-08	Mechanical-UP	.	.	.	.	.
TRINITY_DN146704_c2_g1	3.01048	5.75e-08	Mechanical-UP	.	.	.	.	.
TRINITY_DN146575_c4_g1	3.00739	5.86e-08	Mechanical-UP	.	Tm1	CAHD1	VWFA and cache domain-containing protein 1	GO:0006816^biological_process^calcium ion transport,GO:0016021^cellular_component^integral component of membrane
TRINITY_DN174306_c2_g1	3.09163	6.32e-08	Mechanical-UP	.	.	.	.	.
TRINITY_DN168165_c2_g1	7.37647	6.56e-08	Mechanical-UP	.	.	EPB42	Erythrocyte membrane protein band 4.2	GO:0000902^biological_process^cell morphogenesis,GO:0002576^biological_process^platelet degranulation,GO:0003810^molecular_function^protein-glutamine gamma-glutamyltransferase activity,GO:0005576^cellular_component^extracellular region,GO:0005737^cellular_component^cytoplasm,GO:0005886^cellular_component^plasma membrane,GO:0007596^biological_process^blood coagulation,GO:0008360^biological_process…
TRINITY_DN174909_c2_g1	2.99305	6.58e-08	Mechanical-UP	PF13576.5^Pentapeptide_3	.	.	.	.
TRINITY_DN156896_c1_g1	3.98841	6.74e-08	Mechanical-UP	PF00505.18^HMG_box	.	SOX8	Transcription factor SOX-8	GO:0000979^molecular_function^RNA polymerase II core promoter sequence-specific DNA binding,GO:0000981^molecular_function^DNA-binding transcription factor activity, RNA polymerase II-specific,GO:0001649^biological_process^osteoblast differentiation,GO:0001701^biological_process^in utero embryonic development,GO:0001755^biological_process^neural crest cell migration,GO:0003677^molecular_function^D…
TRINITY_DN175614_c7_g3	2.95964	6.77e-08	Mechanical-UP	.	.	.	.	.
TRINITY_DN121912_c0_g1	8.09884	6.82e-08	Mechanical-UP	.	.	.	.	.
TRINITY_DN172112_c7_g4	2.97499	7.07e-08	Mechanical-UP	.	.	.	.	.
TRINITY_DN137627_c0_g1	3.15418	7.19e-08	Mechanical-UP	.	.	.	.	GO:0000165^biological_process^MAPK cascade,GO:0001784^molecular_function^phosphotyrosine residue binding,GO:0001934^biological_process^positive regulation of protein phosphorylation,GO:0002741^biological_process^positive regulation of cytokine secretion involved in immune response,GO:0004672^molecular_function^protein kinase activity,GO:0004674^molecular_function^protein serine/threonine kinase a…
TRINITY_DN159103_c6_g2	2.93325	7.39e-08	Mechanical-UP	PF16187.4^Peptidase_M16_M	.	IDE1	Insulin-degrading enzyme-like 1, peroxisomal	GO:0004222^molecular_function^metalloendopeptidase activity,GO:0005777^cellular_component^peroxisome,GO:0046872^molecular_function^metal ion binding
TRINITY_DN158594_c1_g1	2.97928	7.44e-08	Mechanical-UP	.	.	.	.	.
TRINITY_DN165478_c1_g1	3.29777	7.53e-08	Mechanical-UP	.	Tm7	.	.	.
TRINITY_DN174186_c1_g1	6.11496	7.97e-08	Mechanical-UP	.	.	.	.	.
TRINITY_DN177150_c40_g1	2.87285	8.57e-08	Mechanical-UP	PF02174.16^IRS	sigP^Tm3	.	.	.
TRINITY_DN142024_c8_g1	5.66629	8.74e-08	Mechanical-UP	.	.	ANNU	Annulin	GO:0003810^molecular_function^protein-glutamine gamma-glutamyltransferase activity,GO:0005886^cellular_component^plasma membrane,GO:0018149^biological_process^peptide cross-linking,GO:0046872^molecular_function^metal ion binding
TRINITY_DN163545_c1_g3	5.91806	8.77e-08	Mechanical-UP	.	Tm1	.	.	.
TRINITY_DN173802_c3_g4	3.60448	9.04e-08	Mechanical-UP	.	.	.	.	.
TRINITY_DN172382_c0_g4	8.21532	9.6e-08	Mechanical-UP	.	.	.	.	.
TRINITY_DN152800_c1_g3	6.28032	9.96e-08	Mechanical-UP	.	Tm1	.	.	.
TRINITY_DN158501_c2_g1	3.43292	1.04e-07	Mechanical-UP	.	.	.	.	.
TRINITY_DN167227_c0_g1	3.43014	1.16e-07	Mechanical-UP	.	.	.	.	.
TRINITY_DN174774_c3_g2	2.9601	1.2e-07	Mechanical-UP	PF07714.16^Pkinase_Tyr	.	FER	Tyrosine-protein kinase Fer	GO:0000226^biological_process^microtubule cytoskeleton organization,GO:0000278^biological_process^mitotic cell cycle,GO:0001932^biological_process^regulation of protein phosphorylation,GO:0004672^molecular_function^protein kinase activity,GO:0004713^molecular_function^protein tyrosine kinase activity,GO:0004715^molecular_function^non-membrane spanning protein tyrosine kinase activity,GO:0005102^m…
TRINITY_DN167227_c0_g2	3.14754	1.22e-07	Mechanical-UP	.	Tm2	.	.	.
TRINITY_DN174038_c4_g5	6.11339	1.31e-07	Mechanical-UP	.	.	.	.	.
TRINITY_DN174458_c3_g2	3.57066	1.36e-07	Mechanical-UP	.	Tm1	LST2	Lateral signaling target protein 2 homolog	GO:0005829^cellular_component^cytosol,GO:0007175^biological_process^negative regulation of epidermal growth factor-activated receptor activity,GO:0031901^cellular_component^early endosome membrane,GO:0032266^molecular_function^phosphatidylinositol-3-phosphate binding,GO:0042059^biological_process^negative regulation of epidermal growth factor receptor signaling pathway,GO:0046872^molecular_functi…
TRINITY_DN173499_c10_g3	2.62791	1.45e-07	Mechanical-UP	.	Tm2	.	.	.
TRINITY_DN174464_c7_g1	5.06363	1.46e-07	Mechanical-UP	.	.	.	.	GO:0004252^molecular_function^serine-type endopeptidase activity,GO:0005044^molecular_function^scavenger receptor activity,GO:0005886^cellular_component^plasma membrane,GO:0006887^biological_process^exocytosis,GO:0030424^cellular_component^axon,GO:0030425^cellular_component^dendrite,GO:0031410^cellular_component^cytoplasmic vesicle,GO:0031638^biological_process^zymogen activation,GO:0043083^cellu…
TRINITY_DN155597_c1_g2	6.42842	1.51e-07	Mechanical-UP	.	.	.	.	.
TRINITY_DN153001_c1_g1	3.1786	1.55e-07	Mechanical-UP	.	.	.	.	.
TRINITY_DN159461_c3_g6	9.74381	1.55e-07	Mechanical-UP	.	sigP^Tm1	.	.	.
TRINITY_DN165619_c1_g2	3.43866	1.57e-07	Mechanical-UP	.	Tm2	.	.	.
TRINITY_DN173030_c4_g1	3.26892	1.61e-07	Mechanical-UP	PF05383.16^La	.	LARP6	La-related protein 6	GO:0005634^cellular_component^nucleus,GO:0005737^cellular_component^cytoplasm,GO:0005844^cellular_component^polysome,GO:0006396^biological_process^RNA processing,GO:0017022^molecular_function^myosin binding,GO:0032967^biological_process^positive regulation of collagen biosynthetic process,GO:0035613^molecular_function^RNA stem-loop binding,GO:0045727^biological_process^positive regulation of tran…
TRINITY_DN166302_c3_g1	2.87471	1.71e-07	Mechanical-UP	.	.	.	.	.
TRINITY_DN173751_c5_g5	6.11409	1.83e-07	Mechanical-UP	.	.	.	.	.
TRINITY_DN174304_c1_g4	3.96518	1.92e-07	Mechanical-UP	.	.	.	.	.
TRINITY_DN170015_c2_g1	3.39495	1.96e-07	Mechanical-UP	.	.	.	.	GO:0000151^cellular_component^ubiquitin ligase complex,GO:0002726^biological_process^positive regulation of T cell cytokine production,GO:0004842^molecular_function^ubiquitin-protein transferase activity,GO:0005164^molecular_function^tumor necrosis factor receptor binding,GO:0005174^molecular_function^CD40 receptor binding,GO:0005737^cellular_component^cytoplasm,GO:0005813^cellular_component^cent…
TRINITY_DN173550_c1_g1	2.87279	1.98e-07	Mechanical-UP	.	Tm1	.	.	.
TRINITY_DN169419_c3_g1	2.75591	2.1e-07	Mechanical-UP	.	.	.	.	.
TRINITY_DN145818_c0_g1	2.85938	2.13e-07	Mechanical-UP	.	sigP^Tm1	.	.	GO:0000226^biological_process^microtubule cytoskeleton organization,GO:0000278^biological_process^mitotic cell cycle,GO:0001932^biological_process^regulation of protein phosphorylation,GO:0004713^molecular_function^protein tyrosine kinase activity,GO:0004715^molecular_function^non-membrane spanning protein tyrosine kinase activity,GO:0005154^molecular_function^epidermal growth factor receptor bin…
TRINITY_DN151461_c0_g1	5.03974	2.37e-07	Mechanical-UP	.	.	.	.	.
TRINITY_DN170565_c3_g1	2.79213	2.42e-07	Mechanical-UP	PF16489.4^GAIN	.	.	.	.
TRINITY_DN174173_c2_g1	2.74988	2.44e-07	Mechanical-UP	.	sigP^Tm1	.	.	.
TRINITY_DN150526_c0_g1	3.21264	2.48e-07	Mechanical-UP	.	.	.	.	.
TRINITY_DN139424_c1_g2	4.44185	2.5e-07	Mechanical-UP	PF03351.16^DOMON	sigP	.	.	.
TRINITY_DN147974_c3_g1	2.96835	2.53e-07	Mechanical-UP	PF13637.5^Ank_4	.	NFKB1	Nuclear factor NF-kappa-B p105 subunit	GO:0000122^biological_process^negative regulation of transcription by RNA polymerase II,GO:0000977^molecular_function^RNA polymerase II regulatory region sequence-specific DNA binding,GO:0000981^molecular_function^DNA-binding transcription factor activity, RNA polymerase II-specific,GO:0001650^cellular_component^fibrillar center,GO:0003682^molecular_function^chromatin binding,GO:0003700^molecular…
TRINITY_DN154664_c0_g1	3.38764	2.72e-07	Mechanical-UP	.	.	.	.	.
TRINITY_DN175421_c2_g1	3.30443	2.9e-07	Mechanical-UP	PF00207.21^A2M^PF07678.13^A2M_comp	.	OVOS	Ovostatin	GO:0004866^molecular_function^endopeptidase inhibitor activity,GO:0004867^molecular_function^serine-type endopeptidase inhibitor activity,GO:0005576^cellular_component^extracellular region,GO:0005615^cellular_component^extracellular space,GO:0007566^biological_process^embryo implantation,GO:0044877^molecular_function^protein-containing complex binding,GO:0048403^molecular_function^brain-derived n…
TRINITY_DN155235_c1_g1	3.02539	2.98e-07	Mechanical-UP	PF12796.6^Ank_2	.	NFKB1	Nuclear factor NF-kappa-B p105 subunit	GO:0000122^biological_process^negative regulation of transcription by RNA polymerase II,GO:0000977^molecular_function^RNA polymerase II regulatory region sequence-specific DNA binding,GO:0000981^molecular_function^DNA-binding transcription factor activity, RNA polymerase II-specific,GO:0003682^molecular_function^chromatin binding,GO:0005515^molecular_function^protein binding,GO:0005634^cellular_c…
TRINITY_DN166987_c0_g2	4.22342	2.98e-07	Mechanical-UP	.	Tm2	.	.	.
TRINITY_DN173954_c3_g2	4.99225	2.98e-07	Mechanical-UP	.	.	.	.	.
TRINITY_DN149290_c2_g2	8.61306	3e-07	Mechanical-UP	.	.	.	.	.
TRINITY_DN176442_c18_g2	3.30154	3.08e-07	Mechanical-UP	.	.	.	.	.
TRINITY_DN174110_c3_g2	2.82192	3.44e-07	Mechanical-UP	PF00335.19^Tetraspannin	Tm1	TSN15	Tetraspanin-15	GO:0005886^cellular_component^plasma membrane,GO:0005887^cellular_component^integral component of plasma membrane,GO:0007166^biological_process^cell surface receptor signaling pathway,GO:0009986^cellular_component^cell surface,GO:0016021^cellular_component^integral component of membrane,GO:0019899^molecular_function^enzyme binding,GO:0031902^cellular_component^late endosome membrane,GO:0039532^bi…
TRINITY_DN162793_c0_g2	6.81626	3.56e-07	Mechanical-UP	PF00082.21^Peptidase_S8	sigP^Tm1	SEPR	Extracellular serine proteinase	GO:0004252^molecular_function^serine-type endopeptidase activity,GO:0005576^cellular_component^extracellular region,GO:0006508^biological_process^proteolysis
TRINITY_DN147713_c3_g1	3.54817	3.63e-07	Mechanical-UP	.	sigP^Tm1	.	.	GO:0000978^molecular_function^RNA polymerase II proximal promoter sequence-specific DNA binding,GO:0000981^molecular_function^DNA-binding transcription factor activity, RNA polymerase II-specific,GO:0001077^molecular_function^proximal promoter DNA-binding transcription activator activity, RNA polymerase II-specific,GO:0005634^cellular_component^nucleus,GO:0005654^cellular_component^nucleoplasm,GO…
TRINITY_DN170395_c1_g3	4.35018	3.66e-07	Mechanical-UP	.	.	.	.	.
TRINITY_DN153527_c0_g1	3.79468	3.73e-07	Mechanical-UP	.	.	.	.	.
TRINITY_DN131997_c0_g1	2.80295	3.78e-07	Mechanical-UP	.	.	.	.	.
TRINITY_DN147974_c2_g2	3.40002	3.84e-07	Mechanical-UP	.	.	.	.	.
TRINITY_DN176315_c16_g1	3.10805	3.84e-07	Mechanical-UP	.	.	NELL1	Protein kinase C-binding protein NELL1	GO:0005509^molecular_function^calcium ion binding,GO:0005576^cellular_component^extracellular region,GO:0005635^cellular_component^nuclear envelope,GO:0005737^cellular_component^cytoplasm,GO:0007399^biological_process^nervous system development,GO:0010468^biological_process^regulation of gene expression,GO:0030154^biological_process^cell differentiation,GO:0030501^biological_process^positive regu…
TRINITY_DN156985_c7_g1	2.65087	3.85e-07	Mechanical-UP	.	.	.	.	.
TRINITY_DN176163_c5_g1	2.54526	3.97e-07	Mechanical-UP	PF00362.17^Integrin_beta^PF08725.10^Integrin_b_cyt^PF17205.2^PSI_integrin	sigP^Tm1	ITB5	Integrin beta-5	GO:0001618^molecular_function^virus receptor activity,GO:0002479^biological_process^antigen processing and presentation of exogenous peptide antigen via MHC class I, TAP-dependent,GO:0005886^cellular_component^plasma membrane,GO:0005925^cellular_component^focal adhesion,GO:0006936^biological_process^muscle contraction,GO:0007155^biological_process^cell adhesion,GO:0007160^biological_process^cell-…
TRINITY_DN156179_c1_g1	3.44466	4.16e-07	Mechanical-UP	.	.	.	.	.
TRINITY_DN146917_c4_g1	2.75755	4.72e-07	Mechanical-UP	.	.	.	.	GO:0004674^molecular_function^protein serine/threonine kinase activity,GO:0004687^molecular_function^myosin light chain kinase activity,GO:0005085^molecular_function^guanyl-nucleotide exchange factor activity,GO:0005089^molecular_function^Rho guanyl-nucleotide exchange factor activity,GO:0005524^molecular_function^ATP binding,GO:0005622^cellular_component^intracellular,GO:0005634^cellular_compone…
TRINITY_DN163502_c2_g2	9.07513	4.75e-07	Mechanical-UP	.	.	.	.	.
TRINITY_DN176694_c12_g1	2.52454	4.76e-07	Mechanical-UP	PF00130.21^C1_1^PF00781.23^DAGK_cat^PF00788.22^RA	Tm2	DGKQ	Diacylglycerol kinase theta	GO:0003951^molecular_function^NAD+ kinase activity,GO:0004143^molecular_function^diacylglycerol kinase activity,GO:0005524^molecular_function^ATP binding,GO:0005634^cellular_component^nucleus,GO:0005737^cellular_component^cytoplasm,GO:0005768^cellular_component^endosome,GO:0005829^cellular_component^cytosol,GO:0005856^cellular_component^cytoskeleton,GO:0005886^cellular_component^plasma membrane,G…
TRINITY_DN173802_c3_g1	3.35992	4.84e-07	Mechanical-UP	.	.	.	.	.
TRINITY_DN176604_c1_g2	2.96758	5.13e-07	Mechanical-UP	.	.	.	.	.
TRINITY_DN133635_c0_g1	3.16768	5.87e-07	Mechanical-UP	.	.	.	.	.
TRINITY_DN173387_c1_g1	2.5862	6.1e-07	Mechanical-UP	PF12801.6^Fer4_5	Tm4	.	.	.
TRINITY_DN168320_c0_g3	5.84122	6.13e-07	Mechanical-UP	.	.	.	.	.
TRINITY_DN149764_c1_g2	9.12535	6.35e-07	Mechanical-UP	.	.	.	.	.
TRINITY_DN160000_c2_g3	5.14548	6.5e-07	Mechanical-UP	.	sigP	.	.	GO:0003777^molecular_function^microtubule motor activity,GO:0005516^molecular_function^calmodulin binding,GO:0005524^molecular_function^ATP binding,GO:0005737^cellular_component^cytoplasm,GO:0005902^cellular_component^microvillus,GO:0005903^cellular_component^brush border,GO:0007018^biological_process^microtubule-based movement,GO:0007605^biological_process^sensory perception of sound,GO:0008017^…
TRINITY_DN175614_c7_g5	3.52155	6.61e-07	Mechanical-UP	.	.	.	.	.
TRINITY_DN153477_c1_g1	2.8559	6.85e-07	Mechanical-UP	PF00010.25^HLH	.	NGN1	Neurogenin-1	GO:0000989^molecular_function^obsolete transcription factor activity, transcription factor binding,GO:0003677^molecular_function^DNA binding,GO:0003682^molecular_function^chromatin binding,GO:0005634^cellular_component^nucleus,GO:0006351^biological_process^transcription, DNA-templated,GO:0007399^biological_process^nervous system development,GO:0007413^biological_process^axonal fasciculation,GO:00…
TRINITY_DN173463_c2_g1	2.66806	6.85e-07	Mechanical-UP	PF13855.5^LRR_8	.	LRC58	Leucine-rich repeat-containing protein 58	GO:0005515^molecular_function^protein binding
TRINITY_DN159692_c1_g1	4.42877	6.99e-07	Mechanical-UP	PF03160.13^Calx-beta	sigP^Tm2	.	.	GO:0007154^biological_process^cell communication,GO:0016021^cellular_component^integral component of membrane
TRINITY_DN172476_c4_g3	4.26477	7.13e-07	Mechanical-UP	.	Tm1	.	.	.
TRINITY_DN167231_c3_g1	2.85851	7.19e-07	Mechanical-UP	PF13768.5^VWA_3	sigP^Tm1	.	.	.
TRINITY_DN136184_c0_g1	5.8529	7.22e-07	Mechanical-UP	.	.	.	.	GO:0005044^molecular_function^scavenger receptor activity,GO:0005615^cellular_component^extracellular space,GO:0007155^biological_process^cell adhesion,GO:0016020^cellular_component^membrane
TRINITY_DN173387_c1_g3	2.69291	7.22e-07	Mechanical-UP	.	.	.	.	.
TRINITY_DN157061_c2_g1	2.76708	7.24e-07	Mechanical-UP	PF00084.19^Sushi	sigP	CSMD3	CUB and sushi domain-containing protein 3	GO:0001964^biological_process^startle response,GO:0005886^cellular_component^plasma membrane,GO:0016021^cellular_component^integral component of membrane,GO:0042593^biological_process^glucose homeostasis,GO:0050773^biological_process^regulation of dendrite development
TRINITY_DN173180_c1_g1	4.96291	7.96e-07	Mechanical-UP	.	.	.	.	.
TRINITY_DN169419_c3_g4	2.61152	8.55e-07	Mechanical-UP	.	.	.	.	.
TRINITY_DN133778_c0_g1	5.89878	8.68e-07	Mechanical-UP	.	.	.	.	.
TRINITY_DN169312_c4_g2	8.6211	8.85e-07	Mechanical-UP	.	.	.	.	.
TRINITY_DN175476_c10_g1	2.61117	9.17e-07	Mechanical-UP	PF00615.18^RGS	.	RGS18	Regulator of G-protein signaling 18	GO:0001965^molecular_function^G-protein alpha-subunit binding,GO:0001975^biological_process^response to amphetamine,GO:0005096^molecular_function^GTPase activator activity,GO:0005634^cellular_component^nucleus,GO:0005737^cellular_component^cytoplasm,GO:0005829^cellular_component^cytosol,GO:0005886^cellular_component^plasma membrane,GO:0007186^biological_process^G-protein coupled receptor signalin…
TRINITY_DN143114_c2_g1	2.86309	9.32e-07	Mechanical-UP	PF12661.6^hEGF	sigP^Tm1	C1QR1	Complement component C1q receptor	GO:0000904^biological_process^cell morphogenesis involved in differentiation,GO:0001501^biological_process^skeletal system development,GO:0001527^cellular_component^microfibril,GO:0001656^biological_process^metanephros development,GO:0001736^biological_process^establishment of planar polarity,GO:0001737^biological_process^establishment of imaginal disc-derived wing hair orientation,GO:0001764^bio…
TRINITY_DN162063_c4_g3	5.88264	9.36e-07	Mechanical-UP	.	.	.	.	.
TRINITY_DN175614_c7_g1	3.22157	9.36e-07	Mechanical-UP	.	.	.	.	.
TRINITY_DN155248_c1_g3	2.9137	9.91e-07	Mechanical-UP	PF15788.4^DUF4705	.	TRAF5	TNF receptor-associated factor 5	GO:0001817^biological_process^regulation of cytokine production,GO:0002224^biological_process^toll-like receptor signaling pathway,GO:0005164^molecular_function^tumor necrosis factor receptor binding,GO:0005768^cellular_component^endosome,GO:0005813^cellular_component^centrosome,GO:0005829^cellular_component^cytosol,GO:0006915^biological_process^apoptotic process,GO:0007165^biological_process^sig…
TRINITY_DN166172_c0_g1	6.61274	1.04e-06	Mechanical-UP	.	.	.	.	.
TRINITY_DN175726_c1_g1	3.54152	1.05e-06	Mechanical-UP	PF05986.13^ADAM_spacer1	.	ATL2	ADAMTS-like protein 2	GO:0004222^molecular_function^metalloendopeptidase activity,GO:0005576^cellular_component^extracellular region,GO:0008233^molecular_function^peptidase activity,GO:0008237^molecular_function^metallopeptidase activity,GO:0030198^biological_process^extracellular matrix organization,GO:0030512^biological_process^negative regulation of transforming growth factor beta receptor signaling pathway,GO:0031…
TRINITY_DN165505_c1_g1	2.89579	1.08e-06	Mechanical-UP	PF00002.23^7tm_2^PF01825.20^GPS	Tm4	AGRL3	Adhesion G protein-coupled receptor L3	GO:0001764^biological_process^neuron migration,GO:0004930^molecular_function^G-protein coupled receptor activity,GO:0005509^molecular_function^calcium ion binding,GO:0005887^cellular_component^integral component of plasma membrane,GO:0005911^cellular_component^cell-cell junction,GO:0007166^biological_process^cell surface receptor signaling pathway,GO:0007186^biological_process^G-protein coupled r…
TRINITY_DN150555_c0_g1	2.54559	1.1e-06	Mechanical-UP	PF00041.20^fn3	sigP^Tm1	.	.	GO:0005515^molecular_function^protein binding
TRINITY_DN151580_c4_g1	3.31281	1.14e-06	Mechanical-UP	PF00530.17^SRCR	.	NETR	Neurotrypsin	GO:0004252^molecular_function^serine-type endopeptidase activity,GO:0005044^molecular_function^scavenger receptor activity,GO:0005576^cellular_component^extracellular region,GO:0005886^cellular_component^plasma membrane,GO:0006887^biological_process^exocytosis,GO:0006909^biological_process^phagocytosis,GO:0006953^biological_process^acute-phase response,GO:0007275^biological_process^multicellular …
TRINITY_DN155438_c0_g1	3.3971	1.14e-06	Mechanical-UP	.	.	.	.	.
TRINITY_DN158970_c0_g3	6.0921	1.14e-06	Mechanical-UP	.	.	.	.	GO:0005044^molecular_function^scavenger receptor activity,GO:0005576^cellular_component^extracellular region,GO:0007155^biological_process^cell adhesion,GO:0016020^cellular_component^membrane
TRINITY_DN164214_c2_g2	3.60043	1.14e-06	Mechanical-UP	.	Tm1	.	.	.
TRINITY_DN175486_c13_g4	2.49754	1.17e-06	Mechanical-UP	.	.	GRK2	G protein-coupled receptor kinase 2	GO:0004703^molecular_function^G-protein coupled receptor kinase activity,GO:0005524^molecular_function^ATP binding,GO:0006468^biological_process^protein phosphorylation,GO:0006935^biological_process^chemotaxis,GO:0006972^biological_process^hyperosmotic response,GO:0007165^biological_process^signal transduction,GO:0032501^biological_process^multicellular organismal process,GO:0040010^biological_pr…
TRINITY_DN157185_c2_g1	3.25676	1.18e-06	Mechanical-UP	.	.	.	.	.
TRINITY_DN165809_c7_g1	2.84216	1.19e-06	Mechanical-UP	.	Tm1	.	.	.
TRINITY_DN160797_c0_g1	3.4352	1.24e-06	Mechanical-UP	.	.	.	.	.
TRINITY_DN136279_c0_g1	3.4932	1.25e-06	Mechanical-UP	.	.	.	.	.
TRINITY_DN152763_c4_g1	6.01798	1.36e-06	Mechanical-UP	.	.	.	.	.
TRINITY_DN171486_c3_g1	2.6208	1.38e-06	Mechanical-UP	.	sigP^Tm3	.	.	.
TRINITY_DN140311_c0_g1	7.39854	1.39e-06	Mechanical-UP	.	Tm2	.	.	.
TRINITY_DN155628_c2_g2	5.43763	1.42e-06	Mechanical-UP	.	.	.	.	.
TRINITY_DN174774_c3_g1	3.12461	1.42e-06	Mechanical-UP	.	Tm1	.	.	.
TRINITY_DN175976_c4_g1	2.85877	1.42e-06	Mechanical-UP	PF07648.14^Kazal_2	sigP	.	.	GO:0005515^molecular_function^protein binding
TRINITY_DN159159_c2_g1	2.49263	1.44e-06	Mechanical-UP	PF07645.14^EGF_CA	.	TSP4	Thrombospondin-4	GO:0001938^biological_process^positive regulation of endothelial cell proliferation,GO:0003417^biological_process^growth plate cartilage development,GO:0005178^molecular_function^integrin binding,GO:0005509^molecular_function^calcium ion binding,GO:0005576^cellular_component^extracellular region,GO:0005604^cellular_component^basement membrane,GO:0005615^cellular_component^extracellular space,GO:0…
TRINITY_DN173840_c3_g1	5.29534	1.48e-06	Mechanical-UP	.	.	.	.	GO:0000165^biological_process^MAPK cascade,GO:0001932^biological_process^regulation of protein phosphorylation,GO:0002262^biological_process^myeloid cell homeostasis,GO:0005516^molecular_function^calmodulin binding,GO:0005524^molecular_function^ATP binding,GO:0005634^cellular_component^nucleus,GO:0005829^cellular_component^cytosol,GO:0007165^biological_process^signal transduction,GO:0007166^biolo…
TRINITY_DN174774_c3_g3	2.74224	1.54e-06	Mechanical-UP	.	sigP	.	.	.
TRINITY_DN141647_c0_g1	3.18391	1.61e-06	Mechanical-UP	.	.	.	.	.
TRINITY_DN162418_c0_g3	3.76157	1.66e-06	Mechanical-UP	PF01391.17^Collagen	sigP	COAA1	Collagen alpha-1(X) chain	GO:0001540^molecular_function^amyloid-beta binding,GO:0001664^molecular_function^G-protein coupled receptor binding,GO:0001934^biological_process^positive regulation of protein phosphorylation,GO:0004888^molecular_function^transmembrane signaling receptor activity,GO:0005044^molecular_function^scavenger receptor activity,GO:0005576^cellular_component^extracellular region,GO:0005581^cellular_compo…
TRINITY_DN169328_c1_g1	3.02731	1.74e-06	Mechanical-UP	PF00084.19^Sushi	.	CSMD3	CUB and sushi domain-containing protein 3	GO:0003682^molecular_function^chromatin binding,GO:0005509^molecular_function^calcium ion binding,GO:0005576^cellular_component^extracellular region,GO:0005615^cellular_component^extracellular space,GO:0005737^cellular_component^cytoplasm,GO:0005886^cellular_component^plasma membrane,GO:0007155^biological_process^cell adhesion,GO:0016020^cellular_component^membrane,GO:0016021^cellular_component^i…
TRINITY_DN174738_c5_g2	3.95859	1.87e-06	Mechanical-UP	.	.	.	.	GO:0001525^biological_process^angiogenesis,GO:0001568^biological_process^blood vessel development,GO:0001944^biological_process^vasculature development,GO:0004714^molecular_function^transmembrane receptor protein tyrosine kinase activity,GO:0005524^molecular_function^ATP binding,GO:0005886^cellular_component^plasma membrane,GO:0007507^biological_process^heart development,GO:0016021^cellular_compo…
TRINITY_DN150543_c3_g1	2.85606	1.88e-06	Mechanical-UP	PF00014.22^Kunitz_BPTI	Tm1	IVBI	Kunitz/BPTI-like toxin	GO:0004867^molecular_function^serine-type endopeptidase inhibitor activity,GO:0005576^cellular_component^extracellular region,GO:0007596^biological_process^blood coagulation,GO:0042151^cellular_component^nematocyst,GO:0090729^molecular_function^toxin activity
TRINITY_DN139241_c0_g1	6.13444	1.94e-06	Mechanical-UP	.	Tm1	.	.	.
TRINITY_DN148590_c1_g8	4.4677	2.01e-06	Mechanical-UP	.	.	.	.	.
TRINITY_DN175999_c6_g1	2.74241	2.09e-06	Mechanical-UP	PF13415.5^Kelch_3	.	KLH12	Kelch-like protein 12	GO:0000139^cellular_component^Golgi membrane,GO:0005815^cellular_component^microtubule organizing center,GO:0006513^biological_process^protein monoubiquitination,GO:0006888^biological_process^ER to Golgi vesicle-mediated transport,GO:0014029^biological_process^neural crest formation,GO:0014032^biological_process^neural crest cell development,GO:0016055^biological_process^Wnt signaling pathway,GO:…
TRINITY_DN139424_c0_g2	5.32019	2.1e-06	Mechanical-UP	.	sigP	.	.	.
TRINITY_DN171590_c2_g1	6.69942	2.16e-06	Mechanical-UP	.	.	.	.	.
TRINITY_DN143633_c0_g6	8.04237	2.2e-06	Mechanical-UP	.	.	YG31B	Transposon Ty3-G Gag-Pol polyprotein	GO:0000943^cellular_component^retrotransposon nucleocapsid,GO:0003677^molecular_function^DNA binding,GO:0003723^molecular_function^RNA binding,GO:0003887^molecular_function^DNA-directed DNA polymerase activity,GO:0003964^molecular_function^RNA-directed DNA polymerase activity,GO:0004190^molecular_function^aspartic-type endopeptidase activity,GO:0004523^molecular_function^RNA-DNA hybrid ribonuclea…
TRINITY_DN173266_c6_g1	2.42119	2.2e-06	Mechanical-UP	PF00002.23^7tm_2	Tm2	.	.	GO:0004930^molecular_function^G-protein coupled receptor activity,GO:0007186^biological_process^G-protein coupled receptor signaling pathway,GO:0016021^cellular_component^integral component of membrane
TRINITY_DN157445_c2_g1	2.64764	2.27e-06	Mechanical-UP	.	Tm1	.	.	.
TRINITY_DN173751_c5_g2	6.76067	2.27e-06	Mechanical-UP	.	.	.	.	.
TRINITY_DN145044_c0_g1	2.4771	2.35e-06	Mechanical-UP	.	.	.	.	.
TRINITY_DN164251_c0_g3	4.28093	2.36e-06	Mechanical-UP	.	.	.	.	.
TRINITY_DN141883_c0_g2	4.60067	2.39e-06	Mechanical-UP	PF00105.17^zf-C4	Tm1	N2F1A	Nuclear receptor subfamily 2 group F member 1-A	GO:0001935^biological_process^endothelial cell proliferation,GO:0001944^biological_process^vasculature development,GO:0003700^molecular_function^DNA-binding transcription factor activity,GO:0003707^molecular_function^steroid hormone receptor activity,GO:0004879^molecular_function^nuclear receptor activity,GO:0005634^cellular_component^nucleus,GO:0006351^biological_process^transcription, DNA-templ…
TRINITY_DN176442_c18_g3	2.72756	2.45e-06	Mechanical-UP	.	.	.	.	.
TRINITY_DN150184_c5_g2	2.66086	2.73e-06	Mechanical-UP	.	.	.	.	.
TRINITY_DN167184_c1_g1	2.56612	2.73e-06	Mechanical-UP	.	.	.	.	GO:0000165^biological_process^MAPK cascade,GO:0001784^molecular_function^phosphotyrosine residue binding,GO:0004674^molecular_function^protein serine/threonine kinase activity,GO:0004707^molecular_function^MAP kinase activity,GO:0004708^molecular_function^MAP kinase kinase activity,GO:0005524^molecular_function^ATP binding,GO:0005634^cellular_component^nucleus,GO:0005654^cellular_component^nucleo…
TRINITY_DN167726_c4_g1	3.12671	2.82e-06	Mechanical-UP	.	Tm1	.	.	.
TRINITY_DN176535_c6_g1	2.51966	2.88e-06	Mechanical-UP	PF00233.18^PDEase_I	.	PDE8B	High affinity cAMP-specific and IBMX-insensitive 3',5'-cyclic phosphodiesterase 8B	GO:0001662^biological_process^behavioral fear response,GO:0004114^molecular_function^3',5'-cyclic-nucleotide phosphodiesterase activity,GO:0004115^molecular_function^3',5'-cyclic-AMP phosphodiesterase activity,GO:0006198^biological_process^cAMP catabolic process,GO:0007165^biological_process^signal transduction,GO:0008542^biological_process^visual learning,GO:0035106^biological_process^operant co…
TRINITY_DN162770_c1_g2	4.83329	2.91e-06	Mechanical-UP	.	sigP^Tm5	PRG4	Proteoglycan 4	GO:0005044^molecular_function^scavenger receptor activity,GO:0006351^biological_process^transcription, DNA-templated,GO:0006355^biological_process^regulation of transcription, DNA-templated,GO:0006955^biological_process^immune response,GO:0008283^biological_process^cell proliferation,GO:0009279^cellular_component^cell outer membrane,GO:0018024^molecular_function^histone-lysine N-methyltransferase…
TRINITY_DN171333_c3_g3	5.13611	2.91e-06	Mechanical-UP	.	.	.	.	.
TRINITY_DN173266_c5_g1	2.6173	2.91e-06	Mechanical-UP	.	.	.	.	.
TRINITY_DN176410_c2_g1	2.47946	2.91e-06	Mechanical-UP	PF00362.17^Integrin_beta^PF17205.2^PSI_integrin	sigP	ITB2	Integrin beta-2	GO:0001540^molecular_function^amyloid-beta binding,GO:0001851^molecular_function^complement component C3b binding,GO:0002523^biological_process^leukocyte migration involved in inflammatory response,GO:0005886^cellular_component^plasma membrane,GO:0006911^biological_process^phagocytosis, engulfment,GO:0007155^biological_process^cell adhesion,GO:0007159^biological_process^leukocyte cell-cell adhesi…
TRINITY_DN159825_c0_g1	5.52309	2.97e-06	Mechanical-UP	.	.	.	.	.
TRINITY_DN136859_c0_g1	2.79626	3.05e-06	Mechanical-UP	.	.	.	.	.
TRINITY_DN176315_c16_g2	2.63313	3.19e-06	Mechanical-UP	PF07645.14^EGF_CA	.	NELL2	Protein kinase C-binding protein NELL2	GO:0001558^biological_process^regulation of cell growth,GO:0005024^molecular_function^transforming growth factor beta-activated receptor activity,GO:0005080^molecular_function^protein kinase C binding,GO:0005178^molecular_function^integrin binding,GO:0005509^molecular_function^calcium ion binding,GO:0005539^molecular_function^glycosaminoglycan binding,GO:0005576^cellular_component^extracellular r…
TRINITY_DN140252_c0_g1	2.62928	3.25e-06	Mechanical-UP	.	.	.	.	.
TRINITY_DN172112_c7_g1	2.58203	3.3e-06	Mechanical-UP	.	.	.	.	.
TRINITY_DN175343_c2_g1	4.05739	3.3e-06	Mechanical-UP	.	.	.	.	.
TRINITY_DN141704_c2_g1	2.53583	3.36e-06	Mechanical-UP	.	.	TULP4	Tubby-related protein 4	GO:0005737^cellular_component^cytoplasm,GO:0005829^cellular_component^cytosol,GO:0005929^cellular_component^cilium,GO:0016567^biological_process^protein ubiquitination,GO:0035091^molecular_function^phosphatidylinositol binding,GO:0043687^biological_process^post-translational protein modification,GO:0061512^biological_process^protein localization to cilium
TRINITY_DN173181_c5_g3	3.81551	3.46e-06	Mechanical-UP	.	.	.	.	.
TRINITY_DN176446_c25_g1	3.98232	3.47e-06	Mechanical-UP	.	.	.	.	.
TRINITY_DN143220_c0_g1	3.78654	3.78e-06	Mechanical-UP	.	.	.	.	.
TRINITY_DN130131_c0_g1	2.53108	3.81e-06	Mechanical-UP	.	.	.	.	.
TRINITY_DN170565_c3_g2	2.9672	3.93e-06	Mechanical-UP	.	.	.	.	.
TRINITY_DN155391_c3_g2	7.62698	3.97e-06	Mechanical-UP	.	Tm2	.	.	.
TRINITY_DN175614_c7_g6	3.43879	4.07e-06	Mechanical-UP	.	.	.	.	GO:0005109^molecular_function^frizzled binding,GO:0005829^cellular_component^cytosol,GO:0008013^molecular_function^beta-catenin binding,GO:0032053^biological_process^ciliary basal body organization,GO:0035556^biological_process^intracellular signal transduction,GO:0060070^biological_process^canonical Wnt signaling pathway,GO:0060271^biological_process^cilium assembly,GO:0090179^biological_process…
TRINITY_DN141603_c1_g1	2.56902	4.14e-06	Mechanical-UP	.	.	.	.	GO:0001736^biological_process^establishment of planar polarity,GO:0005737^cellular_component^cytoplasm,GO:0016327^cellular_component^apicolateral plasma membrane,GO:0035331^biological_process^negative regulation of hippo signaling,GO:0045179^cellular_component^apical cortex,GO:0045296^molecular_function^cadherin binding,GO:0090163^biological_process^establishment of epithelial cell planar polarit…
TRINITY_DN154012_c3_g3	4.34727	4.17e-06	Mechanical-UP	PF00041.20^fn3	sigP^Tm2	.	.	GO:0005515^molecular_function^protein binding
TRINITY_DN165435_c2_g2	2.46197	4.24e-06	Mechanical-UP	.	Tm1	VF602	Protein B602L	GO:0030430^cellular_component^host cell cytoplasm
TRINITY_DN160800_c0_g1	2.66269	4.27e-06	Mechanical-UP	.	.	IDE	Insulin-degrading enzyme	GO:0002021^biological_process^response to dietary excess,GO:0004222^molecular_function^metalloendopeptidase activity,GO:0005737^cellular_component^cytoplasm,GO:0005777^cellular_component^peroxisome,GO:0005886^cellular_component^plasma membrane,GO:0008340^biological_process^determination of adult lifespan,GO:0014067^biological_process^negative regulation of phosphatidylinositol 3-kinase signaling,…
TRINITY_DN163597_c0_g1	3.51988	4.29e-06	Mechanical-UP	.	sigP	.	.	.
TRINITY_DN141369_c2_g1	2.48462	4.44e-06	Mechanical-UP	.	.	.	.	.
TRINITY_DN139828_c0_g2	2.48991	4.51e-06	Mechanical-UP	PF13188.6^PAS_8^PF13426.6^PAS_9	sigP	PDE8B	High affinity cAMP-specific and IBMX-insensitive 3',5'-cyclic phosphodiesterase 8B	GO:0001662^biological_process^behavioral fear response,GO:0001934^biological_process^positive regulation of protein phosphorylation,GO:0004114^molecular_function^3',5'-cyclic-nucleotide phosphodiesterase activity,GO:0004115^molecular_function^3',5'-cyclic-AMP phosphodiesterase activity,GO:0005829^cellular_component^cytosol,GO:0006198^biological_process^cAMP catabolic process,GO:0006355^biological…
TRINITY_DN136980_c3_g1	2.5906	4.56e-06	Mechanical-UP	PF00002.23^7tm_2	Tm4	FZD5	Frizzled-5	GO:0000139^cellular_component^Golgi membrane,GO:0000578^biological_process^embryonic axis specification,GO:0001525^biological_process^angiogenesis,GO:0001540^molecular_function^amyloid-beta binding,GO:0001570^biological_process^vasculogenesis,GO:0001707^biological_process^mesoderm formation,GO:0001944^biological_process^vasculature development,GO:0002726^biological_process^positive regulation of …
TRINITY_DN157418_c1_g1	5.45439	4.62e-06	Mechanical-UP	PF03712.14^Cu2_monoox_C	.	MOXD1	DBH-like monooxygenase protein 1	GO:0001816^biological_process^cytokine production,GO:0001974^biological_process^blood vessel remodeling,GO:0001975^biological_process^response to amphetamine,GO:0002443^biological_process^leukocyte mediated immunity,GO:0004500^molecular_function^dopamine beta-monooxygenase activity,GO:0005507^molecular_function^copper ion binding,GO:0005615^cellular_component^extracellular space,GO:0005783^cellul…
TRINITY_DN160366_c0_g1	7.86522	4.66e-06	Mechanical-UP	.	.	.	.	.
TRINITY_DN174173_c2_g2	3.00816	4.74e-06	Mechanical-UP	.	.	.	.	.
TRINITY_DN168047_c4_g1	2.44247	4.95e-06	Mechanical-UP	.	sigP	KCD20	BTB/POZ domain-containing protein KCTD20	GO:0001650^cellular_component^fibrillar center,GO:0005634^cellular_component^nucleus,GO:0005737^cellular_component^cytoplasm,GO:0042327^biological_process^positive regulation of phosphorylation,GO:0044342^biological_process^type B pancreatic cell proliferation,GO:1901215^biological_process^negative regulation of neuron death
TRINITY_DN160000_c2_g2	4.37472	4.96e-06	Mechanical-UP	.	sigP	.	.	.
TRINITY_DN176610_c13_g3	3.77127	5.03e-06	Mechanical-UP	.	.	.	.	.
TRINITY_DN159019_c1_g2	2.68689	5.07e-06	Mechanical-UP	.	.	.	.	.
TRINITY_DN131997_c0_g2	3.04359	5.11e-06	Mechanical-UP	.	.	.	.	.
TRINITY_DN148542_c1_g1	2.32871	5.23e-06	Mechanical-UP	.	.	.	.	GO:0003951^molecular_function^NAD+ kinase activity,GO:0004143^molecular_function^diacylglycerol kinase activity,GO:0005524^molecular_function^ATP binding,GO:0005634^cellular_component^nucleus,GO:0005737^cellular_component^cytoplasm,GO:0005768^cellular_component^endosome,GO:0005829^cellular_component^cytosol,GO:0005856^cellular_component^cytoskeleton,GO:0005886^cellular_component^plasma membrane,G…
TRINITY_DN149018_c0_g1	2.60055	5.29e-06	Mechanical-UP	.	.	.	.	.
TRINITY_DN169283_c0_g1	2.39339	5.29e-06	Mechanical-UP	PF10354.8^DUF2431	Tm3	.	.	.
TRINITY_DN175999_c6_g3	2.58593	5.46e-06	Mechanical-UP	.	.	.	.	.
TRINITY_DN163124_c1_g1	4.2456	5.54e-06	Mechanical-UP	PF03160.13^Calx-beta	.	.	.	GO:0007154^biological_process^cell communication,GO:0016021^cellular_component^integral component of membrane
TRINITY_DN143023_c1_g2	2.75794	5.56e-06	Mechanical-UP	.	.	.	.	.
TRINITY_DN150261_c0_g1	2.58294	5.56e-06	Mechanical-UP	.	.	.	.	.
TRINITY_DN157761_c4_g1	4.16752	5.58e-06	Mechanical-UP	.	sigP	.	.	.
TRINITY_DN167227_c0_g3	2.81274	5.66e-06	Mechanical-UP	.	.	.	.	.
TRINITY_DN139926_c2_g1	2.46671	5.78e-06	Mechanical-UP	.	.	.	.	.
TRINITY_DN160576_c2_g1	3.45484	5.81e-06	Mechanical-UP	.	.	.	.	.
TRINITY_DN163119_c3_g1	4.27447	6e-06	Mechanical-UP	.	Tm2	.	.	.
TRINITY_DN176904_c8_g2	2.39367	6.06e-06	Mechanical-UP	.	.	TULP4	Tubby-related protein 4	GO:0005737^cellular_component^cytoplasm,GO:0005829^cellular_component^cytosol,GO:0005929^cellular_component^cilium,GO:0016567^biological_process^protein ubiquitination,GO:0035091^molecular_function^phosphatidylinositol binding,GO:0043687^biological_process^post-translational protein modification,GO:0061512^biological_process^protein localization to cilium
TRINITY_DN170395_c1_g1	4.20449	6.26e-06	Mechanical-UP	.	.	.	.	.
TRINITY_DN172895_c11_g1	6.01967	6.26e-06	Mechanical-UP	.	.	.	.	GO:0003810^molecular_function^protein-glutamine gamma-glutamyltransferase activity,GO:0018149^biological_process^peptide cross-linking,GO:0046872^molecular_function^metal ion binding
TRINITY_DN126370_c1_g1	2.56955	6.33e-06	Mechanical-UP	.	.	.	.	.
TRINITY_DN143438_c4_g2	3.26095	6.37e-06	Mechanical-UP	.	.	.	.	.
TRINITY_DN147250_c1_g1	2.76229	6.37e-06	Mechanical-UP	PF11192.7^DUF2977^PF12796.6^Ank_2	.	NFKB1	Nuclear factor NF-kappa-B p105 subunit	GO:0000122^biological_process^negative regulation of transcription by RNA polymerase II,GO:0000977^molecular_function^RNA polymerase II regulatory region sequence-specific DNA binding,GO:0000981^molecular_function^DNA-binding transcription factor activity, RNA polymerase II-specific,GO:0003682^molecular_function^chromatin binding,GO:0005515^molecular_function^protein binding,GO:0005634^cellular_c…
TRINITY_DN155489_c1_g1	6.38626	6.37e-06	Mechanical-UP	.	.	.	.	.
TRINITY_DN171439_c1_g2	2.53127	6.37e-06	Mechanical-UP	PF00092.27^VWA	.	CA2D3	Voltage-dependent calcium channel subunit alpha-2/delta-3	GO:0005245^molecular_function^voltage-gated calcium channel activity,GO:0005246^molecular_function^calcium channel regulator activity,GO:0005891^cellular_component^voltage-gated calcium channel complex,GO:0006816^biological_process^calcium ion transport,GO:0008016^biological_process^regulation of heart contraction,GO:0016021^cellular_component^integral component of membrane,GO:0034765^biological_…
TRINITY_DN142738_c0_g3	4.60874	6.6e-06	Mechanical-UP	PF00795.21^CN_hydrolase	.	NIT2	Omega-amidase NIT2	GO:0005576^cellular_component^extracellular region,GO:0005737^cellular_component^cytoplasm,GO:0005739^cellular_component^mitochondrion,GO:0005813^cellular_component^centrosome,GO:0005829^cellular_component^cytosol,GO:0006107^biological_process^oxaloacetate metabolic process,GO:0006528^biological_process^asparagine metabolic process,GO:0006541^biological_process^glutamine metabolic process,GO:0006…
TRINITY_DN142148_c0_g1	4.11083	6.65e-06	Mechanical-UP	.	.	.	.	.
TRINITY_DN146003_c1_g2	3.91478	6.65e-06	Mechanical-UP	.	sigP	.	.	.
TRINITY_DN150842_c0_g2	2.7888	6.65e-06	Mechanical-UP	PF00235.18^Profilin	.	PROF	Profilin	GO:0003779^molecular_function^actin binding,GO:0005737^cellular_component^cytoplasm,GO:0005856^cellular_component^cytoskeleton
TRINITY_DN157145_c0_g1	2.56293	6.65e-06	Mechanical-UP	PF14497.5^GST_C_3	Tm1	.	.	.
TRINITY_DN158538_c0_g2	2.94894	6.65e-06	Mechanical-UP	PF00019.19^TGF_beta	sigP^Tm1	TGFB1	Transforming growth factor beta-1	GO:0005160^molecular_function^transforming growth factor beta receptor binding,GO:0005615^cellular_component^extracellular space,GO:0008083^molecular_function^growth factor activity,GO:0051781^biological_process^positive regulation of cell division
TRINITY_DN170065_c2_g3	7.64802	6.65e-06	Mechanical-UP	.	.	.	.	.
TRINITY_DN176302_c9_g2	2.89389	6.65e-06	Mechanical-UP	.	.	.	.	.
TRINITY_DN177118_c13_g1	2.40151	6.65e-06	Mechanical-UP	PF00078.26^RVT_1^PF03372.22^Exo_endo_phos	sigP^Tm2	YTX2	Transposon TX1 uncharacterized 149 kDa protein	GO:0003964^molecular_function^RNA-directed DNA polymerase activity,GO:0005634^cellular_component^nucleus,GO:0005737^cellular_component^cytoplasm
TRINITY_DN170038_c2_g1	5.03309	6.72e-06	Mechanical-UP	.	.	.	.	GO:0005044^molecular_function^scavenger receptor activity,GO:0005576^cellular_component^extracellular region,GO:0006909^biological_process^phagocytosis,GO:0016020^cellular_component^membrane,GO:0016021^cellular_component^integral component of membrane,GO:0030659^cellular_component^cytoplasmic vesicle membrane,GO:0045087^biological_process^innate immune response
TRINITY_DN143257_c2_g1	4.5985	6.77e-06	Mechanical-UP	.	.	.	.	.
TRINITY_DN154221_c3_g4	4.21778	6.89e-06	Mechanical-UP	.	.	.	.	.
TRINITY_DN138438_c1_g1	2.67895	6.91e-06	Mechanical-UP	.	.	.	.	.
TRINITY_DN160397_c2_g1	4.26076	6.92e-06	Mechanical-UP	PF00147.17^Fibrinogen_C	.	TENR	Tenascin-R	GO:0005178^molecular_function^integrin binding,GO:0007155^biological_process^cell adhesion,GO:0007158^biological_process^neuron cell-cell adhesion,GO:0007162^biological_process^negative regulation of cell adhesion,GO:0008306^biological_process^associative learning,GO:0009986^cellular_component^cell surface,GO:0010977^biological_process^negative regulation of neuron projection development,GO:00220…
TRINITY_DN171404_c2_g2	3.00641	6.92e-06	Mechanical-UP	.	sigP	HIPL1	HHIP-like protein 1	GO:0003824^molecular_function^catalytic activity,GO:0005044^molecular_function^scavenger receptor activity,GO:0005576^cellular_component^extracellular region,GO:0005886^cellular_component^plasma membrane,GO:0006953^biological_process^acute-phase response,GO:0009897^cellular_component^external side of plasma membrane,GO:0016020^cellular_component^membrane,GO:0016021^cellular_component^integral com…
TRINITY_DN171425_c3_g3	2.36227	7.05e-06	Mechanical-UP	.	.	RBP2A	Reticulocyte-binding protein 2 homolog a	GO:0005886^cellular_component^plasma membrane,GO:0008201^molecular_function^heparin binding,GO:0016020^cellular_component^membrane,GO:0016021^cellular_component^integral component of membrane,GO:0098609^biological_process^cell-cell adhesion
TRINITY_DN129821_c0_g1	3.31698	7.09e-06	Mechanical-UP	.	.	.	.	.
TRINITY_DN146991_c0_g1	2.29337	7.33e-06	Mechanical-UP	.	.	.	.	.
TRINITY_DN176315_c16_g4	2.88634	7.33e-06	Mechanical-UP	.	.	.	.	.
TRINITY_DN153001_c0_g1	2.98706	7.37e-06	Mechanical-UP	.	.	.	.	.
TRINITY_DN175953_c2_g1	2.67979	7.37e-06	Mechanical-UP	.	Tm1	.	.	.
TRINITY_DN173499_c10_g1	2.44794	7.4e-06	Mechanical-UP	.	.	.	.	.
TRINITY_DN176300_c6_g2	2.2917	7.49e-06	Mechanical-UP	.	.	.	.	.
TRINITY_DN145695_c1_g1	2.41782	7.63e-06	Mechanical-UP	.	.	.	.	GO:0000165^biological_process^MAPK cascade,GO:0000187^biological_process^activation of MAPK activity,GO:0001501^biological_process^skeletal system development,GO:0001657^biological_process^ureteric bud development,GO:0001755^biological_process^neural crest cell migration,GO:0001838^biological_process^embryonic epithelial tube formation,GO:0001958^biological_process^endochondral ossification,GO:00…
TRINITY_DN175695_c2_g1	2.40158	7.71e-06	Mechanical-UP	.	.	.	.	.
TRINITY_DN146132_c0_g4	4.28339	7.88e-06	Mechanical-UP	PF00169.28^PH	.	MTMRD	Myotubularin-related protein 13	GO:0005085^molecular_function^guanyl-nucleotide exchange factor activity,GO:0005737^cellular_component^cytoplasm,GO:0016020^cellular_component^membrane,GO:0019208^molecular_function^phosphatase regulator activity,GO:0043087^biological_process^regulation of GTPase activity
TRINITY_DN175476_c10_g2	2.37089	7.88e-06	Mechanical-UP	.	.	.	.	GO:0001756^biological_process^somitogenesis,GO:0001934^biological_process^positive regulation of protein phosphorylation,GO:0001957^biological_process^intramembranous ossification,GO:0003139^biological_process^secondary heart field specification,GO:0003413^biological_process^chondrocyte differentiation involved in endochondral bone morphogenesis,GO:0005096^molecular_function^GTPase activator acti…
TRINITY_DN174738_c5_g1	2.48987	7.97e-06	Mechanical-UP	.	.	.	.	.
TRINITY_DN149847_c2_g1	2.81471	8.17e-06	Mechanical-UP	.	.	.	.	.
TRINITY_DN149582_c1_g2	3.45313	8.46e-06	Mechanical-UP	.	.	.	.	.
TRINITY_DN173361_c8_g1	2.29952	8.47e-06	Mechanical-UP	.	.	.	.	.
TRINITY_DN150049_c6_g5	7.7198	8.48e-06	Mechanical-UP	.	Tm1	.	.	.
TRINITY_DN173666_c6_g2	2.34872	8.48e-06	Mechanical-UP	.	.	Y9801	PP2C-like domain-containing protein CG9801	GO:0003824^molecular_function^catalytic activity
TRINITY_DN140241_c0_g1	2.57689	8.63e-06	Mechanical-UP	.	.	.	.	.
TRINITY_DN158970_c0_g2	7.68099	8.67e-06	Mechanical-UP	.	.	.	.	.
TRINITY_DN175838_c11_g1	2.4583	9.04e-06	Mechanical-UP	PF01392.21^Fz^PF01534.16^Frizzled	sigP^Tm2	FZD6	Frizzled-6	GO:0001540^molecular_function^amyloid-beta binding,GO:0001570^biological_process^vasculogenesis,GO:0001736^biological_process^establishment of planar polarity,GO:0001843^biological_process^neural tube closure,GO:0001942^biological_process^hair follicle development,GO:0004930^molecular_function^G-protein coupled receptor activity,GO:0005109^molecular_function^frizzled binding,GO:0005515^molecular_…
TRINITY_DN164236_c3_g4	3.40227	9.08e-06	Mechanical-UP	PF01146.16^Caveolin	sigP^Tm3	CAV1	Caveolin-1	GO:0000139^cellular_component^Golgi membrane,GO:0005768^cellular_component^endosome,GO:0005901^cellular_component^caveola,GO:0030512^biological_process^negative regulation of transforming growth factor beta receptor signaling pathway,GO:0031295^biological_process^T cell costimulation,GO:0031623^biological_process^receptor internalization,GO:0045121^cellular_component^membrane raft,GO:0070836^biol…
TRINITY_DN140181_c0_g1	4.51031	9.12e-06	Mechanical-UP	.	sigP	.	.	.
TRINITY_DN157899_c2_g3	5.8655	9.12e-06	Mechanical-UP	.	.	.	.	.
TRINITY_DN150949_c1_g1	2.70883	9.19e-06	Mechanical-UP	.	.	.	.	.
TRINITY_DN176432_c7_g2	2.36427	9.24e-06	Mechanical-UP	.	.	.	.	.
TRINITY_DN176604_c1_g1	2.71179	9.96e-06	Mechanical-UP	.	Tm1	CAHD1	VWFA and cache domain-containing protein 1	GO:0006816^biological_process^calcium ion transport,GO:0016021^cellular_component^integral component of membrane
TRINITY_DN174063_c2_g2	2.87642	1e-05	Mechanical-UP	PF02176.17^zf-TRAF	.	TRAF5	TNF receptor-associated factor 5	GO:0000151^cellular_component^ubiquitin ligase complex,GO:0002726^biological_process^positive regulation of T cell cytokine production,GO:0004842^molecular_function^ubiquitin-protein transferase activity,GO:0005164^molecular_function^tumor necrosis factor receptor binding,GO:0005174^molecular_function^CD40 receptor binding,GO:0005737^cellular_component^cytoplasm,GO:0005813^cellular_component^cent…
TRINITY_DN153898_c2_g2	3.84001	1.01e-05	Mechanical-UP	.	.	.	.	.
TRINITY_DN174707_c13_g1	2.2991	1.01e-05	Mechanical-UP	PF00989.24^PAS	sigP	HIF3A	Hypoxia-inducible factor 3-alpha	GO:0000122^biological_process^negative regulation of transcription by RNA polymerase II,GO:0000981^molecular_function^DNA-binding transcription factor activity, RNA polymerase II-specific,GO:0001525^biological_process^angiogenesis,GO:0001666^biological_process^response to hypoxia,GO:0003677^molecular_function^DNA binding,GO:0003700^molecular_function^DNA-binding transcription factor activity,GO:0…
TRINITY_DN167291_c3_g2	2.40035	1.04e-05	Mechanical-UP	PF00530.17^SRCR	Tm1	LOXL3	Lysyl oxidase homolog 3	GO:0001837^biological_process^epithelial to mesenchymal transition,GO:0001968^molecular_function^fibronectin binding,GO:0004720^molecular_function^protein-lysine 6-oxidase activity,GO:0005044^molecular_function^scavenger receptor activity,GO:0005507^molecular_function^copper ion binding,GO:0005576^cellular_component^extracellular region,GO:0005615^cellular_component^extracellular space,GO:0005634…
TRINITY_DN148609_c1_g1	2.62394	1.07e-05	Mechanical-UP	.	.	.	.	.
TRINITY_DN150024_c0_g1	2.74801	1.07e-05	Mechanical-UP	.	.	.	.	.
TRINITY_DN158970_c0_g1	6.31444	1.07e-05	Mechanical-UP	.	.	.	.	.
TRINITY_DN171411_c3_g1	2.41222	1.08e-05	Mechanical-UP	.	Tm1	KCD20	BTB/POZ domain-containing protein KCTD20	GO:0001650^cellular_component^fibrillar center,GO:0005634^cellular_component^nucleus,GO:0005737^cellular_component^cytoplasm,GO:0042327^biological_process^positive regulation of phosphorylation,GO:0044342^biological_process^type B pancreatic cell proliferation,GO:1901215^biological_process^negative regulation of neuron death
TRINITY_DN176506_c18_g3	2.5116	1.08e-05	Mechanical-UP	.	sigP^Tm1	.	.	.
TRINITY_DN170698_c0_g2	5.0916	1.12e-05	Mechanical-UP	.	.	.	.	.
TRINITY_DN171185_c1_g2	2.51574	1.12e-05	Mechanical-UP	.	.	.	.	.
TRINITY_DN146070_c2_g1	2.30365	1.14e-05	Mechanical-UP	PF00615.18^RGS	.	GPRK1	G protein-coupled receptor kinase 1	GO:0001664^molecular_function^G-protein coupled receptor binding,GO:0004672^molecular_function^protein kinase activity,GO:0004674^molecular_function^protein serine/threonine kinase activity,GO:0004703^molecular_function^G-protein coupled receptor kinase activity,GO:0005524^molecular_function^ATP binding,GO:0005737^cellular_component^cytoplasm,GO:0005886^cellular_component^plasma membrane,GO:00064…
TRINITY_DN155672_c4_g1	4.46948	1.14e-05	Mechanical-UP	.	.	.	.	.
TRINITY_DN162890_c5_g5	5.26232	1.14e-05	Mechanical-UP	.	.	.	.	.
TRINITY_DN175999_c6_g2	2.59073	1.15e-05	Mechanical-UP	.	Tm1	.	.	.
TRINITY_DN150736_c4_g1	4.0613	1.16e-05	Mechanical-UP	.	.	.	.	.
TRINITY_DN161514_c1_g1	7.4545	1.22e-05	Mechanical-UP	.	.	.	.	.
TRINITY_DN146096_c2_g1	3.06308	1.26e-05	Mechanical-UP	.	.	.	.	.
TRINITY_DN166983_c1_g1	2.69519	1.27e-05	Mechanical-UP	PF00014.22^Kunitz_BPTI	.	VKT3	Kunitz-type serine protease inhibitor bitisilin-3	GO:0004867^molecular_function^serine-type endopeptidase inhibitor activity,GO:0005576^cellular_component^extracellular region,GO:0090729^molecular_function^toxin activity
TRINITY_DN164535_c3_g1	2.52423	1.29e-05	Mechanical-UP	.	.	.	.	.
TRINITY_DN172398_c5_g2	2.54419	1.35e-05	Mechanical-UP	PF02798.19^GST_N^PF13417.5^GST_N_3	.	GST4	Glutathione S-transferase 4	GO:0004364^molecular_function^glutathione transferase activity,GO:0004602^molecular_function^glutathione peroxidase activity,GO:0005212^molecular_function^structural constituent of eye lens,GO:0005515^molecular_function^protein binding,GO:0005737^cellular_component^cytoplasm,GO:0005903^cellular_component^brush border,GO:0006749^biological_process^glutathione metabolic process,GO:0043292^cellular_…
TRINITY_DN152559_c1_g1	2.44813	1.37e-05	Mechanical-UP	.	.	CAMKI	Calcium/calmodulin-dependent protein kinase type 1	GO:0004683^molecular_function^calmodulin-dependent protein kinase activity,GO:0005516^molecular_function^calmodulin binding,GO:0005524^molecular_function^ATP binding,GO:0005622^cellular_component^intracellular,GO:0005634^cellular_component^nucleus,GO:0005737^cellular_component^cytoplasm,GO:0006468^biological_process^protein phosphorylation,GO:0006913^biological_process^nucleocytoplasmic transport…
TRINITY_DN165132_c1_g1	3.15125	1.37e-05	Mechanical-UP	.	.	.	.	.
TRINITY_DN173553_c3_g4	2.39906	1.41e-05	Mechanical-UP	.	.	.	.	.
TRINITY_DN176548_c3_g1	3.45992	1.43e-05	Mechanical-UP	.	Tm1	.	.	.
TRINITY_DN163552_c1_g2	2.32206	1.44e-05	Mechanical-UP	.	.	.	.	.
TRINITY_DN122604_c0_g1	4.92109	1.5e-05	Mechanical-UP	.	.	.	.	.
TRINITY_DN147071_c1_g3	2.26934	1.53e-05	Mechanical-UP	PF17297.1^PEPCK_N	sigP	PCKG	Phosphoenolpyruvate carboxykinase [GTP]	GO:0003729^molecular_function^mRNA binding,GO:0004550^molecular_function^nucleoside diphosphate kinase activity,GO:0004611^molecular_function^phosphoenolpyruvate carboxykinase activity,GO:0004613^molecular_function^phosphoenolpyruvate carboxykinase (GTP) activity,GO:0005525^molecular_function^GTP binding,GO:0005739^cellular_component^mitochondrion,GO:0005829^cellular_component^cytosol,GO:0006089^…
TRINITY_DN159613_c2_g2	3.98087	1.56e-05	Mechanical-UP	.	.	.	.	.
TRINITY_DN173397_c1_g1	2.93644	1.56e-05	Mechanical-UP	PF00431.19^CUB	sigP^Tm1	.	.	GO:0000422^biological_process^autophagy of mitochondrion,GO:0005829^cellular_component^cytosol,GO:0006497^biological_process^protein lipidation,GO:0019898^cellular_component^extrinsic component of membrane,GO:0032266^molecular_function^phosphatidylinositol-3-phosphate binding,GO:0034045^cellular_component^phagophore assembly site membrane,GO:0034497^biological_process^protein localization to phag…
TRINITY_DN144343_c1_g1	2.48249	1.57e-05	Mechanical-UP	PF00093.17^VWC	.	KCP	Kielin/chordin-like protein	GO:0005515^molecular_function^protein binding,GO:0005576^cellular_component^extracellular region
TRINITY_DN147943_c3_g1	2.65477	1.6e-05	Mechanical-UP	.	Tm1	.	.	.
TRINITY_DN167851_c4_g3	2.57937	1.62e-05	Mechanical-UP	.	.	.	.	.
TRINITY_DN173481_c2_g3	2.44085	1.65e-05	Mechanical-UP	PF00520.30^Ion_trans	Tm2	TRPA1	Transient receptor potential cation channel subfamily A member 1	GO:0001580^biological_process^detection of chemical stimulus involved in sensory perception of bitter taste,GO:0005216^molecular_function^ion channel activity,GO:0005261^molecular_function^cation channel activity,GO:0005262^molecular_function^calcium channel activity,GO:0005886^cellular_component^plasma membrane,GO:0006811^biological_process^ion transport,GO:0006812^biological_process^cation tran…
TRINITY_DN170923_c0_g1	2.66421	1.7e-05	Mechanical-UP	.	.	.	.	.
TRINITY_DN154197_c8_g1	2.16049	1.72e-05	Mechanical-UP	PF00069.24^Pkinase	.	MET	Hepatocyte growth factor receptor	GO:0004672^molecular_function^protein kinase activity,GO:0004714^molecular_function^transmembrane receptor protein tyrosine kinase activity,GO:0005005^molecular_function^transmembrane-ephrin receptor activity,GO:0005524^molecular_function^ATP binding,GO:0005887^cellular_component^integral component of plasma membrane,GO:0006468^biological_process^protein phosphorylation,GO:0007169^biological_proc…
TRINITY_DN169890_c1_g1	2.72799	1.76e-05	Mechanical-UP	.	sigP^Tm1	.	.	.
TRINITY_DN172374_c1_g1	2.94961	1.76e-05	Mechanical-UP	.	.	.	.	.
TRINITY_DN176535_c6_g4	2.26479	1.8e-05	Mechanical-UP	PF13188.6^PAS_8	.	PDE8A	High affinity cAMP-specific and IBMX-insensitive 3',5'-cyclic phosphodiesterase 8A	GO:0001934^biological_process^positive regulation of protein phosphorylation,GO:0004114^molecular_function^3',5'-cyclic-nucleotide phosphodiesterase activity,GO:0004115^molecular_function^3',5'-cyclic-AMP phosphodiesterase activity,GO:0005829^cellular_component^cytosol,GO:0006198^biological_process^cAMP catabolic process,GO:0006355^biological_process^regulation of transcription, DNA-templated,GO:…
TRINITY_DN172500_c4_g1	2.19043	1.81e-05	Mechanical-UP	.	.	.	.	GO:0001934^biological_process^positive regulation of protein phosphorylation,GO:0002029^biological_process^desensitization of G-protein coupled receptor protein signaling pathway,GO:0004672^molecular_function^protein kinase activity,GO:0004703^molecular_function^G-protein coupled receptor kinase activity,GO:0005524^molecular_function^ATP binding,GO:0005634^cellular_component^nucleus,GO:0005829^ce…
TRINITY_DN137476_c0_g1	2.48426	1.85e-05	Mechanical-UP	PF12796.6^Ank_2	.	PP12C	Protein phosphatase 1 regulatory subunit 12C	GO:0005515^molecular_function^protein binding,GO:0005737^cellular_component^cytoplasm,GO:0007165^biological_process^signal transduction,GO:0019208^molecular_function^phosphatase regulator activity,GO:0019901^molecular_function^protein kinase binding
TRINITY_DN169599_c1_g1	2.43782	1.85e-05	Mechanical-UP	PF00431.19^CUB	sigP^Tm1	TLL2	Tolloid-like protein 2	GO:0004222^molecular_function^metalloendopeptidase activity,GO:0005044^molecular_function^scavenger receptor activity,GO:0005509^molecular_function^calcium ion binding,GO:0005576^cellular_component^extracellular region,GO:0007275^biological_process^multicellular organism development,GO:0008270^molecular_function^zinc ion binding,GO:0015031^biological_process^protein transport,GO:0019898^cellular_…
TRINITY_DN146878_c3_g1	4.57675	1.89e-05	Mechanical-UP	.	.	.	.	.
TRINITY_DN167447_c0_g1	2.37369	1.89e-05	Mechanical-UP	.	.	.	.	.
TRINITY_DN170375_c0_g4	4.09405	1.89e-05	Mechanical-UP	.	.	.	.	.
TRINITY_DN171439_c1_g1	2.60335	1.97e-05	Mechanical-UP	.	.	.	.	.
TRINITY_DN175710_c12_g3	2.21734	1.97e-05	Mechanical-UP	.	sigP	.	.	.
TRINITY_DN142976_c2_g1	3.1891	1.99e-05	Mechanical-UP	.	.	.	.	.
TRINITY_DN173266_c6_g2	2.20892	1.99e-05	Mechanical-UP	.	Tm2	.	.	.
TRINITY_DN165817_c7_g1	2.45994	2.04e-05	Mechanical-UP	PF00155.20^Aminotran_1_2^PF00530.17^SRCR	Tm1	1A1L1	1-aminocyclopropane-1-carboxylate synthase-like protein 1	GO:0003824^molecular_function^catalytic activity,GO:0005044^molecular_function^scavenger receptor activity,GO:0009058^biological_process^biosynthetic process,GO:0016020^cellular_component^membrane,GO:0030170^molecular_function^pyridoxal phosphate binding
TRINITY_DN151852_c4_g1	3.85991	2.05e-05	Mechanical-UP	.	.	.	.	.
TRINITY_DN147064_c1_g1	2.19489	2.06e-05	Mechanical-UP	PF00069.24^Pkinase	.	ARBK1	Beta-adrenergic receptor kinase 1	GO:0001664^molecular_function^G-protein coupled receptor binding,GO:0001934^biological_process^positive regulation of protein phosphorylation,GO:0002026^biological_process^regulation of the force of heart contraction,GO:0002029^biological_process^desensitization of G-protein coupled receptor protein signaling pathway,GO:0003108^biological_process^negative regulation of the force of heart contract…
TRINITY_DN173666_c6_g3	2.5827	2.06e-05	Mechanical-UP	.	.	Y9801	PP2C-like domain-containing protein CG9801	GO:0003824^molecular_function^catalytic activity
TRINITY_DN170365_c0_g1	3.2981	2.1e-05	Mechanical-UP	.	.	.	.	.
TRINITY_DN171166_c0_g2	2.24983	2.1e-05	Mechanical-UP	.	.	.	.	GO:0005096^molecular_function^GTPase activator activity,GO:0005545^molecular_function^1-phosphatidylinositol binding,GO:0005546^molecular_function^phosphatidylinositol-4,5-bisphosphate binding,GO:0005547^molecular_function^phosphatidylinositol-3,4,5-trisphosphate binding,GO:0005737^cellular_component^cytoplasm,GO:0005740^cellular_component^mitochondrial envelope,GO:0005829^cellular_component^cyto…
TRINITY_DN136662_c5_g1	2.38207	2.13e-05	Mechanical-UP	.	.	.	.	.
TRINITY_DN176586_c1_g1	2.20362	2.15e-05	Mechanical-UP	PF00069.24^Pkinase	.	MK03	Mitogen-activated protein kinase 3	GO:0000165^biological_process^MAPK cascade,GO:0001784^molecular_function^phosphotyrosine residue binding,GO:0001934^biological_process^positive regulation of protein phosphorylation,GO:0002741^biological_process^positive regulation of cytokine secretion involved in immune response,GO:0004672^molecular_function^protein kinase activity,GO:0004674^molecular_function^protein serine/threonine kinase a…
TRINITY_DN167176_c2_g1	2.43277	2.18e-05	Mechanical-UP	PF00069.24^Pkinase	.	PLK4	Serine/threonine-protein kinase PLK4	GO:0004672^molecular_function^protein kinase activity,GO:0004674^molecular_function^protein serine/threonine kinase activity,GO:0004683^molecular_function^calmodulin-dependent protein kinase activity,GO:0004687^molecular_function^myosin light chain kinase activity,GO:0005516^molecular_function^calmodulin binding,GO:0005524^molecular_function^ATP binding,GO:0005622^cellular_component^intracellular…
TRINITY_DN176432_c7_g3	2.43346	2.2e-05	Mechanical-UP	PF07645.14^EGF_CA	.	.	.	GO:0005509^molecular_function^calcium ion binding
TRINITY_DN173499_c10_g2	2.51405	2.21e-05	Mechanical-UP	.	.	.	.	.
TRINITY_DN175362_c4_g2	2.58211	2.21e-05	Mechanical-UP	PF00018.27^SH3_1	.	DLISH	SH3 domain-containing protein Dlish	GO:0001736^biological_process^establishment of planar polarity,GO:0005515^molecular_function^protein binding,GO:0005737^cellular_component^cytoplasm,GO:0016327^cellular_component^apicolateral plasma membrane,GO:0035331^biological_process^negative regulation of hippo signaling,GO:0045179^cellular_component^apical cortex,GO:0045296^molecular_function^cadherin binding,GO:0090163^biological_process^e…
TRINITY_DN141033_c1_g3	5.2265	2.25e-05	Mechanical-UP	.	.	.	.	.
TRINITY_DN144866_c0_g1	3.10483	2.25e-05	Mechanical-UP	PF07677.13^A2M_recep	.	MUG2	Murinoglobulin-2	GO:0004867^molecular_function^serine-type endopeptidase inhibitor activity,GO:0005576^cellular_component^extracellular region,GO:0005615^cellular_component^extracellular space
TRINITY_DN140601_c1_g1	2.30719	2.3e-05	Mechanical-UP	.	.	.	.	.
TRINITY_DN175614_c7_g7	3.15379	2.31e-05	Mechanical-UP	.	.	.	.	GO:0005109^molecular_function^frizzled binding,GO:0005829^cellular_component^cytosol,GO:0008013^molecular_function^beta-catenin binding,GO:0032053^biological_process^ciliary basal body organization,GO:0035556^biological_process^intracellular signal transduction,GO:0060070^biological_process^canonical Wnt signaling pathway,GO:0060271^biological_process^cilium assembly,GO:0090179^biological_process…
TRINITY_DN148836_c4_g2	2.24713	2.33e-05	Mechanical-UP	.	Tm1	.	.	GO:0005096^molecular_function^GTPase activator activity,GO:0005545^molecular_function^1-phosphatidylinositol binding,GO:0005546^molecular_function^phosphatidylinositol-4,5-bisphosphate binding,GO:0005547^molecular_function^phosphatidylinositol-3,4,5-trisphosphate binding,GO:0005737^cellular_component^cytoplasm,GO:0005740^cellular_component^mitochondrial envelope,GO:0005829^cellular_component^cyto…
TRINITY_DN173548_c8_g1	2.71341	2.35e-05	Mechanical-UP	.	Tm1	.	.	.
TRINITY_DN170035_c1_g2	5.3306	2.37e-05	Mechanical-UP	.	Tm2	.	.	.
TRINITY_DN174234_c2_g4	4.6109	2.5e-05	Mechanical-UP	PF01391.17^Collagen	sigP^Tm1	CO9A1	Collagen alpha-1(IX) chain	GO:0005576^cellular_component^extracellular region,GO:0005581^cellular_component^collagen trimer
TRINITY_DN167971_c1_g1	2.41379	2.53e-05	Mechanical-UP	.	sigP	CA2D4	Voltage-dependent calcium channel subunit alpha-2/delta-4	GO:0005245^molecular_function^voltage-gated calcium channel activity,GO:0005886^cellular_component^plasma membrane,GO:0005891^cellular_component^voltage-gated calcium channel complex,GO:0034765^biological_process^regulation of ion transmembrane transport,GO:0046872^molecular_function^metal ion binding,GO:0050908^biological_process^detection of light stimulus involved in visual perception,GO:00705…
TRINITY_DN133413_c2_g1	2.64101	2.66e-05	Mechanical-UP	.	.	.	.	.
TRINITY_DN146666_c1_g1	2.25927	2.66e-05	Mechanical-UP	.	.	.	.	GO:0005737^cellular_component^cytoplasm,GO:0005829^cellular_component^cytosol,GO:0005929^cellular_component^cilium,GO:0016567^biological_process^protein ubiquitination,GO:0035091^molecular_function^phosphatidylinositol binding,GO:0043687^biological_process^post-translational protein modification,GO:0061512^biological_process^protein localization to cilium
TRINITY_DN162461_c3_g1	2.20495	2.67e-05	Mechanical-UP	.	.	.	.	.
TRINITY_DN175527_c7_g3	2.42472	2.67e-05	Mechanical-UP	.	.	.	.	.
TRINITY_DN175883_c4_g1	2.89853	2.67e-05	Mechanical-UP	.	.	.	.	.
TRINITY_DN143920_c0_g4	4.31272	2.77e-05	Mechanical-UP	.	.	.	.	.
TRINITY_DN165063_c2_g2	5.9612	2.77e-05	Mechanical-UP	.	.	.	.	.
TRINITY_DN168635_c0_g1	2.28909	2.77e-05	Mechanical-UP	.	.	.	.	.
TRINITY_DN172382_c0_g2	3.33593	2.78e-05	Mechanical-UP	.	Tm2	.	.	.
TRINITY_DN110118_c0_g1	6.35533	2.82e-05	Mechanical-UP	PF02321.17^OEP	Tm1	NODT	Nodulation protein T	GO:0005886^cellular_component^plasma membrane,GO:0009877^biological_process^nodulation,GO:0015562^molecular_function^efflux transmembrane transporter activity,GO:0016021^cellular_component^integral component of membrane,GO:0055085^biological_process^transmembrane transport
TRINITY_DN157614_c2_g1	2.13188	2.83e-05	Mechanical-UP	PF00169.28^PH	sigP^Tm3	SGS4	Salivary glue protein Sgs-4	GO:0005576^cellular_component^extracellular region
TRINITY_DN166959_c3_g1	3.50854	2.83e-05	Mechanical-UP	.	sigP	.	.	.
TRINITY_DN174047_c1_g1	2.14326	2.83e-05	Mechanical-UP	PF14598.5^PAS_11	Tm1	EPAS1	Endothelial PAS domain-containing protein 1	GO:0000981^molecular_function^DNA-binding transcription factor activity, RNA polymerase II-specific,GO:0001077^molecular_function^proximal promoter DNA-binding transcription activator activity, RNA polymerase II-specific,GO:0001525^biological_process^angiogenesis,GO:0001666^biological_process^response to hypoxia,GO:0001892^biological_process^embryonic placenta development,GO:0001974^biological_pr…
TRINITY_DN173904_c6_g1	2.20545	2.86e-05	Mechanical-UP	.	.	.	.	.
TRINITY_DN175362_c4_g5	2.99922	2.86e-05	Mechanical-UP	.	.	.	.	.
TRINITY_DN159074_c0_g1	2.88313	2.87e-05	Mechanical-UP	PF10320.8^7TM_GPCR_Srsx	sigP^Tm7	NMUR1	Neuromedin-U receptor 1	GO:0001607^molecular_function^neuromedin U receptor activity,GO:0004930^molecular_function^G-protein coupled receptor activity,GO:0004968^molecular_function^gonadotropin-releasing hormone receptor activity,GO:0005622^cellular_component^intracellular,GO:0005886^cellular_component^plasma membrane,GO:0005887^cellular_component^integral component of plasma membrane,GO:0006816^biological_process^calci…
TRINITY_DN176931_c16_g1	2.33691	2.87e-05	Mechanical-UP	PF00069.24^Pkinase^PF07714.16^Pkinase_Tyr	.	DAPK	Death-associated protein kinase dapk-1	GO:0003779^molecular_function^actin binding,GO:0004672^molecular_function^protein kinase activity,GO:0004674^molecular_function^protein serine/threonine kinase activity,GO:0004687^molecular_function^myosin light chain kinase activity,GO:0004697^molecular_function^protein kinase C activity,GO:0005516^molecular_function^calmodulin binding,GO:0005524^molecular_function^ATP binding,GO:0005525^molecul…
TRINITY_DN145033_c3_g1	2.59644	2.95e-05	Mechanical-UP	PF00169.28^PH	.	.	.	.
TRINITY_DN152870_c0_g1	2.18105	3e-05	Mechanical-UP	.	sigP^Tm2	.	.	.
TRINITY_DN173272_c2_g1	2.832	3e-05	Mechanical-UP	.	sigP^Tm2	.	.	.
TRINITY_DN175202_c5_g2	2.23333	3.06e-05	Mechanical-UP	.	.	AGAP5	Arf-GAP with GTPase, ANK repeat and PH domain-containing protein 5	GO:0005096^molecular_function^GTPase activator activity,GO:0046872^molecular_function^metal ion binding
TRINITY_DN174119_c1_g1	2.39659	3.13e-05	Mechanical-UP	.	sigP	.	.	.
TRINITY_DN163048_c4_g2	6.45242	3.15e-05	Mechanical-UP	.	.	.	.	.
TRINITY_DN154898_c7_g1	6.05725	3.23e-05	Mechanical-UP	.	.	.	.	.
TRINITY_DN156908_c4_g1	4.65591	3.23e-05	Mechanical-UP	.	.	.	.	.
TRINITY_DN172864_c0_g1	3.64803	3.31e-05	Mechanical-UP	.	.	.	.	.
TRINITY_DN172476_c3_g1	4.46011	3.38e-05	Mechanical-UP	.	sigP	.	.	.
TRINITY_DN165985_c10_g1	3.62014	3.39e-05	Mechanical-UP	.	sigP	.	.	.
TRINITY_DN172309_c1_g1	2.31742	3.39e-05	Mechanical-UP	PF07714.16^Pkinase_Tyr	.	ABL2	Tyrosine-protein kinase ABL2	GO:0000226^biological_process^microtubule cytoskeleton organization,GO:0000278^biological_process^mitotic cell cycle,GO:0000287^molecular_function^magnesium ion binding,GO:0001503^biological_process^ossification,GO:0001556^biological_process^oocyte maturation,GO:0001558^biological_process^regulation of cell growth,GO:0001776^biological_process^leukocyte homeostasis,GO:0001784^molecular_function^p…
TRINITY_DN173666_c6_g1	2.22391	3.39e-05	Mechanical-UP	.	.	Y9801	PP2C-like domain-containing protein CG9801	GO:0003824^molecular_function^catalytic activity
TRINITY_DN176490_c11_g3	2.34016	3.41e-05	Mechanical-UP	.	.	.	.	.
TRINITY_DN161659_c0_g1	2.17813	3.42e-05	Mechanical-UP	PF03160.13^Calx-beta	.	.	.	GO:0007154^biological_process^cell communication,GO:0016021^cellular_component^integral component of membrane
TRINITY_DN175362_c4_g3	2.5166	3.44e-05	Mechanical-UP	.	.	.	.	.
TRINITY_DN171473_c1_g1	2.41418	3.45e-05	Mechanical-UP	.	.	.	.	.
TRINITY_DN159159_c3_g1	2.13563	3.47e-05	Mechanical-UP	PF02412.17^TSP_3^PF05735.11^TSP_C	sigP^Tm2	TSP3	Thrombospondin-3	GO:0001968^molecular_function^fibronectin binding,GO:0002020^molecular_function^protease binding,GO:0003417^biological_process^growth plate cartilage development,GO:0005201^molecular_function^extracellular matrix structural constituent,GO:0005499^molecular_function^vitamin D binding,GO:0005509^molecular_function^calcium ion binding,GO:0005518^molecular_function^collagen binding,GO:0005576^cellula…
TRINITY_DN164677_c2_g3	2.51916	3.47e-05	Mechanical-UP	.	.	.	.	GO:0004364^molecular_function^glutathione transferase activity
TRINITY_DN167851_c3_g1	4.65442	3.48e-05	Mechanical-UP	.	.	.	.	.
TRINITY_DN131266_c0_g1	7.60709	3.53e-05	Mechanical-UP	.	.	.	.	.
TRINITY_DN160848_c5_g3	2.728	3.56e-05	Mechanical-UP	.	Tm1	.	.	.
TRINITY_DN168293_c6_g2	6.28713	3.56e-05	Mechanical-UP	.	.	TGM2	Protein-glutamine gamma-glutamyltransferase 2	GO:0003810^molecular_function^protein-glutamine gamma-glutamyltransferase activity,GO:0005737^cellular_component^cytoplasm,GO:0005794^cellular_component^Golgi apparatus,GO:0008483^molecular_function^transaminase activity,GO:0018149^biological_process^peptide cross-linking,GO:0031012^cellular_component^extracellular matrix,GO:0046872^molecular_function^metal ion binding,GO:0070062^cellular_compone…
TRINITY_DN173030_c4_g2	2.86549	3.56e-05	Mechanical-UP	.	.	.	.	.
TRINITY_DN168895_c1_g3	5.44221	3.66e-05	Mechanical-UP	PF01771.16^Herpes_alk_exo	.	.	.	.
TRINITY_DN166243_c0_g3	7.53231	3.7e-05	Mechanical-UP	.	.	.	.	.
TRINITY_DN174191_c2_g2	2.57357	3.72e-05	Mechanical-UP	.	.	.	.	.
TRINITY_DN151162_c2_g3	4.5386	3.83e-05	Mechanical-UP	PF01400.23^Astacin	sigP	HCE2	High choriolytic enzyme 2	GO:0004222^molecular_function^metalloendopeptidase activity,GO:0005509^molecular_function^calcium ion binding,GO:0005518^molecular_function^collagen binding,GO:0005576^cellular_component^extracellular region,GO:0006508^biological_process^proteolysis,GO:0007275^biological_process^multicellular organism development,GO:0008270^molecular_function^zinc ion binding,GO:0030133^cellular_component^transpo…
TRINITY_DN168745_c1_g1	3.17753	3.92e-05	Mechanical-UP	.	sigP^Tm1	.	.	.
TRINITY_DN159897_c0_g1	2.19995	3.99e-05	Mechanical-UP	.	Tm1	.	.	.
TRINITY_DN141231_c1_g1	2.48321	4.08e-05	Mechanical-UP	.	.	.	.	GO:0001662^biological_process^behavioral fear response,GO:0001934^biological_process^positive regulation of protein phosphorylation,GO:0004114^molecular_function^3',5'-cyclic-nucleotide phosphodiesterase activity,GO:0004115^molecular_function^3',5'-cyclic-AMP phosphodiesterase activity,GO:0005829^cellular_component^cytosol,GO:0006198^biological_process^cAMP catabolic process,GO:0006355^biological…
TRINITY_DN165011_c2_g2	2.1381	4.13e-05	Mechanical-UP	PF01833.23^TIG	sigP	PLXB3	Plexin-B3	GO:0001725^cellular_component^stress fiber,GO:0001938^biological_process^positive regulation of endothelial cell proliferation,GO:0002119^biological_process^nematode larval development,GO:0005011^molecular_function^macrophage colony-stimulating factor receptor activity,GO:0005524^molecular_function^ATP binding,GO:0005773^cellular_component^vacuole,GO:0005886^cellular_component^plasma membrane,GO:…
TRINITY_DN144339_c2_g1	2.29636	4.16e-05	Mechanical-UP	.	Tm2	.	.	.
TRINITY_DN175202_c5_g3	2.14148	4.18e-05	Mechanical-UP	.	.	CEG1A	Centaurin-gamma-1A	GO:0003924^molecular_function^GTPase activity,GO:0005096^molecular_function^GTPase activator activity,GO:0005525^molecular_function^GTP binding,GO:0016020^cellular_component^membrane,GO:0043087^biological_process^regulation of GTPase activity,GO:0043547^biological_process^positive regulation of GTPase activity,GO:0046872^molecular_function^metal ion binding,GO:0072375^biological_process^medium-te…
TRINITY_DN175992_c5_g1	2.2792	4.19e-05	Mechanical-UP	.	.	.	.	.
TRINITY_DN176599_c16_g1	2.13739	4.2e-05	Mechanical-UP	PF07714.16^Pkinase_Tyr	.	FGFR3	Fibroblast growth factor receptor 3	GO:0000165^biological_process^MAPK cascade,GO:0001501^biological_process^skeletal system development,GO:0001958^biological_process^endochondral ossification,GO:0002062^biological_process^chondrocyte differentiation,GO:0003416^biological_process^endochondral bone growth,GO:0004672^molecular_function^protein kinase activity,GO:0004713^molecular_function^protein tyrosine kinase activity,GO:0005007^m…
TRINITY_DN155636_c1_g3	7.74595	4.27e-05	Mechanical-UP	.	.	.	.	.
TRINITY_DN155212_c6_g5	2.29508	4.33e-05	Mechanical-UP	.	.	.	.	.
TRINITY_DN155522_c2_g1	3.641	4.33e-05	Mechanical-UP	PF03160.13^Calx-beta	Tm1	.	.	GO:0007154^biological_process^cell communication,GO:0016021^cellular_component^integral component of membrane
TRINITY_DN163294_c1_g1	2.93267	4.33e-05	Mechanical-UP	PF00002.23^7tm_2^PF01825.20^GPS	sigP^Tm1	LPLT1	Latrophilin-like protein 1	GO:0001503^biological_process^ossification,GO:0001764^biological_process^neuron migration,GO:0004175^molecular_function^endopeptidase activity,GO:0004888^molecular_function^transmembrane signaling receptor activity,GO:0004930^molecular_function^G-protein coupled receptor activity,GO:0005509^molecular_function^calcium ion binding,GO:0005518^molecular_function^collagen binding,GO:0005622^cellular_c…
TRINITY_DN170242_c3_g1	2.16993	4.34e-05	Mechanical-UP	.	.	.	.	.
TRINITY_DN175362_c4_g4	2.5685	4.38e-05	Mechanical-UP	PF07653.16^SH3_2	.	DLISH	SH3 domain-containing protein Dlish	GO:0001736^biological_process^establishment of planar polarity,GO:0005515^molecular_function^protein binding,GO:0005737^cellular_component^cytoplasm,GO:0016327^cellular_component^apicolateral plasma membrane,GO:0035331^biological_process^negative regulation of hippo signaling,GO:0045179^cellular_component^apical cortex,GO:0045296^molecular_function^cadherin binding,GO:0090163^biological_process^e…
TRINITY_DN153712_c1_g8	3.09939	4.42e-05	Mechanical-UP	.	.	.	.	.
TRINITY_DN152677_c2_g1	2.19687	4.48e-05	Mechanical-UP	PF00069.24^Pkinase^PF07714.16^Pkinase_Tyr	Tm1	FLT3	Receptor-type tyrosine-protein kinase FLT3	GO:0000165^biological_process^MAPK cascade,GO:0000187^biological_process^activation of MAPK activity,GO:0000287^molecular_function^magnesium ion binding,GO:0001657^biological_process^ureteric bud development,GO:0001755^biological_process^neural crest cell migration,GO:0001776^biological_process^leukocyte homeostasis,GO:0001784^molecular_function^phosphotyrosine residue binding,GO:0001838^biologic…
TRINITY_DN173131_c1_g1	4.21909	4.52e-05	Mechanical-UP	PF03351.16^DOMON	sigP^Tm1	.	.	.
TRINITY_DN148094_c5_g1	2.4226	4.54e-05	Mechanical-UP	PF03567.13^Sulfotransfer_2	Tm1	HS2ST	Heparan sulfate 2-O-sulfotransferase 1	GO:0000139^cellular_component^Golgi membrane,GO:0005794^cellular_component^Golgi apparatus,GO:0008146^molecular_function^sulfotransferase activity,GO:0016021^cellular_component^integral component of membrane
TRINITY_DN166494_c1_g1	2.24632	4.61e-05	Mechanical-UP	.	.	.	.	GO:0000287^molecular_function^magnesium ion binding,GO:0004550^molecular_function^nucleoside diphosphate kinase activity,GO:0004611^molecular_function^phosphoenolpyruvate carboxykinase activity,GO:0004613^molecular_function^phosphoenolpyruvate carboxykinase (GTP) activity,GO:0005525^molecular_function^GTP binding,GO:0005737^cellular_component^cytoplasm,GO:0005739^cellular_component^mitochondrion,…
TRINITY_DN167657_c1_g2	2.97202	4.61e-05	Mechanical-UP	.	.	.	.	.
TRINITY_DN168900_c1_g1	2.58784	4.61e-05	Mechanical-UP	PF04261.11^Dyp_perox	.	CUTC	Choline trimethylamine-lyase	GO:0003824^molecular_function^catalytic activity,GO:0004601^molecular_function^peroxidase activity,GO:0016840^molecular_function^carbon-nitrogen lyase activity,GO:0020037^molecular_function^heme binding,GO:0033265^molecular_function^choline binding,GO:0042426^biological_process^choline catabolic process,GO:0042803^molecular_function^protein homodimerization activity,GO:0055114^biological_process^…
TRINITY_DN176711_c14_g1	2.13826	4.61e-05	Mechanical-UP	.	.	.	.	GO:0004725^molecular_function^protein tyrosine phosphatase activity,GO:0005737^cellular_component^cytoplasm,GO:0010977^biological_process^negative regulation of neuron projection development,GO:0035335^biological_process^peptidyl-tyrosine dephosphorylation,GO:0044306^cellular_component^neuron projection terminus,GO:1903078^biological_process^positive regulation of protein localization to plasma m…
TRINITY_DN165593_c0_g1	2.11358	4.67e-05	Mechanical-UP	PF01437.24^PSI	.	PLXB2	Plexin-B2	GO:0001843^biological_process^neural tube closure,GO:0001932^biological_process^regulation of protein phosphorylation,GO:0001938^biological_process^positive regulation of endothelial cell proliferation,GO:0005886^cellular_component^plasma membrane,GO:0005887^cellular_component^integral component of plasma membrane,GO:0007156^biological_process^homophilic cell adhesion via plasma membrane adhesion…
TRINITY_DN176604_c1_g3	2.57491	4.81e-05	Mechanical-UP	.	.	.	.	.
TRINITY_DN173377_c4_g3	2.1914	4.85e-05	Mechanical-UP	.	Tm2	.	.	.
TRINITY_DN161865_c1_g1	2.69764	4.87e-05	Mechanical-UP	.	Tm1	.	.	.
TRINITY_DN144579_c3_g1	3.16595	4.93e-05	Mechanical-UP	.	.	.	.	.
TRINITY_DN152465_c5_g2	5.45217	4.95e-05	Mechanical-UP	.	.	.	.	.
TRINITY_DN168685_c1_g1	2.7546	4.96e-05	Mechanical-UP	.	sigP^Tm1	.	.	.
TRINITY_DN171850_c4_g2	2.41449	4.96e-05	Mechanical-UP	.	.	.	.	.
TRINITY_DN147525_c0_g2	2.90915	5.08e-05	Mechanical-UP	.	.	.	.	.
TRINITY_DN93841_c0_g1	4.34129	5.09e-05	Mechanical-UP	.	.	.	.	.
TRINITY_DN143401_c0_g1	2.64052	5.11e-05	Mechanical-UP	.	.	.	.	GO:0003714^molecular_function^transcription corepressor activity,GO:0005070^molecular_function^SH3/SH2 adaptor activity,GO:0005634^cellular_component^nucleus,GO:0005737^cellular_component^cytoplasm,GO:0006479^biological_process^protein methylation,GO:0006979^biological_process^response to oxidative stress,GO:0007283^biological_process^spermatogenesis,GO:0007286^biological_process^spermatid develo…
TRINITY_DN167146_c0_g2	4.57981	5.11e-05	Mechanical-UP	.	.	.	.	.
TRINITY_DN162687_c1_g3	3.13631	5.15e-05	Mechanical-UP	.	.	.	.	.
TRINITY_DN135335_c0_g4	2.25157	5.17e-05	Mechanical-UP	.	Tm1	.	.	.
TRINITY_DN160245_c4_g2	4.83561	5.24e-05	Mechanical-UP	.	.	.	.	.
TRINITY_DN174191_c2_g1	2.05987	5.28e-05	Mechanical-UP	.	sigP	.	.	.
TRINITY_DN173387_c1_g2	2.52276	5.32e-05	Mechanical-UP	.	Tm1	.	.	.
TRINITY_DN149179_c0_g1	2.16367	5.35e-05	Mechanical-UP	.	.	.	.	GO:0000060^biological_process^protein import into nucleus, translocation,GO:0003924^molecular_function^GTPase activity,GO:0005096^molecular_function^GTPase activator activity,GO:0005525^molecular_function^GTP binding,GO:0005543^molecular_function^phospholipid binding,GO:0005634^cellular_component^nucleus,GO:0005737^cellular_component^cytoplasm,GO:0007165^biological_process^signal transduction,GO:…
TRINITY_DN168006_c1_g1	3.30901	5.36e-05	Mechanical-UP	.	sigP^Tm1	.	.	.
TRINITY_DN173276_c6_g2	2.46396	5.37e-05	Mechanical-UP	PF00530.17^SRCR	sigP^Tm1	NETR	Neurotrypsin	GO:0004252^molecular_function^serine-type endopeptidase activity,GO:0005044^molecular_function^scavenger receptor activity,GO:0005576^cellular_component^extracellular region,GO:0005886^cellular_component^plasma membrane,GO:0006887^biological_process^exocytosis,GO:0016020^cellular_component^membrane,GO:0016021^cellular_component^integral component of membrane,GO:0030424^cellular_component^axon
TRINITY_DN132206_c0_g3	2.53701	5.47e-05	Mechanical-UP	.	.	.	.	GO:0001736^biological_process^establishment of planar polarity,GO:0005737^cellular_component^cytoplasm,GO:0016327^cellular_component^apicolateral plasma membrane,GO:0035331^biological_process^negative regulation of hippo signaling,GO:0045179^cellular_component^apical cortex,GO:0045296^molecular_function^cadherin binding,GO:0090163^biological_process^establishment of epithelial cell planar polarit…
TRINITY_DN171425_c3_g2	2.27599	5.48e-05	Mechanical-UP	.	.	.	.	.
TRINITY_DN148007_c2_g2	8.21956	5.73e-05	Mechanical-UP	.	.	.	.	.
TRINITY_DN151886_c3_g3	7.35471	5.95e-05	Mechanical-UP	.	.	.	.	.
TRINITY_DN176577_c7_g1	3.18214	5.95e-05	Mechanical-UP	.	.	.	.	.
TRINITY_DN176113_c4_g1	2.18073	5.98e-05	Mechanical-UP	.	.	.	.	.
TRINITY_DN165524_c0_g1	2.10411	5.99e-05	Mechanical-UP	PF00018.27^SH3_1^PF00069.24^Pkinase^PF07714.16^Pkinase_Tyr	.	M3K11	Mitogen-activated protein kinase kinase kinase 11	GO:0000187^biological_process^activation of MAPK activity,GO:0004672^molecular_function^protein kinase activity,GO:0004674^molecular_function^protein serine/threonine kinase activity,GO:0004706^molecular_function^JUN kinase kinase kinase activity,GO:0004708^molecular_function^MAP kinase kinase activity,GO:0005515^molecular_function^protein binding,GO:0005524^molecular_function^ATP binding,GO:0005…
TRINITY_DN176904_c8_g1	2.17747	6.04e-05	Mechanical-UP	.	.	.	.	GO:0005737^cellular_component^cytoplasm,GO:0005829^cellular_component^cytosol,GO:0005929^cellular_component^cilium,GO:0016567^biological_process^protein ubiquitination,GO:0035091^molecular_function^phosphatidylinositol binding,GO:0043687^biological_process^post-translational protein modification,GO:0061512^biological_process^protein localization to cilium
TRINITY_DN146246_c1_g2	2.06147	6.13e-05	Mechanical-UP	.	.	.	.	.
TRINITY_DN166721_c0_g1	6.1635	6.13e-05	Mechanical-UP	.	.	.	.	GO:0005044^molecular_function^scavenger receptor activity,GO:0005576^cellular_component^extracellular region,GO:0007275^biological_process^multicellular organism development,GO:0015031^biological_process^protein transport,GO:0019898^cellular_component^extrinsic component of membrane,GO:0030154^biological_process^cell differentiation,GO:0035375^molecular_function^zymogen binding,GO:0042589^cellula…
TRINITY_DN159725_c1_g1	2.34607	6.17e-05	Mechanical-UP	.	.	.	.	GO:0001525^biological_process^angiogenesis,GO:0003924^molecular_function^GTPase activity,GO:0005509^molecular_function^calcium ion binding,GO:0005525^molecular_function^GTP binding,GO:0005628^cellular_component^prospore membrane,GO:0005634^cellular_component^nucleus,GO:0005768^cellular_component^endosome,GO:0005802^cellular_component^trans-Golgi network,GO:0005829^cellular_component^cytosol,GO:00…
TRINITY_DN173904_c6_g3	3.06929	6.21e-05	Mechanical-UP	.	.	.	.	.
TRINITY_DN155716_c3_g1	2.78146	6.34e-05	Mechanical-UP	.	.	.	.	.
TRINITY_DN149582_c1_g1	2.81999	6.42e-05	Mechanical-UP	.	.	.	.	.
TRINITY_DN168662_c3_g2	2.29178	6.42e-05	Mechanical-UP	PF01061.23^ABC2_membrane	sigP^Tm5	ABCG2	ATP-binding cassette sub-family G member 2	GO:0005215^molecular_function^transporter activity,GO:0005524^molecular_function^ATP binding,GO:0005634^cellular_component^nucleus,GO:0005886^cellular_component^plasma membrane,GO:0006855^biological_process^drug transmembrane transport,GO:0006879^biological_process^cellular iron ion homeostasis,GO:0008559^molecular_function^xenobiotic transmembrane transporting ATPase activity,GO:0015232^molecula…
TRINITY_DN172287_c2_g1	2.19754	6.42e-05	Mechanical-UP	PF01412.17^ArfGap	.	AGAP3	Arf-GAP with GTPase, ANK repeat and PH domain-containing protein 3	GO:0000060^biological_process^protein import into nucleus, translocation,GO:0001764^biological_process^neuron migration,GO:0003924^molecular_function^GTPase activity,GO:0005096^molecular_function^GTPase activator activity,GO:0005525^molecular_function^GTP binding,GO:0005543^molecular_function^phospholipid binding,GO:0005634^cellular_component^nucleus,GO:0005737^cellular_component^cytoplasm,GO:000…
TRINITY_DN175511_c7_g3	2.08348	6.42e-05	Mechanical-UP	.	.	.	.	.
TRINITY_DN147260_c1_g2	2.20948	6.47e-05	Mechanical-UP	PF00505.18^HMG_box^PF09011.9^HMG_box_2	Tm1	SOX14	Transcription factor SOX-14	GO:0000122^biological_process^negative regulation of transcription by RNA polymerase II,GO:0000981^molecular_function^DNA-binding transcription factor activity, RNA polymerase II-specific,GO:0001649^biological_process^osteoblast differentiation,GO:0001654^biological_process^eye development,GO:0001714^biological_process^endodermal cell fate specification,GO:0002088^biological_process^lens developm…
TRINITY_DN139738_c0_g1	2.25884	6.62e-05	Mechanical-UP	.	sigP^Tm1	.	.	.
TRINITY_DN156971_c2_g1	5.20944	6.76e-05	Mechanical-UP	PF01094.27^ANF_receptor	.	GABR1	Gamma-aminobutyric acid type B receptor subunit 1	GO:0001649^biological_process^osteoblast differentiation,GO:0004965^molecular_function^G-protein coupled GABA receptor activity,GO:0005576^cellular_component^extracellular region,GO:0005615^cellular_component^extracellular space,GO:0005737^cellular_component^cytoplasm,GO:0005789^cellular_component^endoplasmic reticulum membrane,GO:0005886^cellular_component^plasma membrane,GO:0005887^cellular_com…
TRINITY_DN167037_c6_g2	2.54715	6.88e-05	Mechanical-UP	PF00443.28^UCH	sigP	UBP43	Ubiquitin carboxyl-terminal hydrolase 43	GO:0004197^molecular_function^cysteine-type endopeptidase activity,GO:0004843^molecular_function^thiol-dependent ubiquitin-specific protease activity,GO:0005160^molecular_function^transforming growth factor beta receptor binding,GO:0005634^cellular_component^nucleus,GO:0005654^cellular_component^nucleoplasm,GO:0005737^cellular_component^cytoplasm,GO:0005739^cellular_component^mitochondrion,GO:000…
TRINITY_DN173374_c2_g2	2.03383	6.95e-05	Mechanical-UP	PF03160.13^Calx-beta	.	FREM2	FRAS1-related extracellular matrix protein 2	GO:0001654^biological_process^eye development,GO:0002009^biological_process^morphogenesis of an epithelium,GO:0002141^cellular_component^stereocilia ankle link,GO:0002142^cellular_component^stereocilia ankle link complex,GO:0004930^molecular_function^G-protein coupled receptor activity,GO:0005509^molecular_function^calcium ion binding,GO:0005576^cellular_component^extracellular region,GO:0005604^…
TRINITY_DN149532_c0_g4	7.389	6.99e-05	Mechanical-UP	.	.	.	.	.
TRINITY_DN130815_c0_g1	2.91053	7.05e-05	Mechanical-UP	PF00505.18^HMG_box	sigP	SRY	Sex-determining region Y protein	GO:0003677^molecular_function^DNA binding,GO:0003700^molecular_function^DNA-binding transcription factor activity,GO:0005516^molecular_function^calmodulin binding,GO:0005634^cellular_component^nucleus,GO:0005737^cellular_component^cytoplasm,GO:0006351^biological_process^transcription, DNA-templated,GO:0007548^biological_process^sex differentiation,GO:0016607^cellular_component^nuclear speck,GO:00…
TRINITY_DN140921_c0_g1	2.09236	7.26e-05	Mechanical-UP	.	.	.	.	.
TRINITY_DN175731_c21_g1	2.11096	7.29e-05	Mechanical-UP	PF00169.28^PH	.	SWP70	Switch-associated protein 70	GO:0003677^molecular_function^DNA binding,GO:0005524^molecular_function^ATP binding,GO:0005634^cellular_component^nucleus,GO:0005737^cellular_component^cytoplasm,GO:0005856^cellular_component^cytoskeleton,GO:0005886^cellular_component^plasma membrane,GO:0007204^biological_process^positive regulation of cytosolic calcium ion concentration,GO:0008064^biological_process^regulation of actin polymeriz…
TRINITY_DN157528_c0_g1	2.77531	7.3e-05	Mechanical-UP	.	sigP	.	.	.
TRINITY_DN155129_c1_g1	3.10755	7.43e-05	Mechanical-UP	.	.	.	.	.
TRINITY_DN152029_c0_g2	2.93364	7.73e-05	Mechanical-UP	.	.	.	.	.
TRINITY_DN174381_c2_g1	2.63258	7.73e-05	Mechanical-UP	.	sigP^Tm1	.	.	.
TRINITY_DN172750_c6_g3	2.21848	7.93e-05	Mechanical-UP	.	.	.	.	.
TRINITY_DN125999_c0_g1	3.42499	7.98e-05	Mechanical-UP	.	.	.	.	.
TRINITY_DN175730_c1_g1	2.37001	8.04e-05	Mechanical-UP	PF00530.17^SRCR	sigP	LG3BP	Galectin-3-binding protein	GO:0001530^molecular_function^lipopolysaccharide binding,GO:0002576^biological_process^platelet degranulation,GO:0003677^molecular_function^DNA binding,GO:0004252^molecular_function^serine-type endopeptidase activity,GO:0005044^molecular_function^scavenger receptor activity,GO:0005576^cellular_component^extracellular region,GO:0005615^cellular_component^extracellular space,GO:0005737^cellular_com…
TRINITY_DN133825_c1_g1	2.69827	8.2e-05	Mechanical-UP	.	.	.	.	.
TRINITY_DN148953_c1_g1	2.1451	8.24e-05	Mechanical-UP	.	.	.	.	.
TRINITY_DN176446_c27_g4	2.35353	8.4e-05	Mechanical-UP	.	Tm1	.	.	.
TRINITY_DN144458_c0_g3	2.94962	8.5e-05	Mechanical-UP	.	Tm1	.	.	.
TRINITY_DN132813_c0_g1	5.35143	8.79e-05	Mechanical-UP	.	.	.	.	.
TRINITY_DN159727_c0_g2	3.14465	8.97e-05	Mechanical-UP	.	sigP	.	.	.
TRINITY_DN140386_c0_g1	2.08299	8.99e-05	Mechanical-UP	.	.	.	.	.
TRINITY_DN141705_c0_g2	2.26677	9.12e-05	Mechanical-UP	.	.	I2BPL	Interferon regulatory factor 2-binding protein-like	GO:0000122^biological_process^negative regulation of transcription by RNA polymerase II,GO:0005634^cellular_component^nucleus,GO:0005654^cellular_component^nucleoplasm,GO:0045944^biological_process^positive regulation of transcription by RNA polymerase II,GO:0046543^biological_process^development of secondary female sexual characteristics,GO:0046872^molecular_function^metal ion binding
TRINITY_DN175839_c5_g2	2.01889	9.24e-05	Mechanical-UP	.	sigP	.	.	.
TRINITY_DN165511_c0_g4	2.31359	9.44e-05	Mechanical-UP	PF00853.18^Runt	Tm1	RUNX1	Runt-related transcription factor 1	GO:0000122^biological_process^negative regulation of transcription by RNA polymerase II,GO:0000790^cellular_component^nuclear chromatin,GO:0000977^molecular_function^RNA polymerase II regulatory region sequence-specific DNA binding,GO:0000978^molecular_function^RNA polymerase II proximal promoter sequence-specific DNA binding,GO:0000981^molecular_function^DNA-binding transcription factor activity…
TRINITY_DN176711_c14_g2	2.06866	9.97e-05	Mechanical-UP	.	.	.	.	.
TRINITY_DN155005_c0_g1	4.62187	0.000100026	Mechanical-UP	.	.	.	.	GO:0005044^molecular_function^scavenger receptor activity,GO:0005576^cellular_component^extracellular region,GO:0005886^cellular_component^plasma membrane,GO:0006953^biological_process^acute-phase response,GO:0009897^cellular_component^external side of plasma membrane,GO:0016021^cellular_component^integral component of membrane
TRINITY_DN172998_c0_g1	2.52528	0.000100026	Mechanical-UP	.	sigP	.	.	.
TRINITY_DN176036_c10_g2	2.20921	0.000100244	Mechanical-UP	PF00017.23^SH2	.	CHIN	N-chimaerin	GO:0005096^molecular_function^GTPase activator activity,GO:0005737^cellular_component^cytoplasm,GO:0008045^biological_process^motor neuron axon guidance,GO:0035556^biological_process^intracellular signal transduction,GO:0043087^biological_process^regulation of GTPase activity,GO:0046872^molecular_function^metal ion binding,GO:0046875^molecular_function^ephrin receptor binding,GO:0048013^biologica…
TRINITY_DN142061_c3_g2	4.44197	0.00010261	Mechanical-UP	PF13202.5^EF-hand_5^PF13499.5^EF-hand_7^PF13833.5^EF-hand_8	sigP^Tm1	.	.	GO:0005509^molecular_function^calcium ion binding
TRINITY_DN171425_c3_g1	2.77426	0.000102768	Mechanical-UP	.	.	.	.	.
TRINITY_DN174331_c0_g1	2.86678	0.000103864	Mechanical-UP	PF00530.17^SRCR	.	NETR	Neurotrypsin	GO:0001530^molecular_function^lipopolysaccharide binding,GO:0001618^molecular_function^virus receptor activity,GO:0002576^biological_process^platelet degranulation,GO:0003677^molecular_function^DNA binding,GO:0004252^molecular_function^serine-type endopeptidase activity,GO:0005044^molecular_function^scavenger receptor activity,GO:0005576^cellular_component^extracellular region,GO:0005615^cellular…
TRINITY_DN173377_c4_g1	2.10534	0.00010435	Mechanical-UP	PF00505.18^HMG_box	sigP^Tm3	TF7L1	Transcription factor 7-like 1	GO:0000122^biological_process^negative regulation of transcription by RNA polymerase II,GO:0000977^molecular_function^RNA polymerase II regulatory region sequence-specific DNA binding,GO:0000978^molecular_function^RNA polymerase II proximal promoter sequence-specific DNA binding,GO:0000980^molecular_function^RNA polymerase II distal enhancer sequence-specific DNA binding,GO:0001077^molecular_func…
TRINITY_DN162902_c1_g1	4.20739	0.000106218	Mechanical-UP	.	.	.	.	.
TRINITY_DN156352_c1_g2	2.03095	0.00010727	Mechanical-UP	PF07714.16^Pkinase_Tyr	.	ROS1	Proto-oncogene tyrosine-protein kinase ROS	GO:0001558^biological_process^regulation of cell growth,GO:0002066^biological_process^columnar/cuboidal epithelial cell development,GO:0003404^biological_process^optic vesicle morphogenesis,GO:0004672^molecular_function^protein kinase activity,GO:0004713^molecular_function^protein tyrosine kinase activity,GO:0004714^molecular_function^transmembrane receptor protein tyrosine kinase activity,GO:000…
TRINITY_DN135521_c0_g1	2.24922	0.000108388	Mechanical-UP	.	.	.	.	GO:0001205^molecular_function^distal enhancer DNA-binding transcription activator activity, RNA polymerase II-specific,GO:0003677^molecular_function^DNA binding,GO:0003705^molecular_function^transcription factor activity, RNA polymerase II distal enhancer sequence-specific binding,GO:0005654^cellular_component^nucleoplasm,GO:0005667^cellular_component^transcription factor complex,GO:0006355^biolo…
TRINITY_DN172500_c4_g3	2.31137	0.000109651	Mechanical-UP	PF00615.18^RGS	.	ARBK1	Beta-adrenergic receptor kinase 1	GO:0002029^biological_process^desensitization of G-protein coupled receptor protein signaling pathway,GO:0003108^biological_process^negative regulation of the force of heart contraction by chemical signal,GO:0004672^molecular_function^protein kinase activity,GO:0004703^molecular_function^G-protein coupled receptor kinase activity,GO:0005524^molecular_function^ATP binding,GO:0005737^cellular_compo…
TRINITY_DN176173_c2_g1	2.61436	0.000112293	Mechanical-UP	PF01833.23^TIG	.	PKHL1	Fibrocystin-L	GO:0005615^cellular_component^extracellular space,GO:0005829^cellular_component^cytosol,GO:0005929^cellular_component^cilium,GO:0006955^biological_process^immune response,GO:0016021^cellular_component^integral component of membrane,GO:0038023^molecular_function^signaling receptor activity
TRINITY_DN174304_c1_g1	3.99171	0.00011611	Mechanical-UP	.	Tm1	.	.	.
TRINITY_DN174486_c12_g2	2.0876	0.000116734	Mechanical-UP	PF00168.29^C2	.	AGD12	ADP-ribosylation factor GTPase-activating protein AGD12	GO:0005096^molecular_function^GTPase activator activity,GO:0005543^molecular_function^phospholipid binding,GO:0005773^cellular_component^vacuole,GO:0005794^cellular_component^Golgi apparatus,GO:0005886^cellular_component^plasma membrane,GO:0006886^biological_process^intracellular protein transport,GO:0046872^molecular_function^metal ion binding
TRINITY_DN175082_c8_g1	2.32404	0.000117216	Mechanical-UP	.	sigP^Tm2	DGLB	Sn1-specific diacylglycerol lipase beta	GO:0005634^cellular_component^nucleus,GO:0005765^cellular_component^lysosomal membrane,GO:0005886^cellular_component^plasma membrane,GO:0007216^biological_process^G-protein coupled glutamate receptor signaling pathway,GO:0007405^biological_process^neuroblast proliferation,GO:0016021^cellular_component^integral component of membrane,GO:0016042^biological_process^lipid catabolic process,GO:0016787^…
TRINITY_DN172131_c1_g3	3.66361	0.000122582	Mechanical-UP	PF00530.17^SRCR	.	SRCR1	Scavenger receptor cysteine-rich domain superfamily protein	GO:0005044^molecular_function^scavenger receptor activity,GO:0006909^biological_process^phagocytosis,GO:0016020^cellular_component^membrane,GO:0016021^cellular_component^integral component of membrane,GO:0030659^cellular_component^cytoplasmic vesicle membrane,GO:0045087^biological_process^innate immune response
TRINITY_DN131759_c0_g1	2.54742	0.000122831	Mechanical-UP	.	sigP	.	.	.
TRINITY_DN142495_c2_g1	2.79891	0.000123491	Mechanical-UP	PF00233.18^PDEase_I	Tm1	PDE7A	High affinity cAMP-specific 3',5'-cyclic phosphodiesterase 7A	GO:0004112^molecular_function^cyclic-nucleotide phosphodiesterase activity,GO:0004114^molecular_function^3',5'-cyclic-nucleotide phosphodiesterase activity,GO:0004115^molecular_function^3',5'-cyclic-AMP phosphodiesterase activity,GO:0006198^biological_process^cAMP catabolic process,GO:0007165^biological_process^signal transduction,GO:0019933^biological_process^cAMP-mediated signaling,GO:0046872^m…
TRINITY_DN153211_c1_g1	3.24419	0.00012541	Mechanical-UP	.	.	.	.	.
TRINITY_DN153789_c0_g2	2.50255	0.000131089	Mechanical-UP	.	.	.	.	.
TRINITY_DN148701_c0_g2	2.21391	0.000132181	Mechanical-UP	.	.	I2B2B	Interferon regulatory factor 2-binding protein 2-B	GO:0000122^biological_process^negative regulation of transcription by RNA polymerase II,GO:0003714^molecular_function^transcription corepressor activity,GO:0005634^cellular_component^nucleus,GO:0005654^cellular_component^nucleoplasm,GO:0005737^cellular_component^cytoplasm,GO:0006351^biological_process^transcription, DNA-templated,GO:0006355^biological_process^regulation of transcription, DNA-temp…
TRINITY_DN176748_c5_g2	3.62567	0.000132594	Mechanical-UP	PF13857.5^Ank_5	Tm1	LATA	Alpha-latrotoxin-Lt1a	GO:0005515^molecular_function^protein binding,GO:0005576^cellular_component^extracellular region,GO:0006887^biological_process^exocytosis,GO:0016021^cellular_component^integral component of membrane,GO:0072556^cellular_component^other organism presynaptic membrane,GO:0090729^molecular_function^toxin activity
TRINITY_DN138243_c1_g1	2.11394	0.000132866	Mechanical-UP	.	.	.	.	.
TRINITY_DN160967_c3_g3	3.27943	0.000133666	Mechanical-UP	PF00010.25^HLH	.	.	.	GO:0046983^molecular_function^protein dimerization activity
TRINITY_DN174668_c3_g2	2.09278	0.000136318	Mechanical-UP	.	.	.	.	.
TRINITY_DN168716_c3_g1	2.00675	0.000139199	Mechanical-UP	.	.	.	.	GO:0000272^biological_process^polysaccharide catabolic process,GO:0001960^biological_process^negative regulation of cytokine-mediated signaling pathway,GO:0004568^molecular_function^chitinase activity,GO:0004725^molecular_function^protein tyrosine phosphatase activity,GO:0005001^molecular_function^transmembrane receptor protein tyrosine phosphatase activity,GO:0005158^molecular_function^insulin r…
TRINITY_DN174104_c2_g1	2.2026	0.000143651	Mechanical-UP	PF01619.17^Pro_dh^PF13833.5^EF-hand_8	.	PROD	Proline dehydrogenase 1, mitochondrial	GO:0004657^molecular_function^proline dehydrogenase activity,GO:0005509^molecular_function^calcium ion binding,GO:0005739^cellular_component^mitochondrion,GO:0005743^cellular_component^mitochondrial inner membrane,GO:0005759^cellular_component^mitochondrial matrix,GO:0006537^biological_process^glutamate biosynthetic process,GO:0006562^biological_process^proline catabolic process,GO:0007626^biolog…
TRINITY_DN175517_c4_g2	2.45991	0.000143651	Mechanical-UP	.	.	.	.	.
TRINITY_DN150673_c1_g1	2.43626	0.000143817	Mechanical-UP	.	Tm1	.	.	.
TRINITY_DN146949_c0_g2	2.31994	0.000144002	Mechanical-UP	.	Tm3	.	.	.
TRINITY_DN164367_c1_g1	7.79867	0.000145354	Mechanical-UP	.	.	.	.	.
TRINITY_DN174707_c13_g2	2.01088	0.000146995	Mechanical-UP	.	.	.	.	.
TRINITY_DN142431_c0_g1	3.10199	0.000148725	Mechanical-UP	.	Tm7	.	.	.
TRINITY_DN138107_c0_g1	3.39929	0.000150771	Mechanical-UP	.	.	.	.	.
TRINITY_DN163694_c0_g1	3.329	0.000153675	Mechanical-UP	PF00041.20^fn3	Tm1	.	.	GO:0005515^molecular_function^protein binding
TRINITY_DN158900_c1_g2	4.18396	0.000160235	Mechanical-UP	.	.	.	.	.
TRINITY_DN156803_c2_g2	2.29632	0.000160452	Mechanical-UP	.	Tm1	.	.	.
TRINITY_DN171742_c1_g1	4.30679	0.000160452	Mechanical-UP	.	.	.	.	.
TRINITY_DN139769_c1_g1	6.60804	0.000161161	Mechanical-UP	PF00868.19^Transglut_N	.	.	.	GO:0018149^biological_process^peptide cross-linking
TRINITY_DN175904_c12_g1	2.00802	0.00016537	Mechanical-UP	PF00564.23^PB1	.	NCF4	Neutrophil cytosol factor 4	GO:0005086^molecular_function^ARF guanyl-nucleotide exchange factor activity,GO:0005515^molecular_function^protein binding,GO:0005802^cellular_component^trans-Golgi network,GO:0005829^cellular_component^cytosol,GO:0006909^biological_process^phagocytosis,GO:0006955^biological_process^immune response,GO:0010008^cellular_component^endosome membrane,GO:0016020^cellular_component^membrane,GO:0016176^m…
TRINITY_DN175731_c21_g2	2.08136	0.000168291	Mechanical-UP	.	.	.	.	.
TRINITY_DN145337_c1_g3	7.12334	0.0001767	Mechanical-UP	.	Tm1	.	.	.
TRINITY_DN176535_c6_g2	2.56252	0.000177953	Mechanical-UP	.	.	.	.	.
TRINITY_DN167896_c1_g1	3.13662	0.00017836	Mechanical-UP	.	.	.	.	GO:0000165^biological_process^MAPK cascade,GO:0000187^biological_process^activation of MAPK activity,GO:0001501^biological_process^skeletal system development,GO:0001657^biological_process^ureteric bud development,GO:0001755^biological_process^neural crest cell migration,GO:0001838^biological_process^embryonic epithelial tube formation,GO:0001958^biological_process^endochondral ossification,GO:00…
TRINITY_DN163213_c1_g1	3.0945	0.000181818	Mechanical-UP	.	.	.	.	.
TRINITY_DN171473_c0_g1	2.33932	0.000181851	Mechanical-UP	.	.	.	.	.
TRINITY_DN175557_c11_g4	2.52831	0.000185162	Mechanical-UP	.	.	.	.	.
TRINITY_DN149584_c0_g1	4.32379	0.000187631	Mechanical-UP	PF13202.5^EF-hand_5^PF13833.5^EF-hand_8	Tm1	CML10	Probable calcium-binding protein CML10	GO:0005509^molecular_function^calcium ion binding
TRINITY_DN145898_c1_g1	2.97627	0.000188325	Mechanical-UP	PF01786.16^AOX	Tm1	AOX	Alternative oxidase, mitochondrial	GO:0005743^cellular_component^mitochondrial inner membrane,GO:0009916^molecular_function^alternative oxidase activity,GO:0016021^cellular_component^integral component of membrane,GO:0046872^molecular_function^metal ion binding,GO:0055114^biological_process^oxidation-reduction process,GO:0070469^cellular_component^respiratory chain
TRINITY_DN168159_c2_g2	3.93483	0.00019145	Mechanical-UP	.	.	.	.	.
TRINITY_DN172302_c1_g1	3.88083	0.00019265	Mechanical-UP	.	.	.	.	.
TRINITY_DN163356_c1_g1	3.01927	0.000193712	Mechanical-UP	PF07714.16^Pkinase_Tyr	sigP^Tm1	FAK1	Focal adhesion kinase 1	GO:0004672^molecular_function^protein kinase activity,GO:0004715^molecular_function^non-membrane spanning protein tyrosine kinase activity,GO:0005524^molecular_function^ATP binding,GO:0005856^cellular_component^cytoskeleton,GO:0005886^cellular_component^plasma membrane,GO:0005925^cellular_component^focal adhesion,GO:0006468^biological_process^protein phosphorylation,GO:0007172^biological_process^…
TRINITY_DN143459_c5_g4	3.94659	0.000195395	Mechanical-UP	.	.	.	.	.
TRINITY_DN141325_c1_g1	3.73931	0.000195507	Mechanical-UP	.	.	.	.	GO:0000122^biological_process^negative regulation of transcription by RNA polymerase II,GO:0000977^molecular_function^RNA polymerase II regulatory region sequence-specific DNA binding,GO:0000978^molecular_function^RNA polymerase II proximal promoter sequence-specific DNA binding,GO:0000981^molecular_function^DNA-binding transcription factor activity, RNA polymerase II-specific,GO:0001077^molecula…
TRINITY_DN166185_c2_g1	5.0824	0.000195507	Mechanical-UP	PF13202.5^EF-hand_5	Tm1	.	.	GO:0005509^molecular_function^calcium ion binding
TRINITY_DN175102_c1_g1	4.15117	0.000195507	Mechanical-UP	.	.	.	.	.
TRINITY_DN156284_c1_g1	2.05696	0.000196541	Mechanical-UP	.	Tm1	.	.	.
TRINITY_DN144068_c0_g1	2.31444	0.000199224	Mechanical-UP	.	sigP^Tm1	.	.	.
TRINITY_DN176711_c14_g3	2.00779	0.000199224	Mechanical-UP	PF00650.19^CRAL_TRIO	.	.	.	.
TRINITY_DN167037_c6_g1	2.37978	0.000200931	Mechanical-UP	PF00443.28^UCH	.	UBP43	Ubiquitin carboxyl-terminal hydrolase 43	GO:0004843^molecular_function^thiol-dependent ubiquitin-specific protease activity,GO:0005634^cellular_component^nucleus,GO:0005654^cellular_component^nucleoplasm,GO:0006511^biological_process^ubiquitin-dependent protein catabolic process,GO:0016579^biological_process^protein deubiquitination,GO:0019785^molecular_function^ISG15-specific protease activity,GO:0019985^biological_process^translesion …
TRINITY_DN169037_c2_g1	2.11273	0.000209365	Mechanical-UP	PF03160.13^Calx-beta	sigP^Tm3	FRAS1	Extracellular matrix protein FRAS1	GO:0001654^biological_process^eye development,GO:0002009^biological_process^morphogenesis of an epithelium,GO:0003338^biological_process^metanephros morphogenesis,GO:0005604^cellular_component^basement membrane,GO:0005886^cellular_component^plasma membrane,GO:0007154^biological_process^cell communication,GO:0007155^biological_process^cell adhesion,GO:0007507^biological_process^heart development,G…
TRINITY_DN145704_c2_g2	2.15609	0.000212491	Mechanical-UP	PF00169.28^PH	.	ARBK1	Beta-adrenergic receptor kinase 1	GO:0004703^molecular_function^G-protein coupled receptor kinase activity,GO:0005524^molecular_function^ATP binding,GO:0005737^cellular_component^cytoplasm,GO:0005886^cellular_component^plasma membrane,GO:0007165^biological_process^signal transduction,GO:0031755^molecular_function^Edg-2 lysophosphatidic acid receptor binding,GO:0047696^molecular_function^beta-adrenergic receptor kinase activity
TRINITY_DN168426_c1_g1	5.89824	0.000214033	Mechanical-UP	PF13499.5^EF-hand_7	Tm1	.	.	GO:0005509^molecular_function^calcium ion binding
TRINITY_DN138585_c0_g1	2.6402	0.000217575	Mechanical-UP	PF00086.17^Thyroglobulin_1	sigP^Tm1	.	.	.
TRINITY_DN177088_c10_g2	4.43339	0.000218101	Mechanical-UP	.	.	.	.	.
TRINITY_DN144468_c0_g1	2.77205	0.000220889	Mechanical-UP	PF00069.24^Pkinase^PF07714.16^Pkinase_Tyr	.	EPHB1	Ephrin type-B receptor 1	GO:0001501^biological_process^skeletal system development,GO:0001525^biological_process^angiogenesis,GO:0001568^biological_process^blood vessel development,GO:0001570^biological_process^vasculogenesis,GO:0001649^biological_process^osteoblast differentiation,GO:0001756^biological_process^somitogenesis,GO:0001771^biological_process^immunological synapse formation,GO:0001818^biological_process^negat…
TRINITY_DN138388_c0_g1	2.49564	0.000222738	Mechanical-UP	.	.	.	.	.
TRINITY_DN155206_c2_g3	2.22971	0.000225721	Mechanical-UP	.	Tm1	.	.	.
TRINITY_DN176597_c23_g3	2.14315	0.000226362	Mechanical-UP	.	.	.	.	.
TRINITY_DN174707_c13_g5	2.23908	0.00022806	Mechanical-UP	.	.	.	.	.
TRINITY_DN176706_c9_g1	2.08068	0.000228973	Mechanical-UP	PF11261.7^IRF-2BP1_2	.	I2BP1	Interferon regulatory factor 2-binding protein 1	GO:0000122^biological_process^negative regulation of transcription by RNA polymerase II,GO:0003714^molecular_function^transcription corepressor activity,GO:0005634^cellular_component^nucleus,GO:0005654^cellular_component^nucleoplasm,GO:0006351^biological_process^transcription, DNA-templated,GO:0006355^biological_process^regulation of transcription, DNA-templated,GO:0008134^molecular_function^tran…
TRINITY_DN159023_c0_g1	2.17201	0.0002321	Mechanical-UP	PF00069.24^Pkinase^PF07714.16^Pkinase_Tyr	sigP^Tm1	VGFR1	Vascular endothelial growth factor receptor 1	GO:0001525^biological_process^angiogenesis,GO:0001556^biological_process^oocyte maturation,GO:0002548^biological_process^monocyte chemotaxis,GO:0004672^molecular_function^protein kinase activity,GO:0004713^molecular_function^protein tyrosine kinase activity,GO:0004714^molecular_function^transmembrane receptor protein tyrosine kinase activity,GO:0005010^molecular_function^insulin-like growth facto…
TRINITY_DN149932_c1_g1	2.01805	0.000232442	Mechanical-UP	PF00069.24^Pkinase	.	ST17A	Serine/threonine-protein kinase 17A	GO:0004672^molecular_function^protein kinase activity,GO:0004674^molecular_function^protein serine/threonine kinase activity,GO:0005516^molecular_function^calmodulin binding,GO:0005524^molecular_function^ATP binding,GO:0005634^cellular_component^nucleus,GO:0005737^cellular_component^cytoplasm,GO:0005794^cellular_component^Golgi apparatus,GO:0005886^cellular_component^plasma membrane,GO:0006468^bi…
TRINITY_DN153226_c1_g1	2.32642	0.000234183	Mechanical-UP	PF00110.18^wnt	sigP^Tm1	WNT4	Protein Wnt-4	GO:0005102^molecular_function^signaling receptor binding,GO:0005576^cellular_component^extracellular region,GO:0007275^biological_process^multicellular organism development,GO:0009880^biological_process^embryonic pattern specification,GO:0016055^biological_process^Wnt signaling pathway,GO:0039018^biological_process^nephrostome development,GO:0039020^biological_process^pronephric nephron tubule de…
TRINITY_DN156181_c4_g1	2.4046	0.000236526	Mechanical-UP	.	sigP^Tm1	ABCG2	ATP-binding cassette sub-family G member 2	GO:0005524^molecular_function^ATP binding,GO:0005634^cellular_component^nucleus,GO:0005886^cellular_component^plasma membrane,GO:0007568^biological_process^aging,GO:0008092^molecular_function^cytoskeletal protein binding,GO:0010039^biological_process^response to iron ion,GO:0015238^molecular_function^drug transmembrane transporter activity,GO:0015747^biological_process^urate transport,GO:0015893^…
TRINITY_DN148335_c0_g2	2.19215	0.000237867	Mechanical-UP	.	.	.	.	GO:0000977^molecular_function^RNA polymerase II regulatory region sequence-specific DNA binding,GO:0003700^molecular_function^DNA-binding transcription factor activity,GO:0003707^molecular_function^steroid hormone receptor activity,GO:0004879^molecular_function^nuclear receptor activity,GO:0005634^cellular_component^nucleus,GO:0006351^biological_process^transcription, DNA-templated,GO:0006355^bio…
TRINITY_DN138520_c0_g1	2.11121	0.000237906	Mechanical-UP	.	.	.	.	.
TRINITY_DN151761_c1_g1	2.75112	0.000238011	Mechanical-UP	.	.	.	.	GO:0005737^cellular_component^cytoplasm,GO:0005813^cellular_component^centrosome,GO:0005829^cellular_component^cytosol,GO:0006107^biological_process^oxaloacetate metabolic process,GO:0006528^biological_process^asparagine metabolic process,GO:0006541^biological_process^glutamine metabolic process,GO:0006807^biological_process^nitrogen compound metabolic process,GO:0050152^molecular_function^omega-…
TRINITY_DN146350_c1_g1	3.12479	0.000238544	Mechanical-UP	.	.	.	.	.
TRINITY_DN163117_c4_g3	3.58398	0.000238544	Mechanical-UP	.	.	.	.	.
TRINITY_DN172689_c5_g1	2.22605	0.000238544	Mechanical-UP	.	.	.	.	.
TRINITY_DN175421_c1_g4	3.63434	0.000238544	Mechanical-UP	.	.	.	.	.
TRINITY_DN176849_c25_g1	2.00711	0.000238544	Mechanical-UP	PF00621.19^RhoGEF	.	FGD6	FYVE, RhoGEF and PH domain-containing protein 6	GO:0001726^cellular_component^ruffle,GO:0005085^molecular_function^guanyl-nucleotide exchange factor activity,GO:0005089^molecular_function^Rho guanyl-nucleotide exchange factor activity,GO:0005634^cellular_component^nucleus,GO:0005737^cellular_component^cytoplasm,GO:0005794^cellular_component^Golgi apparatus,GO:0005829^cellular_component^cytosol,GO:0005856^cellular_component^cytoskeleton,GO:0007…
TRINITY_DN158084_c2_g1	5.69978	0.000238733	Mechanical-UP	.	.	.	.	.
TRINITY_DN154293_c4_g1	3.4232	0.000241594	Mechanical-UP	.	sigP	.	.	.
TRINITY_DN163239_c0_g2	4.57686	0.000242651	Mechanical-UP	.	sigP	.	.	.
TRINITY_DN164755_c1_g1	2.3684	0.000248404	Mechanical-UP	.	.	.	.	.
TRINITY_DN173131_c1_g2	3.7633	0.000251701	Mechanical-UP	.	.	.	.	GO:0004500^molecular_function^dopamine beta-monooxygenase activity,GO:0005507^molecular_function^copper ion binding,GO:0005615^cellular_component^extracellular space,GO:0005789^cellular_component^endoplasmic reticulum membrane,GO:0006589^biological_process^octopamine biosynthetic process,GO:0016021^cellular_component^integral component of membrane,GO:0030667^cellular_component^secretory granule m…
TRINITY_DN176609_c5_g1	2.07875	0.000256423	Mechanical-UP	PF00853.18^Runt^PF07647.16^SAM_2	.	RUNX2	Runt-related transcription factor 2	GO:0000122^biological_process^negative regulation of transcription by RNA polymerase II,GO:0000981^molecular_function^DNA-binding transcription factor activity, RNA polymerase II-specific,GO:0001649^biological_process^osteoblast differentiation,GO:0001709^biological_process^cell fate determination,GO:0002062^biological_process^chondrocyte differentiation,GO:0003677^molecular_function^DNA binding,…
TRINITY_DN147309_c0_g1	2.03615	0.000264418	Mechanical-UP	.	Tm2	.	.	.
TRINITY_DN147756_c0_g1	2.15401	0.000265136	Mechanical-UP	.	.	.	.	GO:0001565^molecular_function^phorbol ester receptor activity,GO:0001675^biological_process^acrosome assembly,GO:0005070^molecular_function^SH3/SH2 adaptor activity,GO:0005096^molecular_function^GTPase activator activity,GO:0005737^cellular_component^cytoplasm,GO:0005829^cellular_component^cytosol,GO:0016020^cellular_component^membrane,GO:0035556^biological_process^intracellular signal transducti…
TRINITY_DN155401_c0_g1	2.13183	0.000265953	Mechanical-UP	PF14497.5^GST_C_3	Tm2	GST8	Probable glutathione S-transferase 8	GO:0004364^molecular_function^glutathione transferase activity,GO:0045087^biological_process^innate immune response
TRINITY_DN135804_c0_g1	2.70243	0.000266605	Mechanical-UP	.	.	.	.	.
TRINITY_DN171166_c0_g4	2.24555	0.000275177	Mechanical-UP	.	.	.	.	.
TRINITY_DN169406_c0_g1	4.70324	0.000276691	Mechanical-UP	.	.	.	.	.
TRINITY_DN171185_c1_g3	2.09204	0.000283542	Mechanical-UP	.	.	.	.	.
TRINITY_DN168188_c4_g1	3.22051	0.000284477	Mechanical-UP	PF00078.26^RVT_1	Tm1	LORF2	LINE-1 retrotransposable element ORF2 protein	GO:0003964^molecular_function^RNA-directed DNA polymerase activity,GO:0006310^biological_process^DNA recombination,GO:0009036^molecular_function^type II site-specific deoxyribonuclease activity,GO:0032197^biological_process^transposition, RNA-mediated,GO:0032199^biological_process^reverse transcription involved in RNA-mediated transposition,GO:0046872^molecular_function^metal ion binding,GO:00903…
TRINITY_DN126042_c0_g1	5.12644	0.000285071	Mechanical-UP	PF12796.6^Ank_2	.	INVSA	Inversin-A	GO:0005515^molecular_function^protein binding,GO:0005516^molecular_function^calmodulin binding,GO:0005737^cellular_component^cytoplasm,GO:0005856^cellular_component^cytoskeleton,GO:0007275^biological_process^multicellular organism development,GO:0016055^biological_process^Wnt signaling pathway
TRINITY_DN163541_c0_g1	2.0619	0.000291204	Mechanical-UP	PF07714.16^Pkinase_Tyr	.	FGFR	Fibroblast growth factor receptor	GO:0000226^biological_process^microtubule cytoskeleton organization,GO:0000278^biological_process^mitotic cell cycle,GO:0000287^molecular_function^magnesium ion binding,GO:0001503^biological_process^ossification,GO:0001558^biological_process^regulation of cell growth,GO:0001784^molecular_function^phosphotyrosine residue binding,GO:0001843^biological_process^neural tube closure,GO:0001891^cellular…
TRINITY_DN169169_c0_g1	2.55263	0.000293589	Mechanical-UP	PF00041.20^fn3	sigP^Tm2	ROBO2	Roundabout homolog 2	GO:0001656^biological_process^metanephros development,GO:0001657^biological_process^ureteric bud development,GO:0003148^biological_process^outflow tract septum morphogenesis,GO:0003180^biological_process^aortic valve morphogenesis,GO:0003184^biological_process^pulmonary valve morphogenesis,GO:0003272^biological_process^endocardial cushion formation,GO:0003723^molecular_function^RNA binding,GO:000…
TRINITY_DN172374_c1_g4	3.54909	0.000299034	Mechanical-UP	.	.	.	.	.
TRINITY_DN163880_c0_g1	2.14081	0.000300089	Mechanical-UP	.	.	.	.	.
TRINITY_DN153145_c2_g1	2.38752	0.000300202	Mechanical-UP	.	.	.	.	GO:0000165^biological_process^MAPK cascade,GO:0000187^biological_process^activation of MAPK activity,GO:0000287^molecular_function^magnesium ion binding,GO:0001558^biological_process^regulation of cell growth,GO:0001657^biological_process^ureteric bud development,GO:0001755^biological_process^neural crest cell migration,GO:0001784^molecular_function^phosphotyrosine residue binding,GO:0001838^biol…
TRINITY_DN163676_c0_g3	2.87372	0.000301652	Mechanical-UP	PF12796.6^Ank_2	.	ANK3	Ankyrin-3	GO:0000785^cellular_component^chromatin,GO:0001955^biological_process^blood vessel maturation,GO:0003682^molecular_function^chromatin binding,GO:0003723^molecular_function^RNA binding,GO:0005216^molecular_function^ion channel activity,GO:0005515^molecular_function^protein binding,GO:0005634^cellular_component^nucleus,GO:0005737^cellular_component^cytoplasm,GO:0005764^cellular_component^lysosome,G…
TRINITY_DN153224_c3_g2	2.2467	0.000302975	Mechanical-UP	.	.	.	.	.
TRINITY_DN160595_c0_g2	2.18208	0.0003047	Mechanical-UP	.	.	.	.	GO:0003839^molecular_function^gamma-glutamylcyclotransferase activity,GO:0005112^molecular_function^Notch binding,GO:0005737^cellular_component^cytoplasm,GO:0005802^cellular_component^trans-Golgi network,GO:0005829^cellular_component^cytosol,GO:0006751^biological_process^glutathione catabolic process,GO:0006986^biological_process^response to unfolded protein,GO:0007219^biological_process^Notch si…
TRINITY_DN170861_c2_g2	4.831	0.000305864	Mechanical-UP	.	.	.	.	.
TRINITY_DN116642_c0_g1	2.78742	0.000312376	Mechanical-UP	.	.	.	.	.
TRINITY_DN161902_c1_g1	2.10524	0.000312376	Mechanical-UP	.	.	.	.	.
TRINITY_DN170348_c0_g1	2.31854	0.000317155	Mechanical-UP	PF07801.10^DUF1647	Tm1	.	.	.
TRINITY_DN159610_c0_g1	2.57005	0.000320653	Mechanical-UP	.	sigP	.	.	.
TRINITY_DN166068_c0_g1	4.34755	0.000323156	Mechanical-UP	.	.	.	.	.
TRINITY_DN153126_c1_g2	2.8758	0.000323188	Mechanical-UP	.	Tm1	.	.	.
TRINITY_DN167010_c0_g3	3.2122	0.000324869	Mechanical-UP	.	.	.	.	.
TRINITY_DN164365_c1_g1	2.97749	0.000327058	Mechanical-UP	PF01786.16^AOX	sigP^Tm1	AOX	Alternative oxidase, mitochondrial	GO:0005739^cellular_component^mitochondrion,GO:0005743^cellular_component^mitochondrial inner membrane,GO:0008199^molecular_function^ferric iron binding,GO:0009916^molecular_function^alternative oxidase activity,GO:0016021^cellular_component^integral component of membrane,GO:0016491^molecular_function^oxidoreductase activity,GO:0046872^molecular_function^metal ion binding,GO:0055114^biological_pr…
TRINITY_DN142221_c5_g1	2.45279	0.000340622	Mechanical-UP	.	.	.	.	.
TRINITY_DN174085_c1_g2	3.66776	0.000350287	Mechanical-UP	.	.	.	.	.
TRINITY_DN154068_c2_g1	2.04459	0.000350656	Mechanical-UP	PF00069.24^Pkinase^PF07714.16^Pkinase_Tyr	Tm3	DAPK3	Death-associated protein kinase 3	GO:0000775^cellular_component^chromosome, centromeric region,GO:0003779^molecular_function^actin binding,GO:0004672^molecular_function^protein kinase activity,GO:0004674^molecular_function^protein serine/threonine kinase activity,GO:0004683^molecular_function^calmodulin-dependent protein kinase activity,GO:0004687^molecular_function^myosin light chain kinase activity,GO:0005516^molecular_function…
TRINITY_DN167758_c0_g1	2.80367	0.000358186	Mechanical-UP	PF00089.25^Trypsin	.	GSEP	Glutamyl endopeptidase	GO:0004252^molecular_function^serine-type endopeptidase activity,GO:0005576^cellular_component^extracellular region,GO:0006508^biological_process^proteolysis
TRINITY_DN172207_c2_g1	2.1491	0.000359743	Mechanical-UP	.	.	.	.	.
TRINITY_DN163502_c3_g2	7.80457	0.000360115	Mechanical-UP	.	.	.	.	.
TRINITY_DN156352_c0_g1	3.53646	0.000362498	Mechanical-UP	.	.	.	.	GO:0004930^molecular_function^G-protein coupled receptor activity,GO:0005509^molecular_function^calcium ion binding,GO:0005576^cellular_component^extracellular region,GO:0006954^biological_process^inflammatory response,GO:0007155^biological_process^cell adhesion,GO:0007166^biological_process^cell surface receptor signaling pathway,GO:0016021^cellular_component^integral component of membrane,GO:00…
TRINITY_DN166050_c0_g1	2.91101	0.000362498	Mechanical-UP	.	.	.	.	.
TRINITY_DN158698_c8_g2	4.6989	0.000370994	Mechanical-UP	.	.	.	.	.
TRINITY_DN153339_c1_g1	2.7937	0.00037451	Mechanical-UP	.	.	.	.	.
TRINITY_DN174150_c9_g1	2.0889	0.000384544	Mechanical-UP	PF01392.21^Fz^PF10486.8^PI3K_1B_p101	sigP	FZD7B	Frizzled-7-B	GO:0001553^biological_process^luteinization,GO:0001568^biological_process^blood vessel development,GO:0001570^biological_process^vasculogenesis,GO:0001707^biological_process^mesoderm formation,GO:0004930^molecular_function^G-protein coupled receptor activity,GO:0005515^molecular_function^protein binding,GO:0005886^cellular_component^plasma membrane,GO:0005911^cellular_component^cell-cell junction…
TRINITY_DN147751_c2_g2	3.64287	0.000389152	Mechanical-UP	.	.	SBSN	Suprabasin	GO:0005576^cellular_component^extracellular region,GO:0005737^cellular_component^cytoplasm
TRINITY_DN145008_c1_g4	6.96333	0.000389636	Mechanical-UP	.	.	.	.	.
TRINITY_DN139367_c1_g6	3.50037	0.000392444	Mechanical-UP	.	.	.	.	.
TRINITY_DN135575_c9_g1	2.29725	0.000411706	Mechanical-UP	.	.	.	.	.
TRINITY_DN160725_c2_g2	2.30729	0.000411706	Mechanical-UP	.	.	.	.	GO:0005004^molecular_function^GPI-linked ephrin receptor activity,GO:0005524^molecular_function^ATP binding,GO:0005887^cellular_component^integral component of plasma membrane,GO:0006929^biological_process^substrate-dependent cell migration,GO:0007155^biological_process^cell adhesion,GO:0007411^biological_process^axon guidance,GO:0016322^biological_process^neuron remodeling,GO:0030155^biological_…
TRINITY_DN149262_c0_g1	4.45269	0.000417009	Mechanical-UP	.	.	.	.	.
TRINITY_DN148954_c1_g7	5.13324	0.000418594	Mechanical-UP	.	.	.	.	.
TRINITY_DN164625_c1_g1	2.66058	0.000422015	Mechanical-UP	.	.	.	.	.
TRINITY_DN176446_c27_g1	2.26012	0.000422432	Mechanical-UP	PF07714.16^Pkinase_Tyr	.	ABL2	Tyrosine-protein kinase ABL2	GO:0000287^molecular_function^magnesium ion binding,GO:0001784^molecular_function^phosphotyrosine residue binding,GO:0001843^biological_process^neural tube closure,GO:0001891^cellular_component^phagocytic cup,GO:0002118^biological_process^aggressive behavior,GO:0003785^molecular_function^actin monomer binding,GO:0004672^molecular_function^protein kinase activity,GO:0004713^molecular_function^prot…
TRINITY_DN168047_c4_g2	2.34409	0.000428377	Mechanical-UP	.	.	.	.	GO:0001650^cellular_component^fibrillar center,GO:0005634^cellular_component^nucleus,GO:0005737^cellular_component^cytoplasm,GO:0042327^biological_process^positive regulation of phosphorylation,GO:0044342^biological_process^type B pancreatic cell proliferation,GO:1901215^biological_process^negative regulation of neuron death
TRINITY_DN109609_c0_g1	3.39757	0.000429973	Mechanical-UP	.	.	.	.	.
TRINITY_DN174399_c11_g3	2.57089	0.000439316	Mechanical-UP	.	.	.	.	.
TRINITY_DN151084_c2_g1	2.83589	0.000441806	Mechanical-UP	.	.	.	.	.
TRINITY_DN165821_c0_g1	7.19978	0.000442357	Mechanical-UP	PF04402.13^SIMPL	sigP^Tm2	BP26	26 kDa periplasmic immunogenic protein	GO:0042597^cellular_component^periplasmic space
TRINITY_DN154736_c1_g1	3.66508	0.000449923	Mechanical-UP	.	.	YPF08	Uncharacterized protein PFB0460c	.
TRINITY_DN157640_c1_g1	3.55369	0.000449923	Mechanical-UP	.	.	.	.	.
TRINITY_DN173984_c4_g3	4.19991	0.000450641	Mechanical-UP	.	.	.	.	.
TRINITY_DN156117_c0_g1	2.90664	0.000465717	Mechanical-UP	PF00795.21^CN_hydrolase	sigP	VNN1	Pantetheinase	GO:0002526^biological_process^acute inflammatory response,GO:0002544^biological_process^chronic inflammatory response,GO:0005576^cellular_component^extracellular region,GO:0005886^cellular_component^plasma membrane,GO:0006807^biological_process^nitrogen compound metabolic process,GO:0006954^biological_process^inflammatory response,GO:0006979^biological_process^response to oxidative stress,GO:0015…
TRINITY_DN149521_c1_g2	3.38957	0.000469428	Mechanical-UP	.	.	.	.	.
TRINITY_DN152147_c1_g1	4.20039	0.000469428	Mechanical-UP	.	.	.	.	.
TRINITY_DN161727_c4_g1	5.06317	0.000469428	Mechanical-UP	.	.	.	.	.
TRINITY_DN139031_c0_g2	2.68845	0.000469915	Mechanical-UP	.	.	.	.	.
TRINITY_DN170036_c3_g1	2.89531	0.000484409	Mechanical-UP	.	.	.	.	.
TRINITY_DN157175_c0_g1	2.19277	0.000487686	Mechanical-UP	.	.	.	.	.
TRINITY_DN164298_c1_g4	3.92901	0.000491925	Mechanical-UP	.	.	.	.	.
TRINITY_DN158101_c0_g1	2.7841	0.000492509	Mechanical-UP	.	.	.	.	GO:0000287^molecular_function^magnesium ion binding,GO:0001784^molecular_function^phosphotyrosine residue binding,GO:0001843^biological_process^neural tube closure,GO:0001891^cellular_component^phagocytic cup,GO:0001934^biological_process^positive regulation of protein phosphorylation,GO:0002118^biological_process^aggressive behavior,GO:0003785^molecular_function^actin monomer binding,GO:0004672^…
TRINITY_DN172481_c3_g1	2.59851	0.000492509	Mechanical-UP	.	.	.	.	.
TRINITY_DN173361_c8_g3	2.20549	0.000494214	Mechanical-UP	.	.	.	.	.
TRINITY_DN162186_c4_g1	3.55843	0.000502356	Mechanical-UP	.	.	TRAF2	TNF receptor-associated factor 2	GO:0000151^cellular_component^ubiquitin ligase complex,GO:0001817^biological_process^regulation of cytokine production,GO:0002224^biological_process^toll-like receptor signaling pathway,GO:0002726^biological_process^positive regulation of T cell cytokine production,GO:0004842^molecular_function^ubiquitin-protein transferase activity,GO:0005164^molecular_function^tumor necrosis factor receptor bin…
TRINITY_DN142431_c0_g4	2.92174	0.000506056	Mechanical-UP	.	Tm7	.	.	.
TRINITY_DN168321_c4_g1	2.87652	0.000507623	Mechanical-UP	.	.	.	.	.
TRINITY_DN144230_c1_g1	5.42363	0.000511706	Mechanical-UP	.	.	.	.	.
TRINITY_DN162511_c1_g4	7.88303	0.000513477	Mechanical-UP	.	.	.	.	.
TRINITY_DN152559_c1_g2	2.21688	0.000515293	Mechanical-UP	.	.	.	.	.
TRINITY_DN157042_c0_g2	2.00408	0.000515293	Mechanical-UP	PF00535.25^Glycos_transf_2	Tm1	GALT9	Putative polypeptide N-acetylgalactosaminyltransferase 9	GO:0000139^cellular_component^Golgi membrane,GO:0004653^molecular_function^polypeptide N-acetylgalactosaminyltransferase activity,GO:0005794^cellular_component^Golgi apparatus,GO:0005829^cellular_component^cytosol,GO:0006493^biological_process^protein O-linked glycosylation,GO:0016021^cellular_component^integral component of membrane,GO:0016266^biological_process^O-glycan processing,GO:0030246^mo…
TRINITY_DN156134_c1_g2	2.36789	0.000528781	Mechanical-UP	PF07714.16^Pkinase_Tyr^PF13895.5^Ig_2^PF13927.5^Ig_3	sigP^Tm1	MDGA1	MAM domain-containing glycosylphosphatidylinositol anchor protein 1	GO:0001764^biological_process^neuron migration,GO:0001934^biological_process^positive regulation of protein phosphorylation,GO:0004672^molecular_function^protein kinase activity,GO:0004713^molecular_function^protein tyrosine kinase activity,GO:0004714^molecular_function^transmembrane receptor protein tyrosine kinase activity,GO:0005524^molecular_function^ATP binding,GO:0005886^cellular_component^…
TRINITY_DN126353_c0_g1	3.68427	0.000529232	Mechanical-UP	.	.	.	.	.
TRINITY_DN159932_c3_g2	4.54914	0.000529232	Mechanical-UP	PF00002.23^7tm_2	Tm3	AGRG6	Adhesion G-protein coupled receptor G6	GO:0001503^biological_process^ossification,GO:0004930^molecular_function^G-protein coupled receptor activity,GO:0005518^molecular_function^collagen binding,GO:0005622^cellular_component^intracellular,GO:0005737^cellular_component^cytoplasm,GO:0005886^cellular_component^plasma membrane,GO:0007005^biological_process^mitochondrion organization,GO:0007166^biological_process^cell surface receptor sign…
TRINITY_DN146557_c1_g2	3.16157	0.000548468	Mechanical-UP	.	.	.	.	.
TRINITY_DN176036_c10_g1	2.19703	0.000554279	Mechanical-UP	PF00620.26^RhoGAP	.	CHIN	N-chimaerin	GO:0001565^molecular_function^phorbol ester receptor activity,GO:0001675^biological_process^acrosome assembly,GO:0005096^molecular_function^GTPase activator activity,GO:0005737^cellular_component^cytoplasm,GO:0007165^biological_process^signal transduction,GO:0008045^biological_process^motor neuron axon guidance,GO:0016020^cellular_component^membrane,GO:0035556^biological_process^intracellular sig…
TRINITY_DN175967_c3_g1	3.24507	0.000559221	Mechanical-UP	.	Tm1	.	.	.
TRINITY_DN175316_c4_g2	2.20856	0.000565037	Mechanical-UP	.	.	FA78A	Protein FAM78A	.
TRINITY_DN161976_c0_g1	3.39964	0.000568372	Mechanical-UP	.	.	.	.	.
TRINITY_DN171529_c1_g1	2.94219	0.000568372	Mechanical-UP	.	.	.	.	.
TRINITY_DN176728_c12_g2	2.12804	0.000568372	Mechanical-UP	.	sigP^Tm1	.	.	.
TRINITY_DN168427_c1_g2	3.39049	0.000568571	Mechanical-UP	.	Tm1	.	.	GO:0000902^biological_process^cell morphogenesis,GO:0001726^cellular_component^ruffle,GO:0001954^biological_process^positive regulation of cell-matrix adhesion,GO:0002433^biological_process^immune response-regulating cell surface receptor signaling pathway involved in phagocytosis,GO:0003924^molecular_function^GTPase activity,GO:0005525^molecular_function^GTP binding,GO:0005737^cellular_component…
TRINITY_DN164996_c2_g1	3.5021	0.000584303	Mechanical-UP	.	.	.	.	.
TRINITY_DN139764_c1_g1	2.56767	0.000590962	Mechanical-UP	PF02207.19^zf-UBR^PF13229.5^Beta_helix	.	FBX11	F-box only protein 11	GO:0000151^cellular_component^ubiquitin ligase complex,GO:0000209^biological_process^protein polyubiquitination,GO:0002119^biological_process^nematode larval development,GO:0004842^molecular_function^ubiquitin-protein transferase activity,GO:0005634^cellular_component^nucleus,GO:0005694^cellular_component^chromosome,GO:0005730^cellular_component^nucleolus,GO:0005737^cellular_component^cytoplasm,G…
TRINITY_DN147943_c2_g1	2.37876	0.000596001	Mechanical-UP	.	.	.	.	.
TRINITY_DN158483_c0_g6	2.01887	0.000600175	Mechanical-UP	PF02798.19^GST_N	.	GST1	Glutathione S-transferase 1	GO:0004364^molecular_function^glutathione transferase activity,GO:0004602^molecular_function^glutathione peroxidase activity,GO:0005212^molecular_function^structural constituent of eye lens,GO:0005515^molecular_function^protein binding,GO:0005737^cellular_component^cytoplasm,GO:0005903^cellular_component^brush border,GO:0006749^biological_process^glutathione metabolic process,GO:0043292^cellular_…
TRINITY_DN176075_c4_g2	2.25659	0.000607577	Mechanical-UP	PF14529.5^Exo_endo_phos_2	Tm4	CFDP2	Craniofacial development protein 2	GO:0005634^cellular_component^nucleus,GO:0005737^cellular_component^cytoplasm
TRINITY_DN143721_c1_g1	3.16854	0.000613654	Mechanical-UP	.	.	.	.	.
TRINITY_DN126940_c0_g1	2.38324	0.000615281	Mechanical-UP	.	.	.	.	.
TRINITY_DN172207_c2_g2	2.03977	0.000622567	Mechanical-UP	PF00397.25^WW	.	WWOX	WW domain-containing oxidoreductase	GO:0005515^molecular_function^protein binding,GO:0005634^cellular_component^nucleus,GO:0005737^cellular_component^cytoplasm,GO:0006874^biological_process^cellular calcium ion homeostasis,GO:0006915^biological_process^apoptotic process,GO:0016055^biological_process^Wnt signaling pathway,GO:0016491^molecular_function^oxidoreductase activity
TRINITY_DN152356_c0_g1	3.82956	0.000624257	Mechanical-UP	.	.	.	.	.
TRINITY_DN163592_c1_g1	6.67465	0.000630432	Mechanical-UP	.	.	.	.	.
TRINITY_DN145957_c3_g1	2.26479	0.00063097	Mechanical-UP	.	.	.	.	.
TRINITY_DN154703_c1_g1	3.40551	0.000631859	Mechanical-UP	PF00406.21^ADK	.	KCY	UMP-CMP kinase	GO:0000287^molecular_function^magnesium ion binding,GO:0004017^molecular_function^adenylate kinase activity,GO:0004127^molecular_function^cytidylate kinase activity,GO:0005524^molecular_function^ATP binding,GO:0005622^cellular_component^intracellular,GO:0005634^cellular_component^nucleus,GO:0005737^cellular_component^cytoplasm,GO:0006207^biological_process^'de novo' pyrimidine nucleobase biosynth…
TRINITY_DN152391_c1_g1	2.03592	0.000643225	Mechanical-UP	PF00412.21^LIM	.	LIMD2	LIM domain-containing protein 2	GO:0001725^cellular_component^stress fiber,GO:0003281^biological_process^ventricular septum development,GO:0003779^molecular_function^actin binding,GO:0005634^cellular_component^nucleus,GO:0005654^cellular_component^nucleoplasm,GO:0005737^cellular_component^cytoplasm,GO:0005819^cellular_component^spindle,GO:0005829^cellular_component^cytosol,GO:0005886^cellular_component^plasma membrane,GO:000592…
TRINITY_DN136999_c0_g1	3.27965	0.000646404	Mechanical-UP	PF00651.30^BTB	.	IPP	Actin-binding protein IPP	GO:0003779^molecular_function^actin binding,GO:0005515^molecular_function^protein binding,GO:0005737^cellular_component^cytoplasm,GO:0015629^cellular_component^actin cytoskeleton,GO:0016567^biological_process^protein ubiquitination,GO:0031463^cellular_component^Cul3-RING ubiquitin ligase complex
TRINITY_DN147123_c1_g5	6.31718	0.000652363	Mechanical-UP	.	.	.	.	.
TRINITY_DN176734_c23_g1	2.03956	0.00065285	Mechanical-UP	PF07974.12^EGF_2	Tm2	PAT3	Integrin beta pat-3	GO:0007005^biological_process^mitochondrion organization,GO:0007155^biological_process^cell adhesion,GO:0007229^biological_process^integrin-mediated signaling pathway,GO:0008305^cellular_component^integrin complex,GO:0009925^cellular_component^basal plasma membrane,GO:0009986^cellular_component^cell surface,GO:0016328^cellular_component^lateral plasma membrane,GO:0031430^cellular_component^M band…
TRINITY_DN159495_c1_g2	4.4378	0.000656733	Mechanical-UP	.	.	.	.	.
TRINITY_DN173374_c1_g2	6.69513	0.000656733	Mechanical-UP	.	.	.	.	.
TRINITY_DN173548_c8_g3	2.95641	0.000656733	Mechanical-UP	.	.	.	.	.
TRINITY_DN147951_c1_g1	2.72619	0.000657945	Mechanical-UP	.	.	.	.	.
TRINITY_DN164975_c3_g4	7.43145	0.000657945	Mechanical-UP	.	.	.	.	.
TRINITY_DN120308_c0_g1	2.18211	0.000658404	Mechanical-UP	.	.	.	.	.
TRINITY_DN128341_c0_g1	2.30426	0.000662766	Mechanical-UP	.	.	.	.	.
TRINITY_DN164051_c1_g1	2.39014	0.000672766	Mechanical-UP	.	.	.	.	.
TRINITY_DN168152_c1_g3	2.31544	0.000685888	Mechanical-UP	.	.	.	.	.
TRINITY_DN163775_c0_g2	2.24139	0.000690997	Mechanical-UP	PF13634.5^Nucleoporin_FG	Tm1	NUP98	Nuclear pore complex protein Nup98-Nup96	GO:0000147^biological_process^actin cortical patch assembly,GO:0000973^biological_process^posttranscriptional tethering of RNA polymerase II gene DNA at nuclear periphery,GO:0003723^molecular_function^RNA binding,GO:0005546^molecular_function^phosphatidylinositol-4,5-bisphosphate binding,GO:0005643^cellular_component^nuclear pore,GO:0006405^biological_process^RNA export from nucleus,GO:0006606^bi…
TRINITY_DN147514_c1_g5	4.29826	0.000702129	Mechanical-UP	PF00084.19^Sushi	.	CSMD3	CUB and sushi domain-containing protein 3	GO:0005886^cellular_component^plasma membrane,GO:0016021^cellular_component^integral component of membrane,GO:0050773^biological_process^regulation of dendrite development
TRINITY_DN139102_c0_g1	3.62754	0.000706484	Mechanical-UP	.	.	.	.	.
TRINITY_DN143920_c0_g6	4.91715	0.000706484	Mechanical-UP	.	.	.	.	.
TRINITY_DN160939_c0_g1	4.47503	0.000706484	Mechanical-UP	.	.	.	.	.
TRINITY_DN173802_c3_g2	2.81742	0.000706484	Mechanical-UP	.	.	.	.	.
TRINITY_DN170319_c0_g2	2.89585	0.00071472	Mechanical-UP	.	.	LRC58	Leucine-rich repeat-containing protein 58	.
TRINITY_DN167868_c4_g1	3.26453	0.000722606	Mechanical-UP	.	Tm1	.	.	.
TRINITY_DN176410_c2_g4	2.06039	0.000722606	Mechanical-UP	PF02493.19^MORN^PF07974.12^EGF_2	.	ITBX	Integrin beta-PS	GO:0003344^biological_process^pericardium morphogenesis,GO:0005886^cellular_component^plasma membrane,GO:0005887^cellular_component^integral component of plasma membrane,GO:0005925^cellular_component^focal adhesion,GO:0005927^cellular_component^muscle tendon junction,GO:0006930^biological_process^substrate-dependent cell migration, cell extension,GO:0007015^biological_process^actin filament organ…
TRINITY_DN154194_c2_g3	2.01195	0.000723125	Mechanical-UP	.	.	TTC38	Tetratricopeptide repeat protein 38	.
TRINITY_DN145003_c1_g1	2.12162	0.000735165	Mechanical-UP	.	.	.	.	.
TRINITY_DN140009_c0_g1	2.13322	0.000739168	Mechanical-UP	.	.	.	.	.
TRINITY_DN173592_c2_g1	4.14492	0.000742912	Mechanical-UP	PF13202.5^EF-hand_5^PF13405.5^EF-hand_6^PF13499.5^EF-hand_7^PF13833.5^EF-hand_8	Tm1	CML10	Probable calcium-binding protein CML10	GO:0005509^molecular_function^calcium ion binding
TRINITY_DN161479_c0_g1	2.29287	0.000759517	Mechanical-UP	.	sigP^Tm1	.	.	.
TRINITY_DN148953_c1_g2	2.11961	0.000760609	Mechanical-UP	.	.	.	.	.
TRINITY_DN155929_c1_g1	5.71448	0.00076457	Mechanical-UP	.	sigP^Tm3	.	.	.
TRINITY_DN167087_c2_g3	4.77876	0.000769058	Mechanical-UP	.	.	.	.	GO:0005044^molecular_function^scavenger receptor activity,GO:0005576^cellular_component^extracellular region,GO:0005886^cellular_component^plasma membrane,GO:0006953^biological_process^acute-phase response,GO:0016021^cellular_component^integral component of membrane
TRINITY_DN144936_c4_g2	3.45957	0.000770566	Mechanical-UP	.	.	.	.	.
TRINITY_DN150935_c1_g5	3.18672	0.00077573	Mechanical-UP	PF02412.17^TSP_3	.	.	.	GO:0005509^molecular_function^calcium ion binding,GO:0007155^biological_process^cell adhesion
TRINITY_DN169546_c0_g1	3.39187	0.000777908	Mechanical-UP	.	sigP^Tm1	.	.	.
TRINITY_DN175400_c0_g2	3.81849	0.000799829	Mechanical-UP	.	.	.	.	.
TRINITY_DN166683_c0_g3	2.11899	0.000810658	Mechanical-UP	PF00069.24^Pkinase	.	GRK5	G protein-coupled receptor kinase 5	GO:0004672^molecular_function^protein kinase activity,GO:0004674^molecular_function^protein serine/threonine kinase activity,GO:0004703^molecular_function^G-protein coupled receptor kinase activity,GO:0005524^molecular_function^ATP binding,GO:0005829^cellular_component^cytosol,GO:0005886^cellular_component^plasma membrane,GO:0006468^biological_process^protein phosphorylation,GO:0006915^biological…
TRINITY_DN151644_c0_g1	2.45977	0.00081111	Mechanical-UP	.	Tm2	.	.	.
TRINITY_DN156769_c4_g1	7.83198	0.00081365	Mechanical-UP	.	.	.	.	.
TRINITY_DN142462_c0_g1	2.42542	0.000830655	Mechanical-UP	.	Tm2	.	.	.
TRINITY_DN174268_c1_g1	2.01777	0.000855417	Mechanical-UP	PF00007.21^Cys_knot^PF00567.23^TUDOR	sigP	SND1	Staphylococcal nuclease domain-containing protein 1	GO:0001649^biological_process^osteoblast differentiation,GO:0003676^molecular_function^nucleic acid binding,GO:0003712^molecular_function^transcription coregulator activity,GO:0003723^molecular_function^RNA binding,GO:0004518^molecular_function^nuclease activity,GO:0005634^cellular_component^nucleus,GO:0005737^cellular_component^cytoplasm,GO:0005829^cellular_component^cytosol,GO:0006351^biologica…
TRINITY_DN96809_c0_g1	3.68903	0.000855444	Mechanical-UP	.	.	.	.	.
TRINITY_DN173904_c6_g4	2.14625	0.000867946	Mechanical-UP	.	.	.	.	.
TRINITY_DN164692_c7_g2	2.15887	0.000875378	Mechanical-UP	.	Tm6	ROST	Protein rolling stone	GO:0007275^biological_process^multicellular organism development,GO:0007520^biological_process^myoblast fusion,GO:0016020^cellular_component^membrane,GO:0016021^cellular_component^integral component of membrane
TRINITY_DN168207_c0_g2	2.61908	0.000882502	Mechanical-UP	.	.	.	.	.
TRINITY_DN165558_c2_g2	3.16766	0.000892363	Mechanical-UP	.	Tm2	.	.	.
TRINITY_DN150458_c0_g3	2.93198	0.000924829	Mechanical-UP	.	.	.	.	.
TRINITY_DN174707_c13_g3	3.07419	0.000939177	Mechanical-UP	.	.	.	.	.
TRINITY_DN176251_c6_g1	2.02669	0.000945997	Mechanical-UP	PF02207.19^zf-UBR^PF13229.5^Beta_helix	.	DRE1	F-box protein dre-1	GO:0000151^cellular_component^ubiquitin ligase complex,GO:0002119^biological_process^nematode larval development,GO:0004842^molecular_function^ubiquitin-protein transferase activity,GO:0005634^cellular_component^nucleus,GO:0005694^cellular_component^chromosome,GO:0005730^cellular_component^nucleolus,GO:0005737^cellular_component^cytoplasm,GO:0005829^cellular_component^cytosol,GO:0006915^biologica…
TRINITY_DN160239_c1_g1	2.15998	0.000947869	Mechanical-UP	.	sigP^Tm1	.	.	.
TRINITY_DN156408_c0_g1	2.05273	0.000957915	Mechanical-UP	.	.	.	.	.
TRINITY_DN173755_c4_g5	3.36809	0.000959286	Mechanical-UP	.	.	.	.	.
TRINITY_DN175749_c11_g2	2.04447	0.000959286	Mechanical-UP	.	Tm1	.	.	.
TRINITY_DN176449_c8_g1	2.09258	0.000969943	Mechanical-UP	PF02145.14^Rap_GAP	sigP^Tm1	RPGP1	Rap1 GTPase-activating protein 1	GO:0000139^cellular_component^Golgi membrane,GO:0003924^molecular_function^GTPase activity,GO:0005096^molecular_function^GTPase activator activity,GO:0005769^cellular_component^early endosome,GO:0005829^cellular_component^cytosol,GO:0007165^biological_process^signal transduction,GO:0007411^biological_process^axon guidance,GO:0016020^cellular_component^membrane,GO:0017016^molecular_function^Ras GT…
TRINITY_DN171411_c1_g1	2.27653	0.00097321	Mechanical-UP	.	.	.	.	GO:0005737^cellular_component^cytoplasm,GO:0042327^biological_process^positive regulation of phosphorylation
TRINITY_DN170400_c3_g2	2.99177	0.000988152	Mechanical-UP	PF07714.16^Pkinase_Tyr	Tm1	EPHAA	Ephrin type-A receptor 10	GO:0004672^molecular_function^protein kinase activity,GO:0005005^molecular_function^transmembrane-ephrin receptor activity,GO:0005524^molecular_function^ATP binding,GO:0005887^cellular_component^integral component of plasma membrane,GO:0006468^biological_process^protein phosphorylation
TRINITY_DN171976_c2_g1	3.22606	0.000997638	Mechanical-UP	.	Tm1	.	.	.
TRINITY_DN165834_c4_g1	2.01737	0.00100976	Mechanical-UP	PF00530.17^SRCR	Tm1	C163A	Scavenger receptor cysteine-rich type 1 protein M130	GO:0001530^molecular_function^lipopolysaccharide binding,GO:0003677^molecular_function^DNA binding,GO:0004252^molecular_function^serine-type endopeptidase activity,GO:0005044^molecular_function^scavenger receptor activity,GO:0005576^cellular_component^extracellular region,GO:0005615^cellular_component^extracellular space,GO:0005737^cellular_component^cytoplasm,GO:0005886^cellular_component^plasma…
TRINITY_DN174738_c2_g1	3.36513	0.00101851	Mechanical-UP	.	.	.	.	.
TRINITY_DN164070_c1_g1	2.19237	0.0010215	Mechanical-UP	.	.	.	.	.
TRINITY_DN145825_c0_g2	2.06657	0.00103142	Mechanical-UP	.	.	.	.	.
TRINITY_DN167064_c2_g1	3.87571	0.00103531	Mechanical-UP	.	.	.	.	.
TRINITY_DN150073_c1_g3	4.77368	0.00104197	Mechanical-UP	PF13405.5^EF-hand_6^PF13499.5^EF-hand_7^PF13833.5^EF-hand_8	Tm1	CML2	Calmodulin-like protein 2	GO:0005509^molecular_function^calcium ion binding,GO:0005737^cellular_component^cytoplasm,GO:0009567^biological_process^double fertilization forming a zygote and endosperm
TRINITY_DN153204_c1_g1	5.25299	0.00105644	Mechanical-UP	.	.	.	.	.
TRINITY_DN174032_c3_g1	2.02502	0.00106183	Mechanical-UP	PF14604.5^SH3_9	.	BCAR1	Breast cancer anti-estrogen resistance protein 1	GO:0001726^cellular_component^ruffle,GO:0005515^molecular_function^protein binding,GO:0005737^cellular_component^cytoplasm,GO:0005829^cellular_component^cytosol,GO:0005886^cellular_component^plasma membrane,GO:0005925^cellular_component^focal adhesion,GO:0007015^biological_process^actin filament organization,GO:0007155^biological_process^cell adhesion,GO:0007173^biological_process^epidermal growt…
TRINITY_DN164501_c2_g1	2.0445	0.00108321	Mechanical-UP	.	.	.	.	.
TRINITY_DN174085_c1_g6	3.61904	0.00108321	Mechanical-UP	.	.	.	.	.
TRINITY_DN177120_c15_g1	2.00074	0.0010897	Mechanical-UP	PF12796.6^Ank_2	.	MYPT2	Protein phosphatase 1 regulatory subunit 12B	GO:0005515^molecular_function^protein binding,GO:0007165^biological_process^signal transduction,GO:0019208^molecular_function^phosphatase regulator activity,GO:0019901^molecular_function^protein kinase binding,GO:0030018^cellular_component^Z disc,GO:0031672^cellular_component^A band
TRINITY_DN160956_c3_g2	2.57859	0.00109042	Mechanical-UP	.	.	.	.	.
TRINITY_DN163760_c1_g5	6.8847	0.00109042	Mechanical-UP	.	.	.	.	.
TRINITY_DN137748_c0_g1	2.36652	0.00110131	Mechanical-UP	.	.	.	.	.
TRINITY_DN127854_c0_g1	2.81524	0.00111356	Mechanical-UP	.	.	.	.	.
TRINITY_DN146300_c2_g3	2.6677	0.00112426	Mechanical-UP	.	Tm1	.	.	.
TRINITY_DN172277_c1_g1	2.49106	0.00113995	Mechanical-UP	.	.	.	.	.
TRINITY_DN159006_c0_g3	2.1154	0.00116335	Mechanical-UP	.	sigP	.	.	.
TRINITY_DN174186_c0_g1	4.9526	0.0011885	Mechanical-UP	.	.	.	.	.
TRINITY_DN157390_c3_g2	2.08299	0.00119167	Mechanical-UP	.	.	.	.	.
TRINITY_DN122863_c1_g1	3.48776	0.00119268	Mechanical-UP	.	.	.	.	.
TRINITY_DN171375_c2_g1	2.81285	0.00121464	Mechanical-UP	.	.	.	.	.
TRINITY_DN165421_c1_g2	5.66602	0.00122201	Mechanical-UP	.	.	.	.	.
TRINITY_DN155143_c0_g1	2.94117	0.00122282	Mechanical-UP	PF03160.13^Calx-beta	.	GPR98	G-protein coupled receptor 98	GO:0004930^molecular_function^G-protein coupled receptor activity,GO:0005509^molecular_function^calcium ion binding,GO:0005737^cellular_component^cytoplasm,GO:0005886^cellular_component^plasma membrane,GO:0007154^biological_process^cell communication,GO:0007166^biological_process^cell surface receptor signaling pathway,GO:0007186^biological_process^G-protein coupled receptor signaling pathway,GO:…
TRINITY_DN161620_c0_g1	2.26823	0.00123104	Mechanical-UP	.	sigP^Tm1	.	.	.
TRINITY_DN141166_c0_g1	2.77935	0.00125249	Mechanical-UP	.	.	.	.	GO:0004613^molecular_function^phosphoenolpyruvate carboxykinase (GTP) activity,GO:0005525^molecular_function^GTP binding,GO:0005739^cellular_component^mitochondrion,GO:0006094^biological_process^gluconeogenesis,GO:0046872^molecular_function^metal ion binding
TRINITY_DN136823_c1_g1	2.67358	0.00126623	Mechanical-UP	.	.	.	.	.
TRINITY_DN155583_c0_g6	3.76187	0.00126624	Mechanical-UP	.	.	.	.	GO:0016021^cellular_component^integral component of membrane
TRINITY_DN152024_c5_g1	2.15	0.00127841	Mechanical-UP	.	.	.	.	.
TRINITY_DN165327_c1_g1	6.15347	0.00131041	Mechanical-UP	.	.	.	.	.
TRINITY_DN153372_c4_g3	2.60317	0.00133255	Mechanical-UP	.	Tm1	.	.	.
TRINITY_DN162093_c1_g2	2.63764	0.00133255	Mechanical-UP	.	sigP^Tm3	.	.	.
TRINITY_DN171166_c0_g1	2.41971	0.0013377	Mechanical-UP	.	.	.	.	.
TRINITY_DN159861_c1_g1	2.1257	0.00134088	Mechanical-UP	PF00014.22^Kunitz_BPTI^PF01826.16^TIL	sigP^Tm2	VKT1	KappaPI-actitoxin-Avd3b	GO:0004867^molecular_function^serine-type endopeptidase inhibitor activity,GO:0005576^cellular_component^extracellular region,GO:0042151^cellular_component^nematocyst,GO:0090729^molecular_function^toxin activity
TRINITY_DN156060_c8_g1	2.34059	0.00134623	Mechanical-UP	.	Tm1	.	.	.
TRINITY_DN149164_c2_g3	2.68681	0.00135251	Mechanical-UP	.	.	.	.	.
TRINITY_DN149841_c6_g1	3.54612	0.00135312	Mechanical-UP	.	Tm2	.	.	.
TRINITY_DN177050_c12_g1	4.70023	0.00135544	Mechanical-UP	.	.	.	.	GO:0001764^biological_process^neuron migration,GO:0004930^molecular_function^G-protein coupled receptor activity,GO:0005509^molecular_function^calcium ion binding,GO:0005887^cellular_component^integral component of plasma membrane,GO:0005911^cellular_component^cell-cell junction,GO:0007166^biological_process^cell surface receptor signaling pathway,GO:0007416^biological_process^synapse assembly,GO…
TRINITY_DN120454_c0_g1	2.69745	0.00135689	Mechanical-UP	.	.	.	.	.
TRINITY_DN168120_c4_g1	2.29831	0.0014039	Mechanical-UP	.	.	ITB7	Integrin beta-7	GO:0001618^molecular_function^virus receptor activity,GO:0003366^biological_process^cell-matrix adhesion involved in ameboidal cell migration,GO:0005886^cellular_component^plasma membrane,GO:0007155^biological_process^cell adhesion,GO:0007160^biological_process^cell-matrix adhesion,GO:0007229^biological_process^integrin-mediated signaling pathway,GO:0008305^cellular_component^integrin complex,GO:…
TRINITY_DN140425_c4_g1	2.12641	0.00141436	Mechanical-UP	PF03261.14^CDK5_activator	Tm1	CD5R2	Cyclin-dependent kinase 5 activator 2	GO:0000079^biological_process^regulation of cyclin-dependent protein serine/threonine kinase activity,GO:0001764^biological_process^neuron migration,GO:0003779^molecular_function^actin binding,GO:0005737^cellular_component^cytoplasm,GO:0005886^cellular_component^plasma membrane,GO:0008289^molecular_function^lipid binding,GO:0016020^cellular_component^membrane,GO:0016533^cellular_component^protein…
TRINITY_DN137614_c0_g1	2.23512	0.00141825	Mechanical-UP	.	Tm3	.	.	.
TRINITY_DN155526_c4_g1	3.1928	0.00141825	Mechanical-UP	.	.	.	.	.
TRINITY_DN151664_c2_g1	2.16098	0.00143702	Mechanical-UP	PF00084.19^Sushi^PF07974.12^EGF_2^PF12661.6^hEGF	sigP	CSMD3	CUB and sushi domain-containing protein 3	GO:0003682^molecular_function^chromatin binding,GO:0005509^molecular_function^calcium ion binding,GO:0005576^cellular_component^extracellular region,GO:0005615^cellular_component^extracellular space,GO:0005737^cellular_component^cytoplasm,GO:0005886^cellular_component^plasma membrane,GO:0007155^biological_process^cell adhesion,GO:0007160^biological_process^cell-matrix adhesion,GO:0016020^cellular…
TRINITY_DN146901_c1_g1	2.51198	0.00144738	Mechanical-UP	.	.	.	.	.
TRINITY_DN168314_c5_g1	2.21049	0.0014579	Mechanical-UP	.	.	.	.	.
TRINITY_DN149303_c0_g1	2.91165	0.00146784	Mechanical-UP	.	.	.	.	.
TRINITY_DN176442_c18_g4	3.27075	0.00146799	Mechanical-UP	.	.	.	.	.
TRINITY_DN149063_c1_g1	2.15294	0.00147515	Mechanical-UP	.	sigP^Tm1	.	.	.
TRINITY_DN174120_c3_g2	2.09974	0.00148205	Mechanical-UP	.	.	.	.	.
TRINITY_DN153538_c5_g1	2.73009	0.00148365	Mechanical-UP	.	.	.	.	.
TRINITY_DN177109_c12_g1	2.1085	0.00148365	Mechanical-UP	.	sigP	.	.	.
TRINITY_DN132912_c0_g1	2.50999	0.00149241	Mechanical-UP	.	sigP	.	.	.
TRINITY_DN145145_c1_g1	2.88583	0.00149241	Mechanical-UP	.	.	.	.	.
TRINITY_DN165022_c0_g1	2.32025	0.00149241	Mechanical-UP	.	sigP	.	.	.
TRINITY_DN155747_c1_g1	2.04868	0.00151865	Mechanical-UP	PF03160.13^Calx-beta	.	NAC2	Sodium/calcium exchanger 2	GO:0005432^molecular_function^calcium:sodium antiporter activity,GO:0005516^molecular_function^calmodulin binding,GO:0005739^cellular_component^mitochondrion,GO:0005874^cellular_component^microtubule,GO:0005886^cellular_component^plasma membrane,GO:0005887^cellular_component^integral component of plasma membrane,GO:0006811^biological_process^ion transport,GO:0006814^biological_process^sodium ion …
TRINITY_DN147974_c3_g3	2.98246	0.00153206	Mechanical-UP	.	.	.	.	.
TRINITY_DN153501_c0_g1	5.62756	0.00159158	Mechanical-UP	PF01825.20^GPS	.	AGRF5	Adhesion G protein-coupled receptor F5	GO:0003094^biological_process^glomerular filtration,GO:0004930^molecular_function^G-protein coupled receptor activity,GO:0005886^cellular_component^plasma membrane,GO:0006112^biological_process^energy reserve metabolic process,GO:0007166^biological_process^cell surface receptor signaling pathway,GO:0007186^biological_process^G-protein coupled receptor signaling pathway,GO:0009986^cellular_compone…
TRINITY_DN141077_c2_g1	3.05258	0.00160167	Mechanical-UP	.	.	.	.	.
TRINITY_DN144353_c0_g1	4.02223	0.00160285	Mechanical-UP	.	Tm1	.	.	.
TRINITY_DN144089_c1_g1	2.2569	0.00160535	Mechanical-UP	.	.	.	.	GO:0001565^molecular_function^phorbol ester receptor activity,GO:0001675^biological_process^acrosome assembly,GO:0005070^molecular_function^SH3/SH2 adaptor activity,GO:0005096^molecular_function^GTPase activator activity,GO:0005737^cellular_component^cytoplasm,GO:0005829^cellular_component^cytosol,GO:0008045^biological_process^motor neuron axon guidance,GO:0016020^cellular_component^membrane,GO:0…
TRINITY_DN174047_c1_g3	2.15828	0.00163873	Mechanical-UP	.	.	.	.	GO:0000122^biological_process^negative regulation of transcription by RNA polymerase II,GO:0003053^biological_process^circadian regulation of heart rate,GO:0003677^molecular_function^DNA binding,GO:0003682^molecular_function^chromatin binding,GO:0003700^molecular_function^DNA-binding transcription factor activity,GO:0005634^cellular_component^nucleus,GO:0005654^cellular_component^nucleoplasm,GO:0…
TRINITY_DN176449_c8_g2	2.0297	0.00163873	Mechanical-UP	.	.	GPRS	Serine-enriched protein	.
TRINITY_DN132214_c0_g1	4.26042	0.00165273	Mechanical-UP	.	Tm4	.	.	.
TRINITY_DN146015_c0_g1	4.83487	0.00166016	Mechanical-UP	.	sigP	.	.	.
TRINITY_DN162479_c1_g1	3.08126	0.00167269	Mechanical-UP	.	.	.	.	.
TRINITY_DN175134_c2_g1	6.67392	0.00167269	Mechanical-UP	.	.	.	.	.
TRINITY_DN143583_c1_g1	2.03046	0.00169237	Mechanical-UP	PF00505.18^HMG_box^PF09011.9^HMG_box_2	.	SOX14	Transcription factor SOX-14	GO:0000122^biological_process^negative regulation of transcription by RNA polymerase II,GO:0000981^molecular_function^DNA-binding transcription factor activity, RNA polymerase II-specific,GO:0001649^biological_process^osteoblast differentiation,GO:0001654^biological_process^eye development,GO:0001704^biological_process^formation of primary germ layer,GO:0001714^biological_process^endodermal cell …
TRINITY_DN145481_c2_g1	6.49718	0.00171162	Mechanical-UP	.	.	.	.	.
TRINITY_DN167947_c3_g4	2.36045	0.00175426	Mechanical-UP	PF01535.19^PPR	.	.	.	.
TRINITY_DN175749_c11_g1	2.06267	0.00175589	Mechanical-UP	.	.	.	.	.
TRINITY_DN170616_c0_g6	2.14063	0.00175725	Mechanical-UP	.	.	.	.	.
TRINITY_DN153703_c0_g5	7.43583	0.00177074	Mechanical-UP	.	.	.	.	.
TRINITY_DN149967_c1_g1	3.35779	0.00180354	Mechanical-UP	PF12796.6^Ank_2	.	DAPK1	Death-associated protein kinase 1	GO:0000281^biological_process^mitotic cytokinesis,GO:0003700^molecular_function^DNA-binding transcription factor activity,GO:0004672^molecular_function^protein kinase activity,GO:0004683^molecular_function^calmodulin-dependent protein kinase activity,GO:0005200^molecular_function^structural constituent of cytoskeleton,GO:0005515^molecular_function^protein binding,GO:0005516^molecular_function^cal…
TRINITY_DN150242_c1_g1	2.0941	0.00182399	Mechanical-UP	.	.	.	.	.
TRINITY_DN166729_c0_g3	3.97102	0.00182399	Mechanical-UP	.	.	.	.	.
TRINITY_DN175102_c8_g3	5.35719	0.00182399	Mechanical-UP	.	.	.	.	GO:0004112^molecular_function^cyclic-nucleotide phosphodiesterase activity,GO:0004115^molecular_function^3',5'-cyclic-AMP phosphodiesterase activity,GO:0006198^biological_process^cAMP catabolic process,GO:0007165^biological_process^signal transduction,GO:0046872^molecular_function^metal ion binding
TRINITY_DN153016_c1_g4	3.59548	0.00184698	Mechanical-UP	.	.	.	.	.
TRINITY_DN154868_c1_g1	4.11776	0.00184698	Mechanical-UP	.	.	.	.	.
TRINITY_DN166409_c2_g1	3.07886	0.00184698	Mechanical-UP	.	.	.	.	.
TRINITY_DN175102_c8_g1	2.50615	0.00186798	Mechanical-UP	PF00233.18^PDEase_I	.	PDE7A	High affinity cAMP-specific 3',5'-cyclic phosphodiesterase 7A	GO:0004114^molecular_function^3',5'-cyclic-nucleotide phosphodiesterase activity,GO:0004115^molecular_function^3',5'-cyclic-AMP phosphodiesterase activity,GO:0005829^cellular_component^cytosol,GO:0006198^biological_process^cAMP catabolic process,GO:0007165^biological_process^signal transduction,GO:0007186^biological_process^G-protein coupled receptor signaling pathway,GO:0046872^molecular_functio…
TRINITY_DN164823_c2_g2	2.07256	0.00187368	Mechanical-UP	.	.	.	.	.
TRINITY_DN145337_c0_g1	4.5948	0.00188065	Mechanical-UP	.	.	.	.	.
TRINITY_DN140732_c0_g1	2.94129	0.00190705	Mechanical-UP	PF00610.20^DEP	Tm1	DVL3	Segment polarity protein dishevelled homolog DVL-3	GO:0001934^biological_process^positive regulation of protein phosphorylation,GO:0005109^molecular_function^frizzled binding,GO:0005829^cellular_component^cytosol,GO:0005886^cellular_component^plasma membrane,GO:0006366^biological_process^transcription by RNA polymerase II,GO:0006469^biological_process^negative regulation of protein kinase activity,GO:0007269^biological_process^neurotransmitter se…
TRINITY_DN142692_c2_g1	4.40382	0.00191233	Mechanical-UP	.	.	.	.	.
TRINITY_DN154906_c0_g2	3.55894	0.00191595	Mechanical-UP	.	.	.	.	.
TRINITY_DN153300_c5_g1	2.64108	0.00192369	Mechanical-UP	.	.	.	.	.
TRINITY_DN169037_c2_g2	2.28201	0.00192492	Mechanical-UP	PF03160.13^Calx-beta	.	.	.	GO:0007154^biological_process^cell communication,GO:0016021^cellular_component^integral component of membrane
TRINITY_DN91738_c0_g1	2.53143	0.00195677	Mechanical-UP	.	.	.	.	.
TRINITY_DN148204_c0_g1	3.15713	0.00199375	Mechanical-UP	.	.	.	.	.
TRINITY_DN154971_c1_g3	3.47222	0.00202699	Mechanical-UP	.	.	.	.	.
TRINITY_DN175088_c7_g2	2.02368	0.00205202	Mechanical-UP	.	.	.	.	GO:0005096^molecular_function^GTPase activator activity,GO:0005829^cellular_component^cytosol,GO:0007165^biological_process^signal transduction,GO:0051056^biological_process^regulation of small GTPase mediated signal transduction,GO:0051497^biological_process^negative regulation of stress fiber assembly,GO:1904425^biological_process^negative regulation of GTP binding
TRINITY_DN168047_c4_g4	3.24619	0.00207612	Mechanical-UP	.	.	.	.	.
TRINITY_DN174747_c2_g1	3.05066	0.00208319	Mechanical-UP	PF01004.18^Flavi_M	Tm5	.	.	GO:0019031^cellular_component^viral envelope,GO:0019058^biological_process^viral life cycle
TRINITY_DN141748_c0_g1	2.18384	0.0020859	Mechanical-UP	.	.	.	.	.
TRINITY_DN171185_c1_g4	2.68512	0.00209046	Mechanical-UP	.	.	.	.	.
TRINITY_DN147458_c0_g1	2.26729	0.00210117	Mechanical-UP	PF01412.17^ArfGap	.	ADAP1	Arf-GAP with dual PH domain-containing protein 1	GO:0005096^molecular_function^GTPase activator activity,GO:0005547^molecular_function^phosphatidylinositol-3,4,5-trisphosphate binding,GO:0005634^cellular_component^nucleus,GO:0005737^cellular_component^cytoplasm,GO:0005829^cellular_component^cytosol,GO:0005886^cellular_component^plasma membrane,GO:0007166^biological_process^cell surface receptor signaling pathway,GO:0043087^biological_process^re…
TRINITY_DN153618_c2_g1	3.50978	0.00210369	Mechanical-UP	.	.	.	.	.
TRINITY_DN151027_c8_g1	2.10079	0.00211003	Mechanical-UP	.	.	.	.	.
TRINITY_DN167792_c1_g1	3.44651	0.0021499	Mechanical-UP	.	.	.	.	.
TRINITY_DN175094_c2_g1	2.87189	0.0021499	Mechanical-UP	.	Tm1	.	.	.
TRINITY_DN142495_c2_g4	4.7744	0.00219726	Mechanical-UP	.	.	.	.	.
TRINITY_DN148701_c0_g1	2.10907	0.00219955	Mechanical-UP	.	.	.	.	GO:0005634^cellular_component^nucleus,GO:0046872^molecular_function^metal ion binding
TRINITY_DN172174_c3_g4	3.04929	0.00222259	Mechanical-UP	.	.	.	.	.
TRINITY_DN167087_c2_g1	2.76287	0.00228481	Mechanical-UP	PF00530.17^SRCR	sigP^Tm1	LOL2B	Lysyl oxidase homolog 2B	GO:0000122^biological_process^negative regulation of transcription by RNA polymerase II,GO:0000785^cellular_component^chromatin,GO:0001666^biological_process^response to hypoxia,GO:0001824^biological_process^blastocyst development,GO:0001833^biological_process^inner cell mass cell proliferation,GO:0001837^biological_process^epithelial to mesenchymal transition,GO:0001935^biological_process^endoth…
TRINITY_DN145312_c2_g2	2.58518	0.00229259	Mechanical-UP	.	Tm2	.	.	.
TRINITY_DN140382_c0_g3	2.35422	0.00230487	Mechanical-UP	.	.	.	.	.
TRINITY_DN136385_c0_g1	2.22977	0.00236357	Mechanical-UP	.	sigP^Tm1	ZN549	Zinc finger protein 549	GO:0000981^molecular_function^DNA-binding transcription factor activity, RNA polymerase II-specific,GO:0001077^molecular_function^proximal promoter DNA-binding transcription activator activity, RNA polymerase II-specific,GO:0003677^molecular_function^DNA binding,GO:0005634^cellular_component^nucleus,GO:0006351^biological_process^transcription, DNA-templated,GO:0006355^biological_process^regulatio…
TRINITY_DN176818_c7_g1	4.31912	0.00241576	Mechanical-UP	.	.	.	.	.
TRINITY_DN176449_c8_g4	2.02843	0.00242867	Mechanical-UP	PF07707.14^BACK	.	GPRS	Serine-enriched protein	.
TRINITY_DN169969_c4_g2	6.73458	0.00242885	Mechanical-UP	.	.	.	.	.
TRINITY_DN145236_c1_g1	2.24813	0.00243319	Mechanical-UP	.	.	.	.	.
TRINITY_DN168575_c0_g4	2.55799	0.00245478	Mechanical-UP	.	.	.	.	GO:0004860^molecular_function^protein kinase inhibitor activity,GO:0005634^cellular_component^nucleus,GO:0005737^cellular_component^cytoplasm,GO:0006469^biological_process^negative regulation of protein kinase activity,GO:0007254^biological_process^JNK cascade,GO:0008134^molecular_function^transcription factor binding,GO:0014912^biological_process^negative regulation of smooth muscle cell migrati…
TRINITY_DN131614_c0_g1	3.87992	0.002463	Mechanical-UP	.	sigP^Tm2	CSP	Circumsporozoite protein	GO:0009986^cellular_component^cell surface
TRINITY_DN175493_c4_g3	4.10869	0.00246388	Mechanical-UP	.	Tm1	.	.	.
TRINITY_DN152107_c0_g1	2.4644	0.00249464	Mechanical-UP	.	.	.	.	GO:0004112^molecular_function^cyclic-nucleotide phosphodiesterase activity,GO:0004115^molecular_function^3',5'-cyclic-AMP phosphodiesterase activity,GO:0005829^cellular_component^cytosol,GO:0006198^biological_process^cAMP catabolic process,GO:0007165^biological_process^signal transduction,GO:0007186^biological_process^G-protein coupled receptor signaling pathway,GO:0019933^biological_process^cAMP…
TRINITY_DN153805_c0_g2	2.43423	0.00249464	Mechanical-UP	PF00630.18^Filamin^PF00643.23^zf-B_box	.	LIN41	E3 ubiquitin-protein ligase TRIM71	GO:0000082^biological_process^G1/S transition of mitotic cell cycle,GO:0000932^cellular_component^P-body,GO:0001843^biological_process^neural tube closure,GO:0004842^molecular_function^ubiquitin-protein transferase activity,GO:0005515^molecular_function^protein binding,GO:0005622^cellular_component^intracellular,GO:0008270^molecular_function^zinc ion binding,GO:0008543^biological_process^fibrobla…
TRINITY_DN176432_c7_g1	2.06397	0.00249464	Mechanical-UP	.	.	.	.	.
TRINITY_DN135578_c0_g1	3.69794	0.002521	Mechanical-UP	.	.	.	.	.
TRINITY_DN169074_c1_g1	2.01816	0.00253277	Mechanical-UP	.	.	.	.	.
TRINITY_DN174399_c10_g1	2.60877	0.00253277	Mechanical-UP	.	.	.	.	.
TRINITY_DN166346_c2_g2	3.23434	0.00253527	Mechanical-UP	PF03160.13^Calx-beta	.	.	.	GO:0007154^biological_process^cell communication,GO:0016021^cellular_component^integral component of membrane
TRINITY_DN175578_c1_g1	3.00497	0.00259854	Mechanical-UP	.	.	.	.	GO:0004672^molecular_function^protein kinase activity,GO:0004674^molecular_function^protein serine/threonine kinase activity,GO:0004683^molecular_function^calmodulin-dependent protein kinase activity,GO:0005516^molecular_function^calmodulin binding,GO:0005524^molecular_function^ATP binding,GO:0005525^molecular_function^GTP binding,GO:0005737^cellular_component^cytoplasm,GO:0005829^cellular_compon…
TRINITY_DN161965_c9_g2	3.09434	0.00261826	Mechanical-UP	.	.	.	.	.
TRINITY_DN151993_c1_g1	4.96474	0.00262079	Mechanical-UP	.	.	.	.	.
TRINITY_DN116471_c0_g1	4.70136	0.00265915	Mechanical-UP	.	.	.	.	.
TRINITY_DN152051_c2_g2	4.13615	0.00266054	Mechanical-UP	.	.	.	.	.
TRINITY_DN113318_c0_g1	6.45017	0.00267652	Mechanical-UP	PF02321.17^OEP	.	TTGI	Toluene efflux pump outer membrane protein TtgI	GO:0009279^cellular_component^cell outer membrane,GO:0015238^molecular_function^drug transmembrane transporter activity,GO:0015562^molecular_function^efflux transmembrane transporter activity,GO:0016021^cellular_component^integral component of membrane,GO:0046677^biological_process^response to antibiotic,GO:0055085^biological_process^transmembrane transport
TRINITY_DN161502_c2_g1	2.86725	0.00269064	Mechanical-UP	.	Tm1	.	.	.
TRINITY_DN164449_c4_g1	2.18594	0.00272095	Mechanical-UP	.	.	.	.	.
TRINITY_DN124618_c0_g1	3.02843	0.00278602	Mechanical-UP	.	Tm1	.	.	.
TRINITY_DN139995_c0_g1	2.19978	0.00279087	Mechanical-UP	.	.	.	.	GO:0000079^biological_process^regulation of cyclin-dependent protein serine/threonine kinase activity,GO:0001764^biological_process^neuron migration,GO:0003779^molecular_function^actin binding,GO:0005737^cellular_component^cytoplasm,GO:0005886^cellular_component^plasma membrane,GO:0008289^molecular_function^lipid binding,GO:0016020^cellular_component^membrane,GO:0016533^cellular_component^protein…
TRINITY_DN169441_c27_g1	2.35486	0.00279198	Mechanical-UP	PF12796.6^Ank_2	Tm1	ANR52	Serine/threonine-protein phosphatase 6 regulatory ankyrin repeat subunit C	GO:0002009^biological_process^morphogenesis of an epithelium,GO:0004674^molecular_function^protein serine/threonine kinase activity,GO:0005515^molecular_function^protein binding,GO:0005524^molecular_function^ATP binding,GO:0005737^cellular_component^cytoplasm,GO:0016020^cellular_component^membrane,GO:0051092^biological_process^positive regulation of NF-kappaB transcription factor activity
TRINITY_DN154296_c2_g1	3.88927	0.00280576	Mechanical-UP	.	sigP^Tm3	.	.	.
TRINITY_DN151934_c3_g1	3.14495	0.00281513	Mechanical-UP	.	sigP^Tm1	.	.	.
TRINITY_DN165189_c2_g3	2.98185	0.00282932	Mechanical-UP	.	Tm2	TRPA1	Transient receptor potential cation channel subfamily A member 1 homolog	GO:0005216^molecular_function^ion channel activity,GO:0005886^cellular_component^plasma membrane,GO:0016021^cellular_component^integral component of membrane,GO:0043025^cellular_component^neuronal cell body,GO:0050896^biological_process^response to stimulus,GO:0097730^cellular_component^non-motile cilium
TRINITY_DN169546_c0_g2	2.8286	0.00283818	Mechanical-UP	.	Tm1	.	.	.
TRINITY_DN147909_c1_g2	6.63031	0.00286216	Mechanical-UP	.	Tm2	.	.	.
TRINITY_DN176455_c6_g4	2.11273	0.00289777	Mechanical-UP	PF00001.20^7tm_1^PF10316.8^7TM_GPCR_Srbc	Tm4	OPN4A	Melanopsin-A	GO:0004930^molecular_function^G-protein coupled receptor activity,GO:0004984^molecular_function^olfactory receptor activity,GO:0007186^biological_process^G-protein coupled receptor signaling pathway,GO:0007601^biological_process^visual perception,GO:0007602^biological_process^phototransduction,GO:0008020^molecular_function^G-protein coupled photoreceptor activity,GO:0009881^molecular_function^pho…
TRINITY_DN172382_c1_g4	3.87943	0.00294813	Mechanical-UP	.	sigP	.	.	.
TRINITY_DN171425_c1_g1	3.4117	0.00295342	Mechanical-UP	.	.	.	.	.
TRINITY_DN155470_c1_g5	4.095	0.00298397	Mechanical-UP	PF00046.28^Homeobox	Tm1	SHOX2	Short stature homeobox protein 2	GO:0003677^molecular_function^DNA binding,GO:0005634^cellular_component^nucleus,GO:0006355^biological_process^regulation of transcription, DNA-templated,GO:0007275^biological_process^multicellular organism development,GO:0043565^molecular_function^sequence-specific DNA binding
TRINITY_DN164839_c4_g1	2.86864	0.00298397	Mechanical-UP	.	Tm1	.	.	.
TRINITY_DN172132_c0_g1	2.81853	0.00303644	Mechanical-UP	PF00041.20^fn3	sigP^Tm7	PTPRQ	Phosphatidylinositol phosphatase PTPRQ	GO:0000794^cellular_component^condensed nuclear chromosome,GO:0002020^molecular_function^protease binding,GO:0002244^biological_process^hematopoietic progenitor cell differentiation,GO:0002576^biological_process^platelet degranulation,GO:0003300^biological_process^cardiac muscle hypertrophy,GO:0004674^molecular_function^protein serine/threonine kinase activity,GO:0004713^molecular_function^protei…
TRINITY_DN162823_c1_g1	2.60376	0.00305827	Mechanical-UP	PF00621.19^RhoGEF	Tm2	FGD4	FYVE, RhoGEF and PH domain-containing protein 4	GO:0001726^cellular_component^ruffle,GO:0003779^molecular_function^actin binding,GO:0005085^molecular_function^guanyl-nucleotide exchange factor activity,GO:0005089^molecular_function^Rho guanyl-nucleotide exchange factor activity,GO:0005634^cellular_component^nucleus,GO:0005737^cellular_component^cytoplasm,GO:0005769^cellular_component^early endosome,GO:0005794^cellular_component^Golgi apparatus…
TRINITY_DN173340_c9_g2	2.06256	0.00313378	Mechanical-UP	.	.	.	.	.
TRINITY_DN143461_c0_g1	2.02614	0.00314073	Mechanical-UP	.	Tm1	.	.	.
TRINITY_DN168139_c2_g3	2.15831	0.00317282	Mechanical-UP	PF00041.20^fn3^PF00084.19^Sushi	.	CHIX	Exochitinase 1	GO:0000272^biological_process^polysaccharide catabolic process,GO:0004568^molecular_function^chitinase activity,GO:0005515^molecular_function^protein binding,GO:0005615^cellular_component^extracellular space,GO:0005886^cellular_component^plasma membrane,GO:0006032^biological_process^chitin catabolic process,GO:0008061^molecular_function^chitin binding,GO:0008810^molecular_function^cellulase activ…
TRINITY_DN115841_c0_g1	2.38128	0.0032113	Mechanical-UP	.	Tm1	.	.	.
TRINITY_DN140244_c2_g1	2.22254	0.00321515	Mechanical-UP	.	.	.	.	.
TRINITY_DN142058_c1_g1	2.17445	0.00323004	Mechanical-UP	.	sigP^Tm2	TEN3	Teneurin-3	GO:0000902^biological_process^cell morphogenesis,GO:0005887^cellular_component^integral component of plasma membrane,GO:0007156^biological_process^homophilic cell adhesion via plasma membrane adhesion molecules,GO:0007157^biological_process^heterophilic cell-cell adhesion via plasma membrane cell adhesion molecules,GO:0007165^biological_process^signal transduction,GO:0010976^biological_process^po…
TRINITY_DN169195_c2_g6	4.30079	0.00323004	Mechanical-UP	PF13358.5^DDE_3	.	TCB1	Transposable element Tcb1 transposase	GO:0003677^molecular_function^DNA binding,GO:0005634^cellular_component^nucleus,GO:0006313^biological_process^transposition, DNA-mediated,GO:0015074^biological_process^DNA integration
TRINITY_DN163742_c0_g1	2.58797	0.00323971	Mechanical-UP	.	.	.	.	.
TRINITY_DN169818_c2_g1	2.07734	0.0033382	Mechanical-UP	.	sigP^Tm1	.	.	.
TRINITY_DN176373_c0_g1	2.92335	0.00336912	Mechanical-UP	PF02796.14^HTH_7	.	.	.	GO:0000150^molecular_function^recombinase activity,GO:0003677^molecular_function^DNA binding,GO:0006310^biological_process^DNA recombination
TRINITY_DN175102_c8_g2	2.4604	0.00343708	Mechanical-UP	.	.	.	.	.
TRINITY_DN175527_c7_g4	2.27938	0.00343908	Mechanical-UP	PF00071.21^Ras	.	YPT1	GTP-binding protein YPT1	GO:0000139^cellular_component^Golgi membrane,GO:0000149^molecular_function^SNARE binding,GO:0000331^cellular_component^contractile vacuole,GO:0000407^cellular_component^phagophore assembly site,GO:0003924^molecular_function^GTPase activity,GO:0005525^molecular_function^GTP binding,GO:0005789^cellular_component^endoplasmic reticulum membrane,GO:0005795^cellular_component^Golgi stack,GO:0005801^cel…
TRINITY_DN175653_c6_g1	2.28111	0.00347915	Mechanical-UP	.	Tm1	.	.	.
TRINITY_DN149646_c1_g1	2.3855	0.00351491	Mechanical-UP	PF00041.20^fn3	sigP^Tm2	ICEN	Ice nucleation protein InaU	GO:0005515^molecular_function^protein binding,GO:0005576^cellular_component^extracellular region,GO:0005618^cellular_component^cell wall,GO:0005737^cellular_component^cytoplasm,GO:0007155^biological_process^cell adhesion,GO:0009279^cellular_component^cell outer membrane,GO:0009405^biological_process^pathogenesis,GO:0016020^cellular_component^membrane,GO:0031225^cellular_component^anchored compone…
TRINITY_DN160996_c2_g1	3.428	0.00351711	Mechanical-UP	.	.	.	.	.
TRINITY_DN164202_c0_g1	2.10466	0.00351711	Mechanical-UP	.	.	.	.	.
TRINITY_DN175660_c15_g3	2.76713	0.00351711	Mechanical-UP	.	.	.	.	GO:0003700^molecular_function^DNA-binding transcription factor activity,GO:0003707^molecular_function^steroid hormone receptor activity,GO:0004886^molecular_function^9-cis retinoic acid receptor activity,GO:0005634^cellular_component^nucleus,GO:0006351^biological_process^transcription, DNA-templated,GO:0008270^molecular_function^zinc ion binding,GO:0043565^molecular_function^sequence-specific DNA…
TRINITY_DN163915_c1_g1	3.26378	0.00352317	Mechanical-UP	.	.	.	.	.
TRINITY_DN176455_c6_g2	2.08174	0.00352523	Mechanical-UP	.	.	.	.	.
TRINITY_DN145533_c2_g1	3.07051	0.00352717	Mechanical-UP	.	.	.	.	.
TRINITY_DN164141_c7_g6	6.06289	0.00354824	Mechanical-UP	.	.	.	.	.
TRINITY_DN154644_c1_g1	3.14767	0.00354909	Mechanical-UP	PF07714.16^Pkinase_Tyr	.	.	.	GO:0004672^molecular_function^protein kinase activity,GO:0006468^biological_process^protein phosphorylation
TRINITY_DN160663_c2_g1	2.36895	0.00355403	Mechanical-UP	.	.	.	.	.
TRINITY_DN176442_c18_g1	2.41229	0.0035867	Mechanical-UP	.	.	.	.	.
TRINITY_DN147636_c1_g7	3.48355	0.00359971	Mechanical-UP	.	Tm1	.	.	.
TRINITY_DN165980_c2_g1	3.22183	0.00361795	Mechanical-UP	PF13857.5^Ank_5	.	POL5	Retrovirus-related Pol polyprotein from transposon opus	GO:0003676^molecular_function^nucleic acid binding,GO:0003964^molecular_function^RNA-directed DNA polymerase activity,GO:0004190^molecular_function^aspartic-type endopeptidase activity,GO:0004519^molecular_function^endonuclease activity,GO:0005198^molecular_function^structural molecule activity,GO:0005200^molecular_function^structural constituent of cytoskeleton,GO:0005515^molecular_function^prot…
TRINITY_DN175349_c8_g4	2.74765	0.00370004	Mechanical-UP	.	.	.	.	.
TRINITY_DN175061_c0_g1	3.14004	0.00370167	Mechanical-UP	.	.	.	.	.
TRINITY_DN137018_c0_g3	2.04982	0.00374021	Mechanical-UP	.	.	.	.	.
TRINITY_DN139673_c0_g1	3.98457	0.00374253	Mechanical-UP	PF00201.17^UDPGT	sigP	UD16	UDP-glucuronosyltransferase 1-6	GO:0001889^biological_process^liver development,GO:0005789^cellular_component^endoplasmic reticulum membrane,GO:0008152^biological_process^metabolic process,GO:0014070^biological_process^response to organic cyclic compound,GO:0015020^molecular_function^glucuronosyltransferase activity,GO:0016021^cellular_component^integral component of membrane,GO:0016758^molecular_function^transferase activity, …
TRINITY_DN160965_c4_g1	3.74349	0.00374253	Mechanical-UP	.	.	.	.	.
TRINITY_DN139187_c0_g1	2.04513	0.00374362	Mechanical-UP	.	.	.	.	GO:0004930^molecular_function^G-protein coupled receptor activity,GO:0007601^biological_process^visual perception,GO:0007602^biological_process^phototransduction,GO:0009881^molecular_function^photoreceptor activity,GO:0016021^cellular_component^integral component of membrane,GO:0018298^biological_process^protein-chromophore linkage
TRINITY_DN166202_c0_g1	4.59854	0.003758	Mechanical-UP	.	.	.	.	.
TRINITY_DN169765_c2_g3	6.49359	0.0037716	Mechanical-UP	.	.	.	.	.
TRINITY_DN151639_c5_g5	3.4188	0.00381686	Mechanical-UP	.	.	.	.	.
TRINITY_DN161353_c2_g1	2.40583	0.00385287	Mechanical-UP	.	.	.	.	.
TRINITY_DN156883_c1_g1	2.9538	0.00385871	Mechanical-UP	.	sigP	.	.	.
TRINITY_DN160209_c4_g6	3.29473	0.00385871	Mechanical-UP	PF10523.8^BEN	.	.	.	.
TRINITY_DN154881_c4_g5	2.99514	0.00389133	Mechanical-UP	.	.	.	.	.
TRINITY_DN161739_c2_g2	2.31918	0.00393489	Mechanical-UP	.	.	.	.	.
TRINITY_DN148590_c1_g2	3.46199	0.00394413	Mechanical-UP	.	.	.	.	.
TRINITY_DN159478_c1_g1	3.35069	0.00401456	Mechanical-UP	.	.	.	.	.
TRINITY_DN161203_c4_g1	5.51239	0.0040539	Mechanical-UP	.	.	.	.	.
TRINITY_DN153016_c1_g1	3.24177	0.00409447	Mechanical-UP	.	.	.	.	.
TRINITY_DN140379_c1_g1	2.09628	0.0041059	Mechanical-UP	PF03261.14^CDK5_activator	Tm1	CD5R2	Cyclin-dependent kinase 5 activator 2	GO:0000079^biological_process^regulation of cyclin-dependent protein serine/threonine kinase activity,GO:0001764^biological_process^neuron migration,GO:0003779^molecular_function^actin binding,GO:0005737^cellular_component^cytoplasm,GO:0005886^cellular_component^plasma membrane,GO:0008289^molecular_function^lipid binding,GO:0016020^cellular_component^membrane,GO:0016533^cellular_component^protein…
TRINITY_DN168152_c1_g5	2.32683	0.00411654	Mechanical-UP	.	.	.	.	.
TRINITY_DN139748_c0_g1	2.59391	0.00411763	Mechanical-UP	.	Tm3	.	.	.
TRINITY_DN105854_c0_g1	2.76885	0.00411975	Mechanical-UP	.	.	.	.	.
TRINITY_DN173463_c2_g3	3.59224	0.00413859	Mechanical-UP	.	.	.	.	.
TRINITY_DN143232_c1_g3	2.70241	0.00420251	Mechanical-UP	PF00153.26^Mito_carr	.	MPCP	Phosphate carrier protein, mitochondrial	GO:0005743^cellular_component^mitochondrial inner membrane,GO:0016021^cellular_component^integral component of membrane
TRINITY_DN151567_c0_g1	2.1102	0.00420702	Mechanical-UP	.	sigP^Tm1	.	.	.
TRINITY_DN166392_c1_g2	3.57383	0.00420702	Mechanical-UP	.	.	.	.	.
TRINITY_DN143467_c0_g1	2.8538	0.00434675	Mechanical-UP	.	Tm2	BAR3	Balbiani ring protein 3	GO:0005576^cellular_component^extracellular region
TRINITY_DN169214_c0_g2	4.60194	0.00435387	Mechanical-UP	.	.	.	.	.
TRINITY_DN167341_c0_g1	2.99927	0.00437562	Mechanical-UP	.	.	.	.	.
TRINITY_DN169642_c0_g1	2.0587	0.00440154	Mechanical-UP	.	.	.	.	GO:0007275^biological_process^multicellular organism development,GO:0008083^molecular_function^growth factor activity,GO:0030154^biological_process^cell differentiation,GO:0030308^biological_process^negative regulation of cell growth,GO:0043065^biological_process^positive regulation of apoptotic process
TRINITY_DN155225_c0_g1	2.16613	0.00446942	Mechanical-UP	.	.	.	.	.
TRINITY_DN142773_c1_g1	2.69363	0.00447522	Mechanical-UP	.	.	.	.	.
TRINITY_DN162103_c1_g1	2.62088	0.00450987	Mechanical-UP	.	.	.	.	.
TRINITY_DN162890_c5_g7	5.19668	0.00456576	Mechanical-UP	.	.	.	.	.
TRINITY_DN141955_c6_g1	2.16011	0.00459553	Mechanical-UP	.	sigP	.	.	.
TRINITY_DN176367_c1_g1	3.21262	0.00474536	Mechanical-UP	.	.	.	.	.
TRINITY_DN174562_c0_g1	2.03053	0.00480144	Mechanical-UP	PF02014.15^Reeler	sigP	DFP3	Putative defense protein 3	GO:0005576^cellular_component^extracellular region,GO:0042742^biological_process^defense response to bacterium,GO:0042832^biological_process^defense response to protozoan,GO:0045087^biological_process^innate immune response
TRINITY_DN148590_c1_g1	5.09904	0.00481588	Mechanical-UP	.	Tm1	TRAF2	TNF receptor-associated factor 2	GO:0000151^cellular_component^ubiquitin ligase complex,GO:0001817^biological_process^regulation of cytokine production,GO:0002224^biological_process^toll-like receptor signaling pathway,GO:0002726^biological_process^positive regulation of T cell cytokine production,GO:0004842^molecular_function^ubiquitin-protein transferase activity,GO:0005164^molecular_function^tumor necrosis factor receptor bin…
TRINITY_DN148004_c2_g1	2.26026	0.00488906	Mechanical-UP	.	.	.	.	.
TRINITY_DN173030_c4_g4	3.33912	0.00488906	Mechanical-UP	.	.	.	.	.
TRINITY_DN169503_c0_g2	-8.32161	3.18e-06	Mechanical-down	PF02014.15^Reeler^PF03128.13^CXCXC	sigP^Tm1	DFP3	Putative defense protein 3	GO:0005576^cellular_component^extracellular region,GO:0042742^biological_process^defense response to bacterium,GO:0042832^biological_process^defense response to protozoan,GO:0045087^biological_process^innate immune response
TRINITY_DN174889_c3_g1	-5.96257	4.31e-06	Mechanical-down	.	.	.	.	.
TRINITY_DN157184_c0_g1	-4.58831	5.34e-06	Mechanical-down	.	.	.	.	.
TRINITY_DN171878_c0_g3	-4.28242	3.4e-05	Mechanical-down	.	.	.	.	.
TRINITY_DN174889_c4_g1	-4.60291	5.19e-05	Mechanical-down	.	sigP^Tm3	.	.	.
TRINITY_DN161212_c0_g3	-7.61918	5.38e-05	Mechanical-down	PF04519.12^Bactofilin	.	.	.	.
TRINITY_DN163723_c3_g6	-4.06099	6.52e-05	Mechanical-down	.	.	.	.	.
TRINITY_DN150720_c0_g1	-3.13713	6.76e-05	Mechanical-down	PF00147.17^Fibrinogen_C	sigP	FGL2	Fibroleukin	GO:0005576^cellular_component^extracellular region,GO:0008233^molecular_function^peptidase activity,GO:0009986^cellular_component^cell surface,GO:0016504^molecular_function^peptidase activator activity,GO:0019835^biological_process^cytolysis
TRINITY_DN158605_c0_g4	-4.33083	0.000151886	Mechanical-down	.	.	.	.	.
TRINITY_DN157025_c1_g2	-5.31591	0.000156469	Mechanical-down	PF05986.13^ADAM_spacer1	sigP^Tm1	.	.	.
TRINITY_DN152114_c0_g1	-5.84452	0.000160901	Mechanical-down	.	.	.	.	.
TRINITY_DN172325_c1_g1	-3.42692	0.000238544	Mechanical-down	PF05986.13^ADAM_spacer1	.	ATS4	A disintegrin and metalloproteinase with thrombospondin motifs 4	GO:0004222^molecular_function^metalloendopeptidase activity,GO:0005198^molecular_function^structural molecule activity,GO:0005199^molecular_function^structural constituent of cell wall,GO:0005576^cellular_component^extracellular region,GO:0005618^cellular_component^cell wall,GO:0005883^cellular_component^neurofilament,GO:0007275^biological_process^multicellular organism development,GO:0008168^mol…
TRINITY_DN159193_c1_g1	-2.45218	0.000244454	Mechanical-down	.	Tm2	.	.	.
TRINITY_DN153959_c0_g1	-2.88401	0.000276691	Mechanical-down	.	.	.	.	.
TRINITY_DN161405_c1_g2	-2.39008	0.000277494	Mechanical-down	PF00335.19^Tetraspannin	Tm4	TSN4	Tetraspanin-4	GO:0003823^molecular_function^antigen binding,GO:0005178^molecular_function^integrin binding,GO:0005886^cellular_component^plasma membrane,GO:0005887^cellular_component^integral component of plasma membrane,GO:0005925^cellular_component^focal adhesion,GO:0007166^biological_process^cell surface receptor signaling pathway,GO:0016021^cellular_component^integral component of membrane,GO:0031982^cellu…
TRINITY_DN158605_c0_g8	-3.87242	0.000442369	Mechanical-down	PF00735.17^Septin	.	.	.	GO:0005525^molecular_function^GTP binding
TRINITY_DN137430_c1_g1	-5.00686	0.00048178	Mechanical-down	PF01476.19^LysM	Tm1	.	.	.
TRINITY_DN176248_c2_g4	-4.62842	0.000492509	Mechanical-down	.	.	.	.	.
TRINITY_DN169625_c0_g1	-4.64358	0.000521015	Mechanical-down	.	Tm5	.	.	.
TRINITY_DN149307_c3_g2	-7.30189	0.000630432	Mechanical-down	.	.	.	.	.
TRINITY_DN137043_c0_g1	-5.78831	0.000641615	Mechanical-down	PF06980.10^DUF1302	Tm1	.	.	.
TRINITY_DN159863_c3_g1	-2.11286	0.000723274	Mechanical-down	PF00078.26^RVT_1^PF09337.9^zf-H2C2	.	TF29	Transposon Tf2-9 polyprotein	GO:0003676^molecular_function^nucleic acid binding,GO:0003677^molecular_function^DNA binding,GO:0003723^molecular_function^RNA binding,GO:0003887^molecular_function^DNA-directed DNA polymerase activity,GO:0003964^molecular_function^RNA-directed DNA polymerase activity,GO:0004190^molecular_function^aspartic-type endopeptidase activity,GO:0004519^molecular_function^endonuclease activity,GO:0005737^…
TRINITY_DN159216_c0_g4	-6.26594	0.000850822	Mechanical-down	.	.	.	.	.
TRINITY_DN159817_c1_g2	-2.36592	0.000894987	Mechanical-down	PF00134.22^Cyclin_N	.	CCND3	G1/S-specific cyclin-D3	GO:0000122^biological_process^negative regulation of transcription by RNA polymerase II,GO:0000307^cellular_component^cyclin-dependent protein kinase holoenzyme complex,GO:0001934^biological_process^positive regulation of protein phosphorylation,GO:0004693^molecular_function^cyclin-dependent protein serine/threonine kinase activity,GO:0005654^cellular_component^nucleoplasm,GO:0005737^cellular_com…
TRINITY_DN152021_c0_g3	-2.3543	0.000910656	Mechanical-down	PF12661.6^hEGF	.	CSPG2	Versican core protein	GO:0001501^biological_process^skeletal system development,GO:0005201^molecular_function^extracellular matrix structural constituent,GO:0005509^molecular_function^calcium ion binding,GO:0005540^molecular_function^hyaluronic acid binding,GO:0005576^cellular_component^extracellular region,GO:0007155^biological_process^cell adhesion,GO:0007417^biological_process^central nervous system development,GO:…
TRINITY_DN157538_c2_g2	-3.16922	0.00136533	Mechanical-down	PF00147.17^Fibrinogen_C	sigP^Tm1	ANGL6	Angiopoietin-related protein 6	GO:0001525^biological_process^angiogenesis,GO:0005576^cellular_component^extracellular region,GO:0030141^cellular_component^secretory granule,GO:0030154^biological_process^cell differentiation,GO:0030971^molecular_function^receptor tyrosine kinase binding
TRINITY_DN166195_c4_g1	-3.11196	0.0014126	Mechanical-down	.	sigP	.	.	.
TRINITY_DN115767_c0_g1	-7.29641	0.00143779	Mechanical-down	.	.	.	.	.
TRINITY_DN175017_c6_g1	-3.60815	0.00145194	Mechanical-down	.	.	.	.	.
TRINITY_DN157206_c4_g1	-2.38822	0.00163055	Mechanical-down	PF01391.17^Collagen	.	FCN1A	Ficolin-1-A	GO:0001649^biological_process^osteoblast differentiation,GO:0005576^cellular_component^extracellular region,GO:0005581^cellular_component^collagen trimer,GO:0005589^cellular_component^collagen type VI trimer,GO:0005765^cellular_component^lysosomal membrane,GO:0005788^cellular_component^endoplasmic reticulum lumen,GO:0007155^biological_process^cell adhesion,GO:0016020^cellular_component^membrane,G…
TRINITY_DN163772_c0_g1	-2.32085	0.0017601	Mechanical-down	PF00240.22^ubiquitin^PF00270.28^DEAD	.	BAG6	Large proline-rich protein BAG6	GO:0000079^biological_process^regulation of cyclin-dependent protein serine/threonine kinase activity,GO:0000228^cellular_component^nuclear chromosome,GO:0000287^molecular_function^magnesium ion binding,GO:0000400^molecular_function^four-way junction DNA binding,GO:0000403^molecular_function^Y-form DNA binding,GO:0000405^molecular_function^bubble DNA binding,GO:0000724^biological_process^double-s…
TRINITY_DN145186_c1_g1	-4.45846	0.0017858	Mechanical-down	PF01548.16^DEDD_Tnp_IS110	.	Y4UE	Putative transposase y4uE	GO:0003677^molecular_function^DNA binding,GO:0004803^molecular_function^transposase activity,GO:0006313^biological_process^transposition, DNA-mediated
TRINITY_DN173392_c1_g1	-3.49714	0.00183955	Mechanical-down	PF00078.26^RVT_1	.	LORF2	LINE-1 retrotransposable element ORF2 protein	GO:0003964^molecular_function^RNA-directed DNA polymerase activity,GO:0006310^biological_process^DNA recombination,GO:0009036^molecular_function^type II site-specific deoxyribonuclease activity,GO:0032197^biological_process^transposition, RNA-mediated,GO:0032199^biological_process^reverse transcription involved in RNA-mediated transposition,GO:0046872^molecular_function^metal ion binding,GO:00903…
TRINITY_DN161201_c2_g2	-3.03712	0.0018581	Mechanical-down	PF01391.17^Collagen	Tm1	CAF1	Collagen EMF1-alpha	GO:0001530^molecular_function^lipopolysaccharide binding,GO:0005178^molecular_function^integrin binding,GO:0005201^molecular_function^extracellular matrix structural constituent,GO:0005576^cellular_component^extracellular region,GO:0005581^cellular_component^collagen trimer,GO:0005615^cellular_component^extracellular space,GO:0005737^cellular_component^cytoplasm,GO:0005771^cellular_component^mult…
TRINITY_DN149731_c4_g3	-3.27711	0.00192492	Mechanical-down	.	.	.	.	.
TRINITY_DN143419_c1_g1	-2.86447	0.00196302	Mechanical-down	PF00337.21^Gal-bind_lectin	.	.	.	GO:0030246^molecular_function^carbohydrate binding
TRINITY_DN168382_c0_g4	-4.75298	0.00211642	Mechanical-down	.	.	.	.	.
TRINITY_DN126560_c0_g1	-2.28319	0.00219884	Mechanical-down	PF00096.25^zf-C2H2	.	GLI3	Transcriptional activator GLI3	GO:0003676^molecular_function^nucleic acid binding,GO:0003677^molecular_function^DNA binding,GO:0003700^molecular_function^DNA-binding transcription factor activity,GO:0005634^cellular_component^nucleus,GO:0005737^cellular_component^cytoplasm,GO:0006351^biological_process^transcription, DNA-templated,GO:0007224^biological_process^smoothened signaling pathway,GO:0009952^biological_process^anterior…
TRINITY_DN144256_c0_g2	-7.63477	0.00237847	Mechanical-down	.	Tm1	.	.	.
TRINITY_DN144542_c2_g5	-10.5841	0.00249464	Mechanical-down	.	.	.	.	.
TRINITY_DN162881_c0_g1	-2.47288	0.0025229	Mechanical-down	PF00685.26^Sulfotransfer_1	.	.	.	GO:0008146^molecular_function^sulfotransferase activity
TRINITY_DN135350_c0_g1	-5.95836	0.00272932	Mechanical-down	.	sigP	.	.	.
TRINITY_DN131002_c0_g1	-2.41777	0.00288862	Mechanical-down	.	.	.	.	.
TRINITY_DN161582_c1_g4	-7.31991	0.00297613	Mechanical-down	.	sigP	.	.	.
TRINITY_DN170769_c1_g2	-2.0416	0.00305404	Mechanical-down	.	Tm3	.	.	.
TRINITY_DN147483_c4_g1	-2.9249	0.00321128	Mechanical-down	PF07714.16^Pkinase_Tyr	.	SRK4	Tyrosine-protein kinase isoform SRK4	GO:0004672^molecular_function^protein kinase activity,GO:0004715^molecular_function^non-membrane spanning protein tyrosine kinase activity,GO:0005524^molecular_function^ATP binding,GO:0005737^cellular_component^cytoplasm,GO:0006468^biological_process^protein phosphorylation
TRINITY_DN163315_c5_g5	-3.29322	0.0032113	Mechanical-down	.	sigP^Tm1	.	.	.
TRINITY_DN174113_c1_g2	-2.02597	0.003692	Mechanical-down	.	Tm1	.	.	.
TRINITY_DN164934_c0_g2	-6.98027	0.00376522	Mechanical-down	.	.	.	.	.
TRINITY_DN174927_c0_g1	-7.08344	0.00376522	Mechanical-down	.	.	.	.	.
TRINITY_DN163019_c2_g1	-2.14322	0.00387198	Mechanical-down	PF00335.19^Tetraspannin	sigP^Tm2	TSN6	Tetraspanin-6	GO:0005887^cellular_component^integral component of plasma membrane,GO:0007166^biological_process^cell surface receptor signaling pathway,GO:0016021^cellular_component^integral component of membrane,GO:0039532^biological_process^negative regulation of viral-induced cytoplasmic pattern recognition receptor signaling pathway,GO:1901223^biological_process^negative regulation of NIK/NF-kappaB signali…
TRINITY_DN136251_c0_g1	-4.60565	0.00422216	Mechanical-down	.	.	.	.	.
TRINITY_DN114034_c0_g1	-2.03886	0.00440154	Mechanical-down	PF00096.25^zf-C2H2	.	ZIC4	Zinc finger protein ZIC 4	GO:0000981^molecular_function^DNA-binding transcription factor activity, RNA polymerase II-specific,GO:0003676^molecular_function^nucleic acid binding,GO:0003677^molecular_function^DNA binding,GO:0005634^cellular_component^nucleus,GO:0046872^molecular_function^metal ion binding
TRINITY_DN154017_c4_g1	-2.14743	0.00464534	Mechanical-down	PF00147.17^Fibrinogen_C	.	TENR	Tenascin-R	GO:0005178^molecular_function^integrin binding,GO:0007155^biological_process^cell adhesion,GO:0007162^biological_process^negative regulation of cell adhesion,GO:0007399^biological_process^nervous system development,GO:0008061^molecular_function^chitin binding,GO:0016020^cellular_component^membrane,GO:0016021^cellular_component^integral component of membrane,GO:0031012^cellular_component^extracell…
TRINITY_DN143011_c1_g2	-3.66489	0.00469729	Mechanical-down	.	.	.	.	.

## Sheet: counts.matrix
geneID	Aahi_150_H15379	Aahi_150_H15403	Aahi_150_H15406	Aahi_150_H15408	Aahi_150_H15377	Aahi_150_H15380	Aahi_150_H15404	Aahi_150_H15378	Aahi_150_H15381	Aahi_150_H15405
TRINITY_DN157083_c2_g3	0.579	0.114	0.325	0	3.325	7.238	7.743	35.387	16.295	20.206
TRINITY_DN163597_c0_g1	41.336	30.602	59.231	23.299	49.339	151.758	247.289	380.328	651.816	945.506
TRINITY_DN148609_c1_g1	20.189	30.883	68.207	33.174	96.271	87.07	248.672	272.771	162.799	301.867
TRINITY_DN159861_c1_g1	98.819	117.394	216.968	84.107	98.181	102.527	203.953	170.507	460.484	577.319
TRINITY_DN161405_c1_g2	86.675	79.495	118.435	57.019	25.007	40.528	16.02	25.097	16.295	12.438
TRINITY_DN176914_c24_g5	10.464	11.688	9.691	18.204	202.115	220.106	498.338	344.505	375.158	527.954
TRINITY_DN173166_c3_g2	1.471	0	0.511	0	5.32	51.071	144.535	26.897	306.116	300.694
TRINITY_DN174707_c13_g3	1.148	1.598	1.615	2.26	8.582	5.429	11.134	14.349	11.28	17.161
TRINITY_DN163876_c2_g1	0.009	0.105	0.046	0.195	263.731	28.862	57.165	44.88	7.005	5.95
TRINITY_DN145312_c2_g2	1.433	2.503	0.715	2.89	12.382	5.277	12.117	12.079	10.53	18.721
TRINITY_DN145533_c2_g1	0.379	2.854	0.9	1.482	21.418	4.185	44.709	13.574	7.321	19.894
TRINITY_DN139031_c0_g2	4.905	3.96	10.536	4.326	12.583	13	22.851	28.043	41.967	48.31
TRINITY_DN155282_c3_g2	0.228	0.702	1.216	3.344	3.747	11.898	37.601	76.764	17.785	46.588
TRINITY_DN172112_c7_g2	44.22	38.988	45.827	42.077	74.61	91.023	133.206	519.256	173.884	377.925
TRINITY_DN144458_c0_g3	6.148	6.156	3.147	3.279	12.393	5.237	9.638	69.202	9.29	25.995
TRINITY_DN159159_c3_g1	31.687	23.621	32.396	28.44	90.824	101.283	172.641	101.916	141.685	152.128
TRINITY_DN175976_c4_g1	0.987	0.334	0.975	1.093	4.18	1.415	2.458	5.892	9.627	5.315
TRINITY_DN169312_c4_g1	0.085	0	0.158	0.019	0.021	0.233	1.516	6.198	10.649	4.874
TRINITY_DN145186_c1_g1	56.942	6.893	33.389	12.21	0.38	17.691	5.121	0.393	5.08	0
TRINITY_DN174038_c4_g2	1.784	1.976	3.49	2.603	121.077	84.836	204.536	261.107	204.527	381.906
TRINITY_DN175362_c4_g3	25.321	34.659	52.214	17.713	32.945	58.946	128.945	149.949	203.939	212.445
TRINITY_DN140181_c0_g1	0.379	0.105	0	0.13	0.137	0.576	1.301	6.569	1.817	3.637
TRINITY_DN161680_c1_g2	0	0.913	0	0	0.264	0.414	1.864	11.85	6.418	14.762
TRINITY_DN155583_c0_g6	0.304	0.597	0.065	0.074	0.728	0.718	0.891	5.216	2.089	3.4
TRINITY_DN147974_c3_g1	57.426	55.69	40.082	60.707	186.355	115.729	194.929	680.619	200.078	449.55
TRINITY_DN176446_c27_g4	19.183	12.671	32.99	21.279	88.533	59.179	34.497	177.086	83.934	101.946
TRINITY_DN175749_c11_g2	49.855	46.566	73.007	44.383	87.805	102.588	120.413	318.077	114.164	232.694
TRINITY_DN157892_c5_g3	0	0	0	0	4.814	12.121	35.061	20.241	51.888	55.121
TRINITY_DN176764_c7_g2	19.174	15.753	19.02	52.008	286.384	76.92	170.971	523.927	231.243	355.847
TRINITY_DN159613_c2_g2	0.588	0.483	0	0.862	1.14	3.093	5.091	7.66	7.343	8.382
TRINITY_DN167176_c2_g1	44.476	19.152	16.829	28.783	100.06	139.203	206.933	164.603	101.317	206.258
TRINITY_DN146015_c0_g1	0.18	0	0	0	0	1.698	0.051	0.982	2.556	0.473
TRINITY_DN140009_c0_g1	10.246	12.601	4.957	8.634	21.154	19.197	29.663	47.03	32.318	38.992
TRINITY_DN162093_c1_g2	0.152	1.291	0.473	0.25	0.158	0.323	0.522	2.368	0.522	1.356
TRINITY_DN176432_c7_g2	11.138	8.412	7.055	9.338	12.53	18.53	32.316	61.837	34.918	42.823
TRINITY_DN149018_c0_g1	8.747	6.893	10.452	5.883	20.373	13.213	22.718	50.489	48.951	54.583
TRINITY_DN168186_c0_g1	7.021	6.147	10.749	4.539	45.824	29.771	52.617	169.252	59.263	84.655
TRINITY_DN173840_c4_g3	11.954	26.905	20.672	11.728	98.076	31.53	155.771	262.001	143.219	198.759
TRINITY_DN174927_c0_g1	3.852	0.228	2.135	0.454	0.074	1.577	0.154	0	0	0
TRINITY_DN157145_c0_g1	14.914	19.915	16.281	15.786	36.756	22.756	16.102	169.677	60.797	75.875
TRINITY_DN172998_c0_g1	9.592	10.651	11.13	6.957	9.046	12.96	60.248	113.667	43.37	98.406
TRINITY_DN139187_c0_g1	32.911	27.933	39.228	28.514	53.498	33.209	43.019	230.205	51.964	111.349
TRINITY_DN173548_c8_g1	11.1	10.177	11.269	10.042	69.68	63.859	182.668	24.671	93.789	76.263
TRINITY_DN124383_c1_g1	0	0	0	0	13.29	0	6.228	46.375	59.926	46.083
TRINITY_DN164839_c4_g1	0.209	0.123	0.186	0.157	0.486	0.536	0.574	1.582	1.001	1.485
TRINITY_DN173292_c1_g1	0.038	0.053	0.028	0.083	1.415	0.182	0.84	0.262	0.054	0.603
TRINITY_DN162479_c1_g1	0.076	0.079	0.019	0.028	0.317	0.061	0.399	1.178	0.305	0.441
TRINITY_DN152465_c5_g2	0	0.018	0.019	0	0.148	0.212	0.287	0.971	0.283	0.172
TRINITY_DN132912_c0_g1	0.759	1.185	2.46	0.889	2.597	4.387	5.336	6.798	10.269	8.769
TRINITY_DN164134_c0_g1	3.956	2.467	9.255	9.338	58.67	22.483	66.393	386.624	82.65	154.161
TRINITY_DN157206_c4_g1	15.682	10.792	24.738	7.587	2.502	4.418	1.362	2.848	2.698	3.163
TRINITY_DN170375_c0_g1	8.491	7.578	11.724	5.734	19.761	20.319	37.396	35.419	40.738	53.324
TRINITY_DN176449_c8_g2	11.84	8.535	15.808	11.441	35.246	20.309	19.307	78.466	24.715	43.35
TRINITY_DN155446_c0_g1	18.804	15.657	2.423	24.976	475.758	295.814	1150.34	761.279	518.91	1099.43
TRINITY_DN136859_c0_g1	28.841	24.209	15.381	12.914	165.138	121.31	96.302	179.4	119.298	128.5
TRINITY_DN176694_c12_g1	26.232	24.798	26.529	18.63	81.429	97.877	143.48	118.654	141.37	155.969
TRINITY_DN161902_c1_g1	44.95	24.306	24.998	44.763	92.777	69.986	95.708	152.83	69.902	143.337
TRINITY_DN165961_c3_g2	0.085	0.123	0.102	0.111	0.697	0.627	7.334	6.449	3.34	9.296
TRINITY_DN157309_c2_g4	0	0	0	0	6.165	5.611	2.161	0.447	0.653	1.366
TRINITY_DN150543_c3_g1	121.559	148.699	269.609	160.201	279.744	226.192	502.118	636.972	1397.69	1840.74
TRINITY_DN115841_c0_g1	2.239	5.989	1.94	4.678	14.578	9.402	13.572	24.486	12.879	20.959
TRINITY_DN176455_c6_g2	25.255	25.448	34.791	21.242	39.944	25.991	55.587	188.315	40.934	115.212
TRINITY_DN105854_c0_g1	5.095	3.916	4.623	4.512	13.311	7.461	11.451	52.333	15.273	30.772
TRINITY_DN167499_c0_g1	0.066	0.176	0.046	0.148	1.341	0.455	10.284	4.747	2.067	13.632
TRINITY_DN155484_c3_g1	0.749	0.623	0	1.315	8.213	4.519	11.984	3.721	6.396	5.347
TRINITY_DN173387_c1_g1	14.468	9.027	10.508	10.839	36.091	25.627	32.51	85.352	49.31	61.167
TRINITY_DN154736_c1_g1	0.18	0	0.288	0.25	0.253	0	1.168	3.557	1.577	3.54
TRINITY_DN155438_c0_g1	26.023	21.865	6.915	37.426	177.457	91.559	60.391	365.597	132.297	200.115
TRINITY_DN158605_c0_g8	2.135	3.425	16.328	1.547	0.401	0.97	0.287	0.458	0.381	0.312
TRINITY_DN170400_c3_g2	0.332	0.29	0.78	0.074	0.422	2.831	3.626	1.713	3.709	3.787
TRINITY_DN175486_c13_g4	8.026	5.866	6.433	7.615	18.726	17.165	24.091	45.436	31.339	42.554
TRINITY_DN176442_c18_g3	4.269	2.933	5.588	3.205	11.601	14.203	8.286	30.858	29.066	17.807
TRINITY_DN173276_c6_g2	4.326	6.278	4.298	3.261	8.308	7.076	9.556	7.835	11.041	11.394
TRINITY_DN149731_c4_g3	0.901	1.185	0.557	0.686	0.084	0.273	0.072	0.12	0.109	0.043
TRINITY_DN159965_c0_g1	0.844	1.063	1.04	0.889	16.066	1.274	0.86	47.259	27.01	23.359
TRINITY_DN162063_c4_g3	0.038	0.026	0.009	0	0.084	0.192	0.318	2.575	0.326	1.377
TRINITY_DN152114_c0_g1	1.622	4.347	8.809	1.769	0.327	0.212	0	0	0	0.14
TRINITY_DN176604_c1_g1	19.221	10.028	31.551	8.606	27.34	95.764	75.735	59.807	205.451	134.869
TRINITY_DN150720_c0_g1	19.743	24.561	38.624	8.115	16.32	5.499	0.983	1.222	2.317	4.25
TRINITY_DN160209_c4_g6	0.009	0.018	0.028	0.111	0.602	0.172	1.956	0.295	0.185	0.796
TRINITY_DN135804_c0_g1	4.535	0.79	1.866	2.649	5.373	7.258	6.412	18.823	14.848	16.01
TRINITY_DN174399_c11_g2	7.239	8.579	15.483	14.85	314.304	124.716	223.67	126.02	247.44	154.505
TRINITY_DN176036_c10_g2	9.278	7.806	9.217	8.819	22.611	15.447	17.034	59.622	23.072	36.991
TRINITY_DN163915_c1_g1	0.323	2.617	2.803	3.002	19.835	8.603	5.111	40.428	4.21	19.13
TRINITY_DN150073_c1_g3	0	0	1.021	0	0	2.315	3.431	0.458	8.92	7.327
TRINITY_DN164070_c1_g1	21.802	34.835	17.098	47.728	96.809	60.908	79.78	162.999	107.8	133.374
TRINITY_DN145898_c1_g1	0.674	0.263	1.067	1.427	4.117	2.012	6.238	10.093	3.84	6.757
TRINITY_DN175421_c1_g5	6.973	4.953	3.425	8.189	28.311	43.722	40.428	43.963	111.401	81.944
TRINITY_DN139828_c0_g2	4.848	2.485	2.618	4.15	14.493	12.465	19.584	32.986	18.634	26.78
TRINITY_DN174464_c7_g1	0.171	1.238	0.102	3.14	51.65	21.381	43.818	25.926	52.986	36.636
TRINITY_DN163502_c2_g2	0	0	0	0	2.755	0.627	10.243	5.107	4.59	21.336
TRINITY_DN148680_c1_g1	0.161	0.158	0.037	0.63	18.99	8.209	27.747	14.436	19.537	18.377
TRINITY_DN172207_c2_g2	31.924	25.781	31.987	19.25	61.351	52.456	64.078	154.586	64.55	115.793
TRINITY_DN135578_c0_g1	0.028	0.123	0.056	0.037	0.697	0.051	0.492	1.058	0.664	0.592
TRINITY_DN164251_c0_g3	0.503	0	1.021	1.241	4.402	3.043	9.997	16.771	8.311	18.173
TRINITY_DN169642_c0_g1	3.966	3.723	2.144	2.52	6.861	5.53	4.281	22.685	5.232	8.78
TRINITY_DN146070_c2_g1	14.563	11.732	18.045	18.806	43.755	41.326	57.707	89.542	63.756	76.381
TRINITY_DN169386_c2_g1	4.848	1.853	3.082	5.401	22.41	18.52	19.656	99.449	42.924	41.51
TRINITY_DN173181_c5_g3	0.275	0.114	0.733	0.204	2.713	3.174	1.741	3.885	4.667	7.822
TRINITY_DN176602_c17_g1	9.981	2.169	2.813	5.771	31.182	18.5	33.166	229.332	47.656	138
TRINITY_DN135521_c0_g1	3.415	2.994	5.894	2.863	7.4	6.864	24.029	20.885	13.51	23.477
TRINITY_DN142738_c0_g3	0.019	0.246	0.687	0	0.338	1.011	1.362	2.815	2.252	5.068
TRINITY_DN142431_c0_g4	0.436	0.29	0.529	0.093	0	0.212	0.502	1.135	3.296	3.443
TRINITY_DN174085_c1_g6	0.474	1.317	2.562	1.112	6.006	1.678	21.94	5.456	20.842	28.244
TRINITY_DN159023_c0_g1	0.863	0.887	0.659	0.973	1.921	4.64	5.377	2.073	5.134	3.594
TRINITY_DN133908_c1_g1	0.901	1.264	1.207	0.463	23.044	3.66	33.33	347.451	47.308	198.522
TRINITY_DN145008_c1_g4	0.152	0.22	0	0	2.565	0.273	0	36.751	0	2.367
TRINITY_DN172895_c11_g2	1.309	0.421	1.513	5.484	311.961	188.899	616.846	85.352	289.766	187.44
TRINITY_DN146901_c1_g1	3.937	3.267	2.367	1.38	3.198	5.975	12.844	8.588	23.812	16.742
TRINITY_DN173167_c1_g1	3.719	3.188	3.175	3.15	7.854	6.52	12.732	54.69	19.722	37.045
TRINITY_DN164608_c1_g1	0.057	0	0	0	0.464	1.345	2.12	1.178	18.231	12.524
TRINITY_DN153789_c0_g2	4.146	5.154	7.333	6.522	34.201	10.797	7.897	49.321	14.576	29.804
TRINITY_DN133908_c1_g2	0	1.642	1.986	0	33.832	3.366	49.165	459.22	61.101	274.021
TRINITY_DN82422_c1_g1	0	0	0	6.198	496.173	197.816	1095.18	119.058	273.917	372.868
TRINITY_DN175213_c3_g5	0.778	1.458	1.095	0	18.42	2.79	26.016	196.007	22.093	122.926
TRINITY_DN147981_c0_g1	0.294	1.106	0.965	1.371	2.46	6.874	25.535	1.462	10.813	3.54
TRINITY_DN176904_c8_g2	11.157	9.958	16.374	12.08	34.93	23.787	24.92	81.118	48.548	67.085
TRINITY_DN174331_c0_g1	1.433	5.251	1.253	1.788	7.189	12.171	6.863	8.413	13.804	21.056
TRINITY_DN173131_c1_g2	0.285	0.571	1.03	0.093	0.19	1.072	3.431	0.546	8.8	6.714
TRINITY_DN148786_c1_g1	1.357	0.782	1.188	1.566	9.426	5.995	12.24	9.264	10.334	8.984
TRINITY_DN170769_c1_g2	18.282	16.693	23.215	14.304	4.75	5.914	1.598	7.496	2.85	2.948
TRINITY_DN114034_c0_g1	11.736	14.515	10.164	7.809	0.665	2.426	1.956	2.673	3.601	1.926
TRINITY_DN175844_c6_g2	113.125	134.412	149.457	155.69	334.171	189.84	247.617	2388.25	726.613	1218
TRINITY_DN167580_c3_g1	0	0	0	0	0.95	1.031	2.182	0.96	2.078	0.57
TRINITY_DN122604_c0_g1	0.655	0.562	0.483	0	7.315	0.96	11.4	10.028	2.012	29.072
TRINITY_DN143609_c2_g1	7.115	5.523	6.804	20.964	139.73	26.446	77.117	238.279	76.863	137.979
TRINITY_DN146826_c1_g1	0.123	0	0.705	0	4.782	3.649	15.2	0.938	3.688	3.228
TRINITY_DN172750_c6_g3	28.746	17.009	31.328	19.686	65.141	32.956	93.413	135.218	90.591	118.139
TRINITY_DN155212_c6_g5	4.592	8.351	9.923	5.114	22.653	11.029	31.804	37.427	27.053	44.555
TRINITY_DN147943_c2_g1	6.413	22.541	12.169	14.693	89.314	31.369	48.95	150.713	28.228	102.064
TRINITY_DN160956_c3_g2	0.351	0.228	0.297	0.287	0.76	0.91	1.967	2.608	1.033	1.625
TRINITY_DN173463_c2_g1	5.076	5.032	6.674	3.817	11.031	12.05	15.579	43.2	24.04	30.89
TRINITY_DN176446_c25_g1	0.199	0.439	1.402	1.269	2.966	1.415	1.977	22.565	4.025	13.051
TRINITY_DN174085_c1_g4	5.541	5.532	8.271	5.494	85.44	44.177	251.786	266.497	185.48	315.197
TRINITY_DN169312_c4_g3	0.142	0.061	0.084	0.028	0.422	2.558	27.788	80.147	136.279	83.138
TRINITY_DN164625_c1_g1	4.867	3.1	7.064	6.485	20.426	33.097	20.209	34.012	30.872	49.472
TRINITY_DN175491_c0_g1	0.275	1.756	3.026	0	23.677	14.608	431.832	174.042	100.088	419.101
TRINITY_DN174399_c10_g1	5.199	1.036	6.256	6.161	18.716	21.755	19.871	28.709	34.418	25.231
TRINITY_DN149582_c1_g2	0.285	0.606	0.204	0.296	1.045	0.536	4.179	4.277	2.415	4.648
TRINITY_DN173040_c2_g5	0	0	0.288	0.556	36.714	3.346	17.423	109.248	99.239	77.425
TRINITY_DN142221_c5_g1	2.875	0.773	1.049	1.084	1.024	4.135	3.145	5.259	2.97	4.067
TRINITY_DN161620_c0_g1	1.271	2.731	1.383	2.112	4.94	6.035	6.484	10.464	9.203	8.92
TRINITY_DN159074_c0_g1	2.713	2.994	1.587	1.232	6.112	7.056	25.125	5.27	22.778	19.335
TRINITY_DN153898_c2_g2	0.266	0.957	0.696	1.89	26.105	11.393	33.33	7.453	24.464	10.189
TRINITY_DN170065_c2_g3	0	0	0	0	0	0.505	1.209	0.72	1.795	2.184
TRINITY_DN150567_c2_g2	0.095	0.061	0.056	0.046	4.349	3.033	6.904	1.44	6.777	5.444
TRINITY_DN174038_c4_g1	3.273	2.388	4.456	4.113	186.429	138.475	293.32	418.17	284.48	593.167
TRINITY_DN176490_c11_g3	2.609	1.633	1.884	2.529	3.716	7.036	7.446	9.384	12.945	11.556
TRINITY_DN176442_c18_g1	2.59	1.589	1.634	2.566	5.88	8.108	4.671	14.862	11.585	12.75
TRINITY_DN168293_c6_g1	0.199	0	0	0.519	10.757	3.629	19.984	17.153	11.509	21.756
TRINITY_DN177050_c12_g1	0	0	0.39	0	0	2.628	0.912	7.06	1.74	3.002
TRINITY_DN171185_c1_g2	33.632	34.931	39.469	34.684	67.463	58.633	53.426	278.947	104.395	152.429
TRINITY_DN150736_c4_g1	0.019	0.07	0.149	0.019	0.253	0.121	0.512	1.517	0.326	0.473
TRINITY_DN164823_c2_g2	3.178	3.398	4.623	3.4	5.669	5.196	12.762	23.951	8.311	14.289
TRINITY_DN145044_c0_g1	9.971	6.744	8.753	12.97	14.979	10.321	34.313	66.311	40.085	41.488
TRINITY_DN168716_c3_g1	37.759	33.184	28.674	34.23	93.04	70.441	87.329	165.444	118.091	127.564
TRINITY_DN171692_c2_g6	0	0	0	0.296	6.629	33.886	3.39	3.066	42.881	10.394
TRINITY_DN161188_c0_g1	0.171	0	1.346	0.658	9.944	5.681	24.757	46.528	39.324	55.013
TRINITY_DN173180_c1_g1	0	0.878	0.557	1.112	1.615	1.122	2.417	33.979	6.298	26.651
TRINITY_DN142148_c0_g2	3.558	1.563	5.31	3.696	6.017	19.399	18.836	26.123	31.089	39.874
TRINITY_DN172277_c1_g1	1.489	0.975	1.624	1.547	1.552	1.466	1.301	15.757	2.567	5.315
TRINITY_DN149967_c1_g1	1.869	1.993	0	3.418	22.442	14.699	25.023	12.352	20.048	20.723
TRINITY_DN140386_c0_g1	6.565	5.655	4.929	7.281	16.225	13.051	14.985	37.656	26.064	26.694
TRINITY_DN131779_c0_g1	6.318	7.244	10.304	5.095	44.578	50.101	105.244	76.437	75.275	104.969
TRINITY_DN149920_c0_g1	1.584	0.386	1.615	1.51	11.569	15.406	11.82	9.744	40.27	20.561
TRINITY_DN168207_c0_g2	0.294	0.167	0.436	0.25	0.686	0.566	0.994	1.877	1.436	2.184
TRINITY_DN162523_c1_g1	7.315	4.408	4.92	9.607	105.866	143.459	273.163	160.446	327.121	219.46
TRINITY_DN152147_c1_g1	0.038	0	0.232	0	0	0.101	0.092	3.175	1.262	2.141
TRINITY_DN176548_c3_g1	8.567	11.512	3.137	8.041	17.977	7.117	11.195	109.325	15.686	34.721
TRINITY_DN160595_c0_g2	5.607	8.289	13.961	8.393	20.848	25.253	44.617	56.501	23.257	51.86
TRINITY_DN159427_c1_g2	0	0.053	0.046	0.037	0.887	0.061	0.983	0.076	0.283	0.42
TRINITY_DN172374_c1_g4	1.281	0.606	0.789	1.529	0.897	1.941	2.97	19.259	4.144	14.676
TRINITY_DN146350_c1_g1	0.256	0.123	0.659	0.278	1.024	0.647	3.124	3.263	3.013	2.701
TRINITY_DN164367_c1_g1	0	0	0	0	62.016	8.684	13.613	55.737	1.653	16.01
TRINITY_DN151084_c2_g1	2.543	0.369	0.854	1.427	7.21	4.195	4.906	7.671	14.446	8.521
TRINITY_DN158483_c0_g6	12.381	11.284	7.602	8.347	16.478	12.556	7.959	46.691	49.266	25.93
TRINITY_DN138438_c1_g1	3.112	6.033	9.32	11.348	36.788	27.254	42.405	46.659	55.499	45.48
TRINITY_DN162103_c1_g1	0.057	0.018	0.074	0.037	0.169	0.061	0.072	0.327	0.261	0.28
TRINITY_DN150458_c0_g3	0.493	0.72	0.613	1.223	1.193	1.385	2.079	7.104	2.817	3.82
TRINITY_DN167657_c1_g2	4.307	6.507	1.272	12.358	57.878	45.946	94.909	29.211	58.132	47.395
TRINITY_DN166364_c2_g2	17.988	15.946	5.709	10.718	68.551	14.739	34.62	381.856	95.606	189.172
TRINITY_DN173374_c2_g2	61.268	56.489	61.71	72.259	114.606	85.129	102.847	262.94	205.549	283.177
TRINITY_DN131266_c0_g1	0	0	0	0	0	0.162	0.256	5.041	0.968	1.657
TRINITY_DN174774_c3_g2	4.184	4.707	2.321	3.187	8.656	12.576	12.353	33.128	16.948	24.725
TRINITY_DN174085_c1_g1	1.252	0.448	1.383	2.492	17.945	8.866	47.352	51.798	37.235	67.989
TRINITY_DN156985_c7_g1	14.174	15.411	21.656	21.261	50.901	45.087	88.292	125.136	83.02	136.074
TRINITY_DN148701_c0_g2	9.335	8.263	10.471	8.903	20.626	15.234	23.015	64.739	23.747	42.554
TRINITY_DN145003_c1_g1	6.736	13.145	16.523	13.683	42.224	38.475	40.469	60.767	36.343	47.976
TRINITY_DN153126_c1_g2	0.455	0.615	0.464	0.556	3.167	0.869	2.346	5.554	1.414	7.402
TRINITY_DN149764_c1_g2	0	0.378	0	0	4.982	0	102.253	41.661	0	93.23
TRINITY_DN176914_c24_g1	0.171	0	0.121	1.39	178.386	116.963	297.899	47.444	188.079	115.459
TRINITY_DN161976_c0_g1	0.332	0.105	0.046	0.25	0.507	0.414	1.752	2.27	1.653	1.947
TRINITY_DN136279_c0_g1	0.152	0.395	0.269	0.204	0.686	0.859	0.686	4.321	1.827	2.206
TRINITY_DN174173_c2_g1	2.049	2.371	1.522	2.881	8.909	4.62	13.715	16.619	13.38	17.99
TRINITY_DN175213_c3_g3	0.787	0.685	1.522	0.306	39.659	5.338	53.067	510.789	65.05	322.04
TRINITY_DN153016_c1_g4	0.256	0.501	0.213	1.797	1.795	0.809	4.363	15.353	1.915	7.51
TRINITY_DN168047_c4_g2	14.297	21.68	16.504	10.57	24.701	23.453	68.401	103.563	53.606	85.796
TRINITY_DN162239_c3_g1	1.404	0.676	2.46	6.299	301.954	164.536	653.771	94.681	292.061	180.07
TRINITY_DN176914_c24_g2	2.533	2.046	1.485	4.067	71.031	75.677	128.73	110.961	134.506	158.121
TRINITY_DN162687_c1_g3	3.491	11.126	18.583	5.771	33.6	37.849	87.923	46.408	68.727	117.407
TRINITY_DN152763_c4_g1	0	0	0.046	0	0.222	0.182	1.004	2.226	0.315	1.087
TRINITY_DN126940_c0_g1	4.241	6.63	5.588	9.542	19.961	19.389	16.993	41.039	23.039	38.573
TRINITY_DN150673_c1_g1	1.727	1.493	1.114	2.399	4.856	3.841	4.415	11.861	7.266	8.941
TRINITY_DN160269_c0_g1	0.142	0.325	0.362	0.398	5.901	2.841	18.242	15.767	12.118	22.24
TRINITY_DN176904_c8_g1	3.074	8.5	7.528	6.04	8.814	12.454	25.525	30.629	18.188	32.547
TRINITY_DN150980_c1_g1	0.541	1.238	1.448	0.574	10.366	6.44	5.255	98.511	18.416	32.472
TRINITY_DN174063_c2_g2	2.078	1.704	1.003	0.815	17.47	1.971	7.129	26.777	9.072	17.064
TRINITY_DN148836_c4_g2	11.631	13.997	13.19	21.001	54.099	28.012	58.363	93.983	58.045	65.643
TRINITY_DN142224_c1_g5	0.882	0.316	1.197	1.288	8.381	6.975	28.71	20.329	21.963	35.84
TRINITY_DN171411_c1_g1	3.51	4.338	2.645	3.178	4.887	4.408	10.407	20.536	14.881	14.794
TRINITY_DN165558_c2_g2	0.028	0.061	0.056	0.056	0.517	0.445	0.819	0.229	0.544	0.646
TRINITY_DN138520_c0_g1	17.57	15.191	24.561	13.21	47.09	42.57	65.246	59.36	76.863	82.88
TRINITY_DN157403_c0_g1	0	0	0	0	0.38	0.222	0.666	2.793	3.296	2.399
TRINITY_DN168685_c1_g1	4.136	2.687	2.219	9.625	18.304	15.952	9.065	47.401	37.899	18.926
TRINITY_DN155470_c1_g5	0.038	0.053	0.037	0.102	0.021	0	0.502	2.248	0.044	0.699
TRINITY_DN143526_c0_g2	0.057	0	0.241	0	0.053	3.154	0.522	3.841	8.855	4.11
TRINITY_DN166837_c0_g2	11.774	14.761	6.72	25.189	295.916	350.423	660.029	535.864	562.552	647.621
TRINITY_DN169546_c0_g1	1.736	0.834	0.817	5.345	12.414	7.42	2.612	41.901	4.547	6.746
TRINITY_DN154296_c2_g1	0	0.22	0.65	0.834	6.439	3.397	11.718	1.931	11.89	4.648
TRINITY_DN167146_c0_g2	0	0	0.139	0	0	0	0.092	0.426	0.62	0.861
TRINITY_DN160940_c0_g1	12.058	4.786	7.12	12.766	183.315	196.026	415.423	281.883	348.463	419.768
TRINITY_DN170015_c2_g1	51.667	53.925	21.34	33.202	106.647	41.387	87.462	604.401	163.604	320.685
TRINITY_DN149439_c1_g1	0.085	0.474	0.121	4.447	222.235	127.587	332.13	55.617	198.707	121.958
TRINITY_DN162098_c2_g1	3.064	2.828	4.224	1.603	30.56	16.953	13.152	84.664	24.203	39.627
TRINITY_DN173499_c10_g2	3.909	3.934	2.469	9.097	20.996	11.524	28.864	38.595	17.546	43.791
TRINITY_DN173387_c1_g3	7.343	8.228	7.212	7.115	24.11	12.303	25.975	67.369	30.708	38.906
TRINITY_DN147951_c1_g1	0.816	0.746	0.241	0.769	1.742	0.859	2.53	5.281	2.676	3.432
TRINITY_DN174458_c3_g2	6.243	5.049	3.583	2.918	16.963	7.976	18.457	90.96	22.691	50.44
TRINITY_DN154644_c1_g1	2.097	1.589	0	0.667	2.628	3.447	2.643	6.7	10.943	10.802
TRINITY_DN131759_c0_g1	21.991	16.236	42.811	10.7	30.781	62.505	114.616	83.551	165.714	157.131
TRINITY_DN147250_c1_g1	22.504	29.065	14.119	25.995	59.631	38.384	101.054	240.953	71.599	151.191
TRINITY_DN173361_c8_g1	173.805	161.466	146.691	103.904	751.945	643.053	441.337	863.554	660.78	643.833
TRINITY_DN137018_c0_g3	7.267	8.755	12.763	11.422	27.266	14.719	30.093	50.598	32.851	43.619
TRINITY_DN167227_c0_g1	27.152	38.953	36.573	7.05	112.126	140.942	292.613	348.433	203.994	425.557
TRINITY_DN139424_c1_g2	1.195	3.75	3.323	1.306	3.79	7.774	27.645	6.863	73.459	72.906
TRINITY_DN167971_c1_g1	1.138	1.677	1.606	1.112	5.922	7.349	10.079	5.958	7.321	8.952
TRINITY_DN172476_c3_g1	1.243	0.421	0.362	0	1.847	1.355	1.27	12.625	3.209	6.509
TRINITY_DN163213_c1_g1	4.146	1.159	1.272	1.945	8.973	13.344	21.315	23.94	24.856	9.221
TRINITY_DN174306_c2_g1	0.266	0.316	0.334	0.38	1.256	0.698	2.755	3.546	2.219	2.528
TRINITY_DN173030_c4_g4	0.674	1.124	0.826	0	1.33	0.455	3.872	12.592	3.198	4.282
TRINITY_DN165524_c0_g1	3.795	3.583	3.156	3.279	11.474	9.563	8.481	16.946	12.292	15.429
TRINITY_DN175578_c1_g1	0.379	1.51	0.381	3.789	11.263	6.146	20.219	8.849	12.14	14.816
TRINITY_DN162487_c0_g3	9.459	1.958	5.467	9.496	11.78	45.016	38.82	156.343	56.989	121.495
TRINITY_DN142958_c3_g1	3.937	2.731	2.348	5.317	93.252	123.372	191.856	145.781	190.081	234.652
TRINITY_DN144339_c2_g1	25.264	15.112	30.836	24.985	117.805	57.177	31.435	153.593	72.773	90.982
TRINITY_DN164392_c1_g1	1.433	1.914	6.85	1.038	74.525	91.366	120.608	140.609	168.162	182.824
TRINITY_DN149932_c1_g1	8.406	8.614	10.86	7.18	14.156	17.701	28.946	41.836	24.008	40.197
TRINITY_DN172500_c4_g3	19.212	17.975	12.355	32.396	48.051	44.561	61.354	128.824	80.856	132.287
TRINITY_DN173030_c4_g2	11.736	12.689	17.813	18.231	34.423	23.251	42.538	217.536	46.938	76.069
TRINITY_DN159461_c3_g6	0	0	0.046	0	0.771	0	5.92	18.244	0	20.798
TRINITY_DN159610_c0_g1	1.584	0.667	1.429	0.584	1.678	4.408	5.941	2.368	8.082	8.661
TRINITY_DN150049_c6_g5	0	0	0	0	0.443	0.192	1.209	0.262	0.577	1.087
TRINITY_DN173751_c5_g3	0	0	0	0	115.113	29.246	68.114	168.935	15.566	136.247
TRINITY_DN174268_c1_g1	31.213	20.381	26.613	36.713	47.502	36.676	33.535	64.412	37.148	50.559
TRINITY_DN168047_c4_g1	23.528	19.037	21.99	16.091	32.544	37.828	74.577	143.304	73.807	116.417
TRINITY_DN175653_c6_g1	11.555	4.838	12.958	2.473	3.937	11.585	9.638	75.586	25.139	40.38
TRINITY_DN172476_c4_g3	0.171	0.149	0.093	0.074	0.897	5.884	4.753	3.121	1.588	2.27
TRINITY_DN150206_c2_g2	0.133	0	0.084	0	2.333	5.338	3.442	3.743	16.839	4.842
TRINITY_DN160996_c2_g1	0.133	1.976	0.26	1.214	1.721	0.758	8.02	14.982	3.916	9.016
TRINITY_DN146279_c1_g1	9.648	7.446	10.805	15.888	41.812	26.597	50.23	172.776	58.839	87.022
TRINITY_DN149582_c1_g1	14.468	7.244	25.564	4.743	20.352	34.836	53.795	94.583	96.977	89.217
TRINITY_DN146557_c1_g2	0.787	1.098	0.956	0.713	2.882	1.759	5.203	10.639	6.244	7.671
TRINITY_DN155929_c1_g1	0.076	0	0	0	0.095	0	0.318	1.124	2.371	0.818
TRINITY_DN173731_c4_g1	45.235	41.131	60.484	82.838	228.463	132.501	266.812	1963.24	636.576	1015.43
TRINITY_DN144443_c0_g1	1.423	1.695	2.413	1.806	8.93	4.418	6.617	32.648	9.79	17.71
TRINITY_DN166516_c1_g1	75.177	56.418	63.492	84.404	413.172	221.512	366.934	3077.82	1062.13	1667.42
TRINITY_DN143920_c0_g4	0.199	0.193	0.149	0.815	2.143	4.104	5.142	1.91	9.094	8.812
TRINITY_DN172240_c5_g1	22.219	15.086	13.469	9.801	40.419	48.14	62.235	173.813	87.97	110.144
TRINITY_DN165687_c0_g4	18.443	4.988	18.769	2.131	0	0.617	0.061	0.033	2.067	0.108
TRINITY_DN165985_c10_g1	0.142	0.509	0.446	0.093	0.517	0.718	3.964	3.95	2.023	5.229
TRINITY_DN157538_c2_g2	2.438	10.265	4.205	3.53	1.921	0.758	1.526	0.797	1.066	0.204
TRINITY_DN160105_c0_g3	0.721	0	1.105	0	8.276	34.442	135.992	22.784	203.972	208.862
TRINITY_DN144353_c0_g1	0.038	0	0.009	0.083	0.116	0.404	0.43	0.447	0.707	0.409
TRINITY_DN171425_c3_g2	14.942	19.354	16.068	11.107	19.624	22.493	68.073	100.039	46.481	78.458
TRINITY_DN174707_c13_g5	12.779	5.734	11.167	7.411	20.626	23.524	28.884	47.608	38.943	46.943
TRINITY_DN141038_c1_g2	0.797	1.695	0.789	1.362	6.587	3.599	14.575	2.27	5.939	8.586
TRINITY_DN176602_c17_g4	30.568	22.91	21.647	29.441	150.296	112.767	237.17	1206.27	338.652	799.565
TRINITY_DN174047_c1_g1	5.474	4.549	4.855	4.428	19.761	8.552	13.172	25.086	18.797	20.152
TRINITY_DN156181_c4_g1	3.064	1.879	3.1	1.315	1.626	5.328	15.661	6.787	17.872	12.868
TRINITY_DN158698_c8_g2	0.066	0	0.121	0	0.179	2.406	0.574	2.619	0.718	1.797
TRINITY_DN152079_c0_g2	3.302	2.151	6.358	5.66	14.113	12.667	14.248	56.021	25.987	35.355
TRINITY_DN153477_c1_g1	2.135	1.379	3.082	2.066	5.669	6.864	5.828	18.965	8.659	16.322
TRINITY_DN176449_c8_g4	10.796	6.568	15.585	7.022	15.602	17.145	17.126	54.679	28.881	32.429
TRINITY_DN166721_c0_g1	0	0.764	0	0	4.666	5.813	3.728	22.194	5.733	18.463
TRINITY_DN173040_c2_g2	0.142	0.14	0.093	0	10.514	2.163	5.941	35.081	30.088	22.466
TRINITY_DN175883_c4_g1	17.475	8.649	22.083	5.984	68.456	75.728	30.083	83.693	140.347	59.855
TRINITY_DN143220_c0_g1	0.066	0.167	0.102	0.25	1.33	0.657	1.219	2.139	2.078	1.829
TRINITY_DN135575_c9_g1	22.646	14.322	10.898	11.913	17.734	57.693	157.522	65.329	72.86	89.239
TRINITY_DN165505_c1_g1	9.829	3.872	12.104	4.706	25.524	32.723	31.978	42.665	53.313	65.32
TRINITY_DN175408_c1_g1	7.685	4.663	6.98	3.409	122.935	72.088	92.246	76.48	66.714	73.476
TRINITY_DN141949_c0_g1	1.698	1.826	2.729	1.769	8.054	6.217	13.213	21.78	12.085	19.873
TRINITY_DN132206_c0_g3	53.631	44.617	100.121	24.54	105.591	144.328	207.363	242.851	343.025	373.826
TRINITY_DN173751_c5_g5	0.047	0.07	0.056	0.667	606.124	136.665	49.923	58.389	3.1	19.087
TRINITY_DN152107_c0_g1	11.166	12.381	8.967	51.915	58.638	38.769	72.488	150.931	114.675	91.391
TRINITY_DN174389_c1_g1	1.442	4.031	2.71	5.558	470.068	122.452	308.397	116.559	228.752	164.587
TRINITY_DN176931_c16_g1	6.594	3.934	9.412	9.329	12.741	10.847	22.073	39.839	30.687	44.641
TRINITY_DN176449_c8_g1	20.72	14.401	28.841	15.184	55.313	40.275	29.489	115.282	35.56	87.851
TRINITY_DN150184_c5_g2	0.664	1.027	0.78	0.723	1.552	1.122	4.937	6.165	2.904	3.465
TRINITY_DN146575_c4_g1	6.812	5.462	7.417	4.16	12.255	16.609	40.52	32.037	42.402	71.593
TRINITY_DN175476_c10_g1	24.183	19.222	33.12	17.953	49.803	55.853	112.516	122.899	126.51	178.359
TRINITY_DN140252_c0_g1	38.926	21.417	19.809	35.527	39.184	38.597	65.215	251.024	127.642	159.831
TRINITY_DN155636_c1_g3	0	0	0	0.435	2.185	0	1.393	77.342	0	11.857
TRINITY_DN174399_c11_g3	3.349	5.532	6.999	11.302	30.644	22.311	52.299	38.78	40.053	44.157
TRINITY_DN175491_c3_g1	0	2.028	11.417	1.927	53.814	71.391	815.145	450.698	517.768	887.545
TRINITY_DN146300_c2_g3	0.152	0.316	0.288	0.38	0.971	0.364	2.397	1.735	1.153	2.496
TRINITY_DN155129_c1_g1	10.161	1.932	6.414	6.179	45.897	66.033	113.161	13.64	101.807	53.141
TRINITY_DN146780_c4_g1	2.609	1.818	2.729	1.519	18.695	17.448	26.221	49.954	43.501	70.334
TRINITY_DN151852_c4_g1	0.313	0.316	0.241	0.315	0.823	0.455	0.778	16.64	5.667	3.131
TRINITY_DN170565_c3_g1	9.468	14.945	11.947	12.219	40.788	32.076	36.351	75.662	60.362	75.746
TRINITY_DN173954_c3_g3	4.231	1.985	0.111	2.121	27.562	36.261	27.246	108.997	69.999	45.814
TRINITY_DN168320_c0_g3	0.076	0	0.13	0	1.182	0.799	0.85	1.146	6.331	5.347
TRINITY_DN131614_c0_g1	0.702	0	0.084	0.139	1.098	5.53	2.12	1.44	4.873	4.637
TRINITY_DN176474_c12_g2	8.747	5.128	1.272	22.585	39.405	9.331	22.821	35.201	11.019	11.104
TRINITY_DN176113_c4_g1	18.405	10.046	12.921	10.894	34.803	46.957	55.403	40.657	60.536	50.548
TRINITY_DN171166_c0_g2	28.462	34.624	30.474	39.261	114.29	62.151	131.68	205.086	119.037	150.492
TRINITY_DN156179_c1_g1	1.119	1.449	2.423	0.778	4.201	2.457	10.591	26.515	7.625	14.116
TRINITY_DN170594_c1_g1	1.945	3.556	1.04	1.927	10.187	4.205	9.3	11.948	17.372	21.928
TRINITY_DN157445_c2_g1	81.969	68.809	75.847	71.675	136.119	119.733	200.634	723.819	243.546	474.448
TRINITY_DN153300_c5_g1	0.455	0.729	0.371	1.186	2.417	0.323	2.161	9.897	1.294	6.359
TRINITY_DN147309_c0_g1	75.689	55.935	77.063	80.411	186.471	121.856	151.315	403.079	241.555	238.623
TRINITY_DN144866_c0_g1	113.789	49.077	93.354	79.494	117.404	271.35	535.97	205.697	1281.43	762.047
TRINITY_DN160245_c4_g2	0.009	0.018	0.019	0	0.222	0.222	0.43	0.491	0.239	0.387
TRINITY_DN173666_c6_g2	32.219	29.742	32.897	22.891	91.045	42.974	39.598	227.542	139.999	142.433
TRINITY_DN166202_c2_g3	0.664	0.773	0.65	0.584	8.519	6.035	4.65	31.677	8.235	12.987
TRINITY_DN176817_c7_g2	2.305	1.651	4.214	3.326	15.707	15.245	19.707	16.586	30.817	25.145
TRINITY_DN173377_c4_g3	17.162	12.548	14.991	10.264	22.347	26.567	61.989	64.532	48.526	72.97
TRINITY_DN153618_c2_g1	0.028	0.026	0.065	0.046	0.243	0.101	0.195	0.753	0.359	0.559
TRINITY_DN153339_c1_g1	5.256	5.901	2.998	6.744	33.684	13.738	10.755	64.27	19.515	29.782
TRINITY_DN177109_c12_g1	5.227	3.556	10.006	7.365	24.226	19.329	14.627	33.543	30.186	28.717
TRINITY_DN175844_c6_g3	42.474	48.287	52.966	64.588	122.777	80.044	105.848	866.053	273.939	470.542
TRINITY_DN162902_c1_g1	0.028	0.079	0.102	0.648	0.897	0.384	1.27	7.202	0.936	3.368
TRINITY_DN152051_c2_g2	0	0.913	0.594	0	5.922	8.583	17.433	6.067	8.528	8.532
TRINITY_DN162770_c1_g2	0	0.421	0.213	0.306	0.707	1.142	1.332	12.428	2.034	5.046
TRINITY_DN162654_c4_g4	0	0	0	0	0.834	0.728	1.332	0.076	1.229	0.538
TRINITY_DN154906_c0_g2	0.038	0.018	0.056	0.028	0.148	0.202	0.399	0.131	0.718	0.226
TRINITY_DN166172_c0_g1	0	0	0.028	0	0.116	0	0.236	0.611	2.165	4.25
TRINITY_DN173131_c1_g1	15.938	44.195	59.519	8.884	20.215	80.105	314.266	52.769	1044.83	743.993
TRINITY_DN163723_c3_g6	4.677	4.961	6.767	0.917	0.158	1.061	0.051	0.142	0.337	0.269
TRINITY_DN149307_c3_g2	0.152	29.232	2.59	3.428	1.024	14.102	0.901	0.131	0	0
TRINITY_DN167447_c0_g1	0.484	0.246	0.306	0.389	0.76	0.839	1.772	2.793	1.566	2.227
TRINITY_DN166959_c3_g1	1.025	0.035	0.501	1.038	1.013	1.587	0.789	13.574	5.33	5.154
TRINITY_DN151940_c1_g3	0.664	0.184	0.297	0.445	1.246	3.922	2.858	9.973	15.501	5.089
TRINITY_DN172131_c1_g3	0.636	0.413	0.566	0	1.309	2.072	3.902	3.11	7.016	6.359
TRINITY_DN172287_c2_g1	21.384	17.351	32.748	14.109	46.13	37.636	98.822	124.328	88.927	72.476
TRINITY_DN175102_c8_g1	5.901	5.392	5.217	27.894	25.25	17.246	38.912	77.801	49.386	62.351
TRINITY_DN163724_c2_g4	20.967	78.31	157.598	26.31	6.355	7.339	5.685	2.226	16.371	13.815
TRINITY_DN161865_c1_g1	0.56	0.36	0.566	0.269	1.372	1.051	2.151	3.099	2.176	3.066
TRINITY_DN163545_c1_g3	0.047	0	0	0.12	0.496	0.546	0.697	1.953	1.11	2.055
TRINITY_DN175416_c1_g2	0.778	0.764	0	0.241	22.03	14.436	87.288	219.599	61.373	250.985
TRINITY_DN176914_c24_g3	5.152	5.813	4.196	10.394	181.288	167.134	365.521	256.971	279.998	370.221
TRINITY_DN143180_c3_g1	3.728	3.627	1.606	3.011	9.785	8.866	16.306	55.486	24.693	26.759
TRINITY_DN166346_c2_g2	0.949	0.211	0.186	1.612	5.816	6.712	10.581	6.743	5.646	4.551
TRINITY_DN174038_c4_g4	4.231	1.888	8.196	6.253	219.132	213.637	481.622	532.001	446.811	672.066
TRINITY_DN170319_c0_g2	1.442	2.388	0.687	1.019	1.752	2.922	6.494	11.381	8.452	7.564
TRINITY_DN177118_c13_g1	1.916	1.054	3.267	7.142	70.018	40.578	74.925	94.277	56.533	89.346
TRINITY_DN157061_c2_g1	39.619	20.1	20.496	18.834	33.251	79.508	56.796	134.738	176.092	276.076
TRINITY_DN167099_c6_g1	0.199	1.326	1.634	0.945	9.564	6.227	24.009	5.816	5.559	12.545
TRINITY_DN132813_c0_g1	0.256	0	0	0	1.066	0.233	2.796	2.04	4.482	3.658
TRINITY_DN174747_c2_g1	0.18	0.079	0.204	0.139	0.158	0.313	0.113	1.462	0.566	1.313
TRINITY_DN173666_c6_g3	10.265	12.232	10.034	6.577	29.493	12.96	12.67	87.49	44.545	46.438
TRINITY_DN175614_c7_g7	16.043	19.933	33.825	6.883	36.576	29.519	125.186	200.623	111.869	213.865
TRINITY_DN153775_c1_g1	2.315	0.448	1.624	3.391	0.116	0.051	0.031	1.408	0.185	0.129
TRINITY_DN170565_c3_g2	2.059	1.563	4.242	2.251	6.967	9.513	9.147	16.935	15.86	23.843
TRINITY_DN174738_c5_g1	190.579	201.737	217.961	225.558	780.33	522.521	576.203	1754.5	798.538	967.047
TRINITY_DN147097_c1_g1	18.453	20.337	21.155	11.598	66.387	35.018	126.467	239.829	179.758	194.455
TRINITY_DN167969_c0_g2	2.723	0.975	1.42	1.232	2.797	11.989	13.121	29.363	29.327	44.609
TRINITY_DN141077_c2_g1	2.799	4.118	1.327	0.797	9.595	13.182	25.924	32.462	8.256	30.202
TRINITY_DN157042_c0_g2	3.321	2.432	2.868	3.168	5.774	6.621	7.528	15.778	9.649	12.223
TRINITY_DN167851_c4_g3	49.637	21.83	37.937	34.249	85.968	141.72	84.984	117.159	213.838	127.908
TRINITY_DN172382_c1_g4	10	0.439	0.139	4.058	19.919	57.541	53.334	17.557	80.747	65.686
TRINITY_DN172481_c3_g1	1.091	0.571	0.288	0.213	1.721	0.505	1.28	2.019	1.381	2.141
TRINITY_DN168350_c2_g1	0.038	0	0.074	0.028	0.728	3.872	1.987	14.884	5.428	5.778
TRINITY_DN168426_c1_g1	0	0	0.028	0	0.454	1.617	3.698	0.535	4.906	5.283
TRINITY_DN141325_c1_g1	0.123	0.342	0.278	1.186	10.26	1.001	0.963	7.66	6.69	5.864
TRINITY_DN152212_c0_g2	3.662	1.414	2.228	2.631	19.001	96.926	29.888	85.548	78.93	148.577
TRINITY_DN147514_c1_g5	0.142	1.054	0.093	0.185	1.224	0.172	2.151	5.008	1.392	14.245
TRINITY_DN164236_c3_g4	1.423	0.474	0.241	1.853	7.79	14.365	21.377	9.351	9.04	14.106
TRINITY_DN169297_c3_g1	0	0	0	0	0.76	1.365	12.496	2.804	7.517	12.169
TRINITY_DN165063_c2_g3	0	0	0	0	0.127	0.718	1.526	13.072	3.503	10.383
TRINITY_DN153001_c0_g1	38.48	38.549	16.374	49.321	115.694	82.208	146.583	468.31	123.91	279.035
TRINITY_DN174738_c2_g1	0.123	0.263	1.68	0.723	1.752	0.91	1.28	13.443	3.775	5.165
TRINITY_DN151027_c8_g1	0.93	0.58	1.309	2.14	1.847	2.032	5.009	6.242	5.036	4.433
TRINITY_DN175660_c15_g3	10.284	8.342	6.628	39.325	157.981	24.717	21.551	156.605	83.358	101.418
TRINITY_DN138263_c1_g1	2.618	3.943	4.112	8.032	187.812	30.509	113.971	63.528	56.902	81.244
TRINITY_DN154971_c1_g1	12.096	13.672	7.695	26.217	146.327	29.397	81.46	294.508	120.386	150.083
TRINITY_DN160663_c2_g1	4.241	4.276	2.061	1.973	6.904	4.519	12.107	18.168	11.117	19.475
TRINITY_DN162890_c5_g7	0	0.158	0	0	0.232	0.212	0.307	2.662	0.12	1.614
TRINITY_DN143633_c0_g6	0	0	0	0	0	0.192	2.315	0.458	0.468	2.077
TRINITY_DN165478_c1_g1	0.854	2.696	3.295	1.686	6.766	3.892	10.908	23.493	14.457	24.994
TRINITY_DN139673_c0_g1	0.038	0.132	0.056	0.083	0.042	0.061	0.02	0.273	2.002	0.075
TRINITY_DN155628_c2_g2	0	0	0.102	0	0.517	0.607	0.604	1.833	1.545	1.765
TRINITY_DN169890_c1_g1	4.801	5.304	6.034	2.149	16.911	27.76	23.487	27.552	44.991	22.519
TRINITY_DN165655_c2_g1	1.508	0.966	1.021	5.92	120.201	60.16	221.427	113.111	150.833	145.532
TRINITY_DN153805_c0_g2	0.285	0.395	0.269	0.167	0.749	0.647	0.727	0.687	1.664	2.528
TRINITY_DN139190_c0_g1	0.408	0	0.594	0.824	65.996	35.2	115.077	17.339	61.134	39.089
TRINITY_DN176586_c1_g1	24.164	13.031	21.795	17.11	37.337	55.752	78.633	102.036	69.129	82.17
TRINITY_DN139926_c2_g1	65.044	51.536	42.068	39.585	317.936	271.491	127.624	304.012	257.252	215.415
TRINITY_DN171411_c3_g1	24.866	24.921	26.177	13.498	38.213	38.283	104.68	137.728	83.825	138.42
TRINITY_DN138107_c0_g1	0.123	0.184	0.158	0.111	0.338	0.142	0.41	2.182	0.74	1.808
TRINITY_DN175017_c6_g1	1.138	1.967	0.733	1.306	0.317	0.404	1.813	0.055	0.098	0.097
TRINITY_DN149129_c1_g1	5.835	8.605	1.931	14.331	126.292	33.411	166.813	629.432	78.985	257.043
TRINITY_DN148590_c2_g2	7.201	3.372	1.875	2.372	52.505	9.452	13.295	149.567	39.041	79.975
TRINITY_DN176315_c16_g2	12.846	5.734	6.423	11.663	23.308	22.766	23.251	74.985	49.103	49.719
TRINITY_DN165821_c0_g1	0	0	0	0	0.253	0.03	0.102	0.153	0.827	0.828
TRINITY_DN150949_c1_g1	12.011	25.535	12.773	13.099	64.307	64.365	52.043	123.379	110.476	81.739
TRINITY_DN135253_c0_g1	0.152	0.018	0.121	0.037	7.495	13.93	37.908	20.394	27.793	53.797
TRINITY_DN166983_c0_g1	15.976	17.325	31.022	21.983	48.357	33.825	82.249	117.858	219.125	334.661
TRINITY_DN173553_c3_g1	49.106	37.232	22.287	27.727	340.663	214.941	140.94	268.472	213.099	230.962
TRINITY_DN145236_c1_g1	0.294	0.378	0.705	0.343	0.507	0.809	1.506	1.473	1.512	2.41
TRINITY_DN151580_c4_g1	2.429	1.756	2.376	0.769	5.521	23.352	12.117	9.209	25.302	27.028
TRINITY_DN174880_c2_g4	0.019	0.228	0.084	0.037	0.422	0.879	5.623	1.92	2.959	6.757
TRINITY_DN145825_c0_g2	7.637	9.08	11.009	11.098	16.847	14.143	26.846	65.94	21.245	29.104
TRINITY_DN173802_c3_g4	8.263	6.797	15.724	24.716	38.667	40.962	75.745	238.956	78.201	198.06
TRINITY_DN151886_c3_g3	0	0	0	0	4.824	2.143	4.353	1.506	12.085	6.423
TRINITY_DN148094_c5_g1	1.063	1.229	1.402	1.547	10.387	1.82	2.12	3.939	11.389	5.692
TRINITY_DN155910_c2_g1	16.195	15.472	15.687	8.3	93.727	66.083	136.617	640.737	195.672	397.044
TRINITY_DN159478_c1_g1	5.616	18.871	0.399	30.895	132.646	20.279	52.32	239.916	27.619	135.558
TRINITY_DN174038_c4_g3	0.55	0.114	0.798	1.649	60.37	46.937	88.589	139.626	102.829	182.964
TRINITY_DN153126_c0_g5	2.192	0	0.668	0	33.853	5.964	24.408	67.445	32.851	86.129
TRINITY_DN152029_c0_g2	0.569	0.536	0.743	1.038	1.066	0.394	1.444	9.744	2.012	4.153
TRINITY_DN149262_c0_g2	1.366	2.266	0.176	1.529	260.585	3.215	5.377	47.466	24.954	21.68
TRINITY_DN167231_c3_g1	8.633	7.745	13.005	7.254	19.212	26.567	49.38	42.381	62.711	97.588
TRINITY_DN128341_c0_g1	0.787	0.632	0.501	1.325	1.858	1.021	3.872	8.118	2.099	4.175
TRINITY_DN168575_c0_g4	0.436	0.536	0.26	0.528	1.214	0.607	0.768	3.939	1.023	2.754
TRINITY_DN158084_c2_g1	0	0	0.186	0	41.854	1.607	6.023	8.795	0.326	1.765
TRINITY_DN175362_c4_g4	19.914	13.716	38.485	8.069	49.159	64.183	72.344	122.331	121.789	164.49
TRINITY_DN147943_c3_g1	35.919	25.72	27.94	40.669	187.601	68.328	74.649	276.634	80.91	160.143
TRINITY_DN165189_c2_g3	3.899	4.856	0.223	6.661	37.769	31.824	52.443	25.261	33.428	34.14
TRINITY_DN143721_c1_g1	2.106	5.936	0.891	4.984	14.968	10.392	37.97	37.427	17.938	37.002
TRINITY_DN126370_c1_g1	6.651	5.216	8.753	8.356	27.287	16.074	27.932	44.738	32.666	53.819
TRINITY_DN175557_c11_g1	5.749	6.99	17.804	6.318	73.829	63.961	145.825	97.485	113.413	167.675
TRINITY_DN142462_c0_g1	1.233	1.212	1.736	1.038	6.608	7.43	8.297	7.093	6.886	7.273
TRINITY_DN173292_c1_g8	0	0.132	0	0	2.28	1.901	27.911	103.847	21.788	123.572
TRINITY_DN163117_c4_g3	0.835	0.913	0	0.843	2.428	3.771	7.733	6.94	6.015	9.77
TRINITY_DN142238_c0_g1	0.171	0.053	0	0.111	28.575	24.959	67.325	26.777	73.034	103.635
TRINITY_DN153236_c2_g1	1.053	0.553	0.455	0.593	2.586	2.831	3.257	22.402	5.765	10.673
TRINITY_DN141706_c0_g1	19.961	27.836	23.039	7.43	98.973	33.229	132.93	311.715	159.971	220.256
TRINITY_DN163315_c5_g5	1.072	2.397	4.27	0.954	0.179	0.495	0.184	0.24	0.218	0.161
TRINITY_DN154194_c2_g3	4.573	4.601	4.78	6.985	16.742	15.133	19.226	16.215	23.018	20.776
TRINITY_DN169419_c3_g4	17.504	15.332	25.137	18.685	49.402	69.794	46.727	131.89	98.152	125.218
TRINITY_DN156060_c8_g1	0.389	0.448	0.492	0.204	0.676	1.213	2.397	1.189	1.936	2.561
TRINITY_DN175102_c1_g1	0.436	0.088	0.121	1.64	0.686	0.354	1.864	17.131	3.176	9.597
TRINITY_DN153001_c1_g1	65.139	57.314	25.722	57.019	212.988	122.159	209.893	775.475	219.136	453.628
TRINITY_DN175726_c3_g1	4.326	4.031	3.509	3.567	15.433	12.131	9.608	68.722	15.806	31.568
TRINITY_DN160800_c0_g1	7.447	7.525	13.784	12.302	33.441	46.118	61.303	34.918	108.083	59.855
TRINITY_DN166683_c0_g3	9.241	5.154	6.572	5.29	18.146	15.518	13.07	26.461	31.437	29.029
TRINITY_DN144089_c1_g1	17.001	15.586	20.236	12.812	25.176	17.206	37.181	140.739	28.772	59.252
TRINITY_DN175421_c1_g4	7.058	0.606	1.485	1.593	4.149	19.42	8.266	11.01	63.32	28.416
TRINITY_DN131708_c0_g1	0.37	1.993	0.111	4.549	118.28	54.65	117.32	61.149	125.325	95.705
TRINITY_DN172674_c1_g4	2.229	1.405	0.687	1.936	5.837	11.049	29.683	79.667	19.243	77.081
TRINITY_DN173215_c4_g2	0.057	0.237	0.195	0.371	3.304	13.728	26.969	57.974	9.921	30.718
TRINITY_DN159932_c3_g2	0.047	0	0	0.083	0.433	5.125	1.188	1.659	0.359	0.312
TRINITY_DN173361_c8_g3	55.253	34.413	52.427	20.825	234.29	217.569	87.155	210.007	211.869	152.461
TRINITY_DN153703_c0_g5	0	0	0	0	0.253	0	0.236	1.757	0	0.57
TRINITY_DN176599_c16_g1	9.848	7.499	10.749	11.274	23.498	21.169	22.606	47.182	33.961	38.981
TRINITY_DN158792_c0_g3	0	0	0	0	4.729	0.465	0.697	44.029	12.216	34.549
TRINITY_DN171742_c1_g1	0.19	0.097	0.046	0.639	5.742	0.425	2.53	12.538	0.772	6.972
TRINITY_DN176248_c2_g4	6.252	3.539	15.836	8.68	17.924	1.415	3.749	0.316	0.424	0.258
TRINITY_DN157391_c0_g1	102.917	68.967	82.465	92.074	489.565	308.309	795.141	3690.86	1002.84	2159.99
TRINITY_DN170036_c3_g1	0.759	1.624	1.717	0.361	0.412	0.89	14.371	2.553	9.942	12.567
TRINITY_DN175953_c2_g1	2.856	3.038	1.866	2.714	8.719	6.126	13.408	16.564	17.862	15.171
TRINITY_DN156352_c1_g2	2.296	2.301	3.054	2.687	4.001	4.529	11.912	12.658	9.159	9.759
TRINITY_DN167969_c0_g3	4.971	3.539	4.224	2.057	3.779	25.141	41.831	51.241	57.044	81.137
TRINITY_DN170035_c1_g2	0	0.035	0.186	0.408	1.298	0.253	1.352	13.88	0.555	5.315
TRINITY_DN141166_c0_g1	1.755	2.459	1.949	4.215	24.131	14.092	21.94	13.825	19.287	20.766
TRINITY_DN176373_c0_g1	0.066	0.228	0.223	0.148	0.602	0.404	0.307	1.539	0.783	0.785
TRINITY_DN175839_c5_g2	9.914	8.237	12.067	11.219	31.847	24.201	30.114	44.094	36.136	45.416
TRINITY_DN136823_c1_g1	2.505	1.51	0.78	1.454	2.481	3.771	4.353	8.959	3.394	9.264
TRINITY_DN138585_c0_g1	5.199	5.058	8.039	1.955	2.101	9.23	9.126	45.96	15.349	32.547
TRINITY_DN174880_c1_g1	0.256	1.545	1.272	0.111	4.075	10.352	47.26	10.475	29.631	54.002
TRINITY_DN147909_c1_g2	0	0	0	0	0.074	0.152	0.195	0.567	0.054	0.484
TRINITY_DN159897_c0_g1	2.903	4.373	5.421	5.466	12.699	9.159	20.127	24.617	16.154	24.187
TRINITY_DN171203_c2_g1	0.019	0.43	0.139	0.278	0.623	14.355	53.385	151.28	8.387	140.303
TRINITY_DN176728_c12_g2	2.685	1.545	5.996	2.121	3.357	5.954	4.742	14.109	10.562	12.718
TRINITY_DN140311_c0_g3	0	0.334	0	0.111	15.834	0.647	17.3	149.48	2.045	49.278
TRINITY_DN175999_c6_g3	12.533	8.289	7.25	12.534	17.27	12.353	30.431	80.747	42.707	61.383
TRINITY_DN126353_c0_g1	0.503	0.58	0.39	0	5.479	3.589	1.035	4.212	5.308	3.12
TRINITY_DN173553_c3_g4	48.299	25.711	27.81	23.604	206.728	167.913	92.287	206.319	134.081	159.917
TRINITY_DN173592_c2_g1	0.901	0.114	0.529	0	5.795	6.207	12.271	2.848	19.406	11.9
TRINITY_DN153016_c1_g1	0.152	0.202	0.102	1.649	1.52	0.313	2.468	7.387	1.827	5.089
TRINITY_DN142024_c8_g1	0.237	0	0.046	0	2.597	0.586	3.882	3.917	5.069	3.927
TRINITY_DN170395_c1_g1	13.311	32.806	53.578	13.701	25.778	78.396	237.385	60.156	808.893	630.739
TRINITY_DN155747_c1_g1	7.78	10.695	10.044	20.631	39.933	12.97	17.822	74.243	24.889	53.378
TRINITY_DN162890_c5_g5	0.057	0.167	0	0	0.317	0.334	0.174	1.79	2.73	1.99
TRINITY_DN169037_c2_g1	19.306	21.171	28.191	31.303	57.952	34.947	32.316	114.355	59.35	93.155
TRINITY_DN176163_c5_g1	16.384	18.177	17.572	14.665	36.935	38.486	103.451	74.505	103.395	122.819
TRINITY_DN156408_c0_g1	41.81	30.233	21.136	40.947	69.574	67.054	93.608	154.063	82.879	106.787
TRINITY_DN175421_c2_g1	85.404	67.272	65.998	121.923	236.106	243.256	558.76	334.314	873.226	933.251
TRINITY_DN163019_c2_g1	71.932	46.636	62.601	44.245	20.341	30.954	12.127	23.155	10.378	5.982
TRINITY_DN146917_c4_g1	19.392	33.324	27.884	14.554	47.966	69.723	100.819	140.041	151.366	122.776
TRINITY_DN167291_c3_g2	2.192	0.983	1.866	1.76	4.507	8.492	3.042	8.511	8.354	10.006
TRINITY_DN145818_c0_g1	5.047	6.533	3.954	5.697	14.451	13.425	15.282	53.991	25.781	33.343
TRINITY_DN164365_c1_g1	9.127	22.989	7.844	65.487	160.979	50.859	113.028	320.237	115.263	196.747
TRINITY_DN149703_c2_g1	3.302	2.722	3.917	8.226	32.217	21.047	39.578	11.337	20.668	12.449
TRINITY_DN164934_c0_g2	1.224	0.421	5.43	1.566	0.201	1.051	0	0	0	0
TRINITY_DN148590_c1_g1	0.047	0	0	0	2.924	0.9	0.604	1.135	0.892	0.603
TRINITY_DN168181_c2_g1	0	0	0.102	0	18.082	8.583	57.349	149.262	35.745	159.681
TRINITY_DN169765_c2_g3	0	0	0	0	0.032	0.081	0.205	0.065	0.337	0.452
TRINITY_DN175557_c11_g3	3.055	2.309	9.589	6.244	38.35	38.051	69.2	53.238	70.707	79.652
TRINITY_DN144468_c0_g1	0.939	1.466	0.947	0.843	2.354	3.235	3.267	7.878	6.255	8.425
TRINITY_DN166987_c0_g2	0.721	1.712	3.091	2.649	9.184	14.537	219.941	6.536	39.791	11.362
TRINITY_DN143257_c2_g1	0.731	0	0.102	0.065	0.359	1.466	0.86	5.063	4.96	6.703
TRINITY_DN153724_c0_g2	0.389	0	0	0	9.11	7.905	16.624	14.916	13.097	12.04
TRINITY_DN159863_c3_g1	48.309	60.08	37.659	22.956	5.563	14.598	5.152	7.005	7.854	3.906
TRINITY_DN169037_c2_g2	3.757	2.933	1.829	2.807	6.83	4.357	4.333	14.273	10.106	13.794
TRINITY_DN176032_c1_g1	4.706	5.023	3.815	4.864	21.429	9.846	35.88	7.693	19.33	23.1
TRINITY_DN172309_c1_g1	59.01	44.827	90.504	61.716	212.925	187.616	118.703	393.335	218.451	256.193
TRINITY_DN163048_c4_g2	0	0	0.056	0	0.644	0.526	1.239	5.576	0.413	3.056
TRINITY_DN142495_c2_g4	0	0.079	0.037	0.074	0.232	0	0.256	2.564	0.381	1.313
TRINITY_DN168981_c5_g2	0.266	0.676	1.077	0.306	16.393	17.448	167.069	106.182	126.032	316.413
TRINITY_DN133635_c0_g1	7.95	11.31	22.658	5.503	54.194	40.821	143.746	86.203	88.176	144.262
TRINITY_DN164051_c1_g1	0.285	0.457	0.446	0.723	1.784	1.122	2.059	3.143	2.306	2.324
TRINITY_DN175614_c7_g5	17.276	27.616	47.851	9.403	63.135	49.434	237.088	346.971	138.443	410.289
TRINITY_DN168382_c0_g4	2.894	2.072	2.302	0.463	0	0.789	0.174	0	0.25	0
TRINITY_DN172132_c0_g1	0.455	0.026	0.111	0.093	0.76	3.447	0.522	1.08	1.273	1.259
TRINITY_DN174441_c3_g1	1.157	1.185	1.402	1.01	7.885	2.507	4.548	9.209	10.998	9.296
TRINITY_DN147260_c1_g2	8.244	6.112	9.515	10.82	22.22	14.598	24.603	41.235	28.707	33.354
TRINITY_DN170242_c3_g1	90.119	58.658	64.532	72.147	136.014	293.003	614.91	310.548	281.205	407.029
TRINITY_DN159193_c1_g1	33.67	29.162	29.24	10.728	4.75	18.52	9.055	3.47	4.765	5.358
TRINITY_DN167868_c4_g1	1.489	0.439	0.78	0.435	11.031	4.893	14.801	7.638	3.165	10.157
TRINITY_DN168427_c1_g2	0.104	0.536	0.084	0.13	0.179	0.253	0.481	4.103	1.838	1.937
TRINITY_DN168139_c2_g3	6.318	2.731	14.527	4.206	19.275	27.598	32.971	10.704	38.334	21.357
TRINITY_DN157418_c1_g1	0	0.018	0	1.13	5.7	8.259	20.885	38.529	14.805	24.79
TRINITY_DN158881_c0_g3	0.664	1.519	5.959	0.862	13.111	9.705	108.552	52.485	132.819	181.372
TRINITY_DN154293_c4_g1	4.07	0.492	2.246	0.602	3.315	17.165	12.547	5.881	34.809	21.713
TRINITY_DN156769_c4_g1	0	0	0	0	5.331	4.883	18.642	0	51.866	33.924
TRINITY_DN159084_c3_g2	0	0	0	0	10.092	1.83	10.099	100.584	6.168	31.697
TRINITY_DN171050_c1_g1	2.315	4.873	4.372	2.121	47.47	9.705	44.146	91.244	41.891	101.451
TRINITY_DN160688_c1_g1	7.685	5.005	8.048	10.552	38.93	23.494	53.846	121.764	55.826	82.191
TRINITY_DN147097_c1_g2	26.564	18.616	24.19	13.729	57.066	34.573	128.31	233.806	148.538	200.513
TRINITY_DN154866_c3_g1	0.579	0.448	0.854	0.593	3.536	1.324	6.832	20.361	9.431	16.914
TRINITY_DN169195_c2_g6	0	0	0.084	0.046	0.369	0.131	0.563	1.288	0.228	0.958
TRINITY_DN173030_c4_g1	3.064	1.967	4.474	2.436	9.384	7.349	7.61	50.554	15.577	20.325
TRINITY_DN175061_c0_g1	0.019	0.044	0.065	0.083	0.559	0.142	0.901	0.24	0.185	0.742
TRINITY_DN154868_c1_g1	0.749	0	0	0.862	2.818	3.023	9.167	3.503	4.862	5.552
TRINITY_DN173550_c1_g1	47.673	12.697	35.942	18.185	52.474	319.297	35.88	169.066	462.257	80.147
TRINITY_DN171439_c1_g2	5.759	10.432	6.73	4.762	25.704	36.393	57.451	30.673	44.991	45.566
TRINITY_DN146666_c1_g1	29.951	30.523	44.834	31.525	62.988	47.351	95.595	220.024	116.22	162.424
TRINITY_DN167227_c0_g3	3.235	4.312	3.982	1.473	7.685	11.989	34.928	25.119	15.936	28.577
TRINITY_DN126560_c0_g1	10.863	13.979	7.333	5.262	0.433	2.861	1.291	2.226	2.099	1.528
TRINITY_DN175088_c7_g2	9.535	7.903	9.886	7.337	12.055	13.273	31.926	45.829	22.419	39.014
TRINITY_DN170449_c0_g1	2.922	2.222	3.147	3.585	37.009	18.742	142.015	129.217	106.723	171.699
TRINITY_DN166983_c1_g1	93.079	141.946	240.146	143.359	183.568	161.271	410.271	387.65	959.509	1297.38
TRINITY_DN155526_c4_g1	0.066	0.421	0.176	0.241	0.285	0.323	1.946	1.866	1.066	3.002
TRINITY_DN160000_c2_g2	0.522	0	0.26	0.565	0.412	1.597	0.799	6.285	5.939	5.746
TRINITY_DN168165_c2_g1	0.712	0	0.167	8.986	588.443	432.287	1287.2	191.424	634.466	441.976
TRINITY_DN166729_c0_g3	0.446	0.061	0.186	0.056	0.676	0.313	0	8.162	1.392	0.753
TRINITY_DN140120_c2_g1	8.263	8.439	5.458	5.753	20.795	22.21	42.374	11.283	20.233	21.045
TRINITY_DN173751_c5_g2	0	0.659	0	0	0	0	14.299	26.832	4.199	20.669
TRINITY_DN177088_c10_g2	0	0	0.241	0.982	7.959	5.034	11.513	3.754	11.683	5.251
TRINITY_DN152576_c0_g1	4.421	2.292	5.105	6.79	33.125	25.849	33.217	32.692	51.909	39.186
TRINITY_DN163694_c0_g1	0.085	0.659	0.399	0.111	0.285	1.041	3.728	1.615	3.459	3.723
TRINITY_DN174304_c1_g1	0.617	0.501	0.381	0.398	0.274	0.455	0.154	13.454	2.709	2.389
TRINITY_DN171049_c2_g1	0	0.316	0.381	0	4.064	1.051	15.507	0	1.001	3.497
TRINITY_DN142431_c0_g1	0.294	0.237	0.093	0.12	0.137	0.667	0.737	1.92	1.36	2.399
TRINITY_DN147494_c1_g1	0	0	0	0	7.621	1.759	25.064	0	0	0
TRINITY_DN155391_c3_g6	0.655	0	0	0	4.56	6.975	9.003	20.983	15.86	22.261
TRINITY_DN165421_c1_g2	0	0	0.019	0	0.623	0.142	0.881	2.106	0.054	0.71
TRINITY_DN176602_c17_g3	14.62	14.023	14.054	12.404	50.183	43.682	132.602	477.192	145.71	323.471
TRINITY_DN136999_c0_g1	0.142	0.474	0.334	0.343	0.19	0.516	3.042	0.262	2.665	3.938
TRINITY_DN168745_c1_g1	0.474	0.79	1.021	0.445	1.499	1.011	5.674	7.693	4.21	7.187
TRINITY_DN133825_c1_g1	2.656	2.95	1.281	1.38	4.814	6.258	10.232	11.043	12.249	18.721
[truncated: 749 more rows]
