# Supplementary material for: Wounding response in Porifera (sponges) activates ancestral signaling cascades involved in animal healing, regeneration, and cancer
Source: Sci Rep. 2022 Jan 25;12:1307. doi: 10.1038/s41598-022-05230-x (PMC8789774; doi:10.1038/s41598-022-05230-x)
Supplement: Supplementary file 3 — Supplementary Information. [file 41598_2022_5230_MOESM3_ESM.xlsx]

## Sheet: Wu-etal_Aahi_150_1d_edgeR_vsCon
geneID	logFC	FDRpvalue	ChangeDirection	Pfam	sigP	blastPUniprot	blastpDescription	Goannotation
TRINITY_DN147494_c1_g1	12.8945	5.14e-18	Grazing-UP	.	.	.	.	.
TRINITY_DN144665_c0_g7	3.88085	8.22e-10	Grazing-UP	PF09459.9^EB_dh	sigP^Tm1	.	.	GO:0020037^molecular_function^heme binding
TRINITY_DN147358_c3_g4	8.18451	1.54e-09	Grazing-UP	PF17517.1^IgGFc_binding	sigP^Tm2	FCGBP	IgGFc-binding protein	GO:0070062^cellular_component^extracellular exosome
TRINITY_DN133104_c0_g1	9.14651	1.95e-09	Grazing-UP	.	.	.	.	.
TRINITY_DN174880_c1_g1	4.43984	2.45e-08	Grazing-UP	PF03160.13^Calx-beta	.	NAC3	Sodium/calcium exchanger 3	GO:0002244^biological_process^hematopoietic progenitor cell differentiation,GO:0005432^molecular_function^calcium:sodium antiporter activity,GO:0005516^molecular_function^calmodulin binding,GO:0005739^cellular_component^mitochondrion,GO:0005741^cellular_component^mitochondrial outer membrane,GO:0005789^cellular_component^endoplasmic reticulum membrane,GO:0005874^cellular_component^microtubule,GO:…
TRINITY_DN152800_c1_g3	4.83717	5.77e-08	Grazing-UP	.	Tm1	.	.	.
TRINITY_DN157998_c0_g2	7.56711	1.32e-07	Grazing-UP	PF00582.25^Usp	Tm2	.	.	GO:0006950^biological_process^response to stress
TRINITY_DN155446_c0_g1	4.3397	1.45e-07	Grazing-UP	.	Tm1	TGM1	Protein-glutamine gamma-glutamyltransferase K	GO:0002576^biological_process^platelet degranulation,GO:0003810^molecular_function^protein-glutamine gamma-glutamyltransferase activity,GO:0005576^cellular_component^extracellular region,GO:0007596^biological_process^blood coagulation,GO:0010838^biological_process^positive regulation of keratinocyte proliferation,GO:0016020^cellular_component^membrane,GO:0018149^biological_process^peptide cross-l…
TRINITY_DN135253_c0_g1	4.72106	1.72e-07	Grazing-UP	PF13927.5^Ig_3	sigP^Tm1	.	.	.
TRINITY_DN166192_c2_g1	7.63445	2.55e-07	Grazing-UP	.	sigP	.	.	.
TRINITY_DN159750_c0_g1	4.2031	3.66e-07	Grazing-UP	PF00014.22^Kunitz_BPTI^PF00093.17^VWC	.	CRIM1	Cysteine-rich motor neuron 1 protein	GO:0001558^biological_process^regulation of cell growth,GO:0001568^biological_process^blood vessel development,GO:0001756^biological_process^somitogenesis,GO:0002281^biological_process^macrophage activation involved in immune response,GO:0003823^molecular_function^antigen binding,GO:0004867^molecular_function^serine-type endopeptidase inhibitor activity,GO:0005515^molecular_function^protein bindi…
TRINITY_DN168981_c5_g2	5.40611	5.2e-07	Grazing-UP	PF01826.16^TIL	sigP^Tm1	VKT52	KappaPI-actitoxin-Avd3a	GO:0004867^molecular_function^serine-type endopeptidase inhibitor activity,GO:0005576^cellular_component^extracellular region,GO:0030277^biological_process^maintenance of gastrointestinal epithelium,GO:0042151^cellular_component^nematocyst
TRINITY_DN162523_c1_g1	4.59346	5.77e-07	Grazing-UP	.	.	.	.	.
TRINITY_DN166987_c0_g2	4.35927	6.37e-07	Grazing-UP	.	Tm2	.	.	.
TRINITY_DN142643_c3_g5	7.11146	7.92e-07	Grazing-UP	.	Tm1	.	.	.
TRINITY_DN174880_c2_g2	3.17296	1.33e-06	Grazing-UP	PF03160.13^Calx-beta^PF06668.11^ITI_HC_C	.	ITIH5	Inter-alpha-trypsin inhibitor heavy chain H5	GO:0002009^biological_process^morphogenesis of an epithelium,GO:0003338^biological_process^metanephros morphogenesis,GO:0004867^molecular_function^serine-type endopeptidase inhibitor activity,GO:0005576^cellular_component^extracellular region,GO:0005604^cellular_component^basement membrane,GO:0005886^cellular_component^plasma membrane,GO:0007154^biological_process^cell communication,GO:0015031^bi…
TRINITY_DN173592_c2_g1	7.14202	2.35e-06	Grazing-UP	PF13202.5^EF-hand_5^PF13405.5^EF-hand_6^PF13499.5^EF-hand_7^PF13833.5^EF-hand_8	Tm1	CML10	Probable calcium-binding protein CML10	GO:0005509^molecular_function^calcium ion binding
TRINITY_DN140382_c0_g4	8.31349	3.11e-06	Grazing-UP	.	Tm1	.	.	.
TRINITY_DN160105_c0_g3	6.08777	3.31e-06	Grazing-UP	.	.	.	.	.
TRINITY_DN143992_c0_g1	4.43514	4.71e-06	Grazing-UP	.	.	TGM7	Protein-glutamine gamma-glutamyltransferase Z	GO:0001974^biological_process^blood vessel remodeling,GO:0003810^molecular_function^protein-glutamine gamma-glutamyltransferase activity,GO:0005509^molecular_function^calcium ion binding,GO:0005525^molecular_function^GTP binding,GO:0005576^cellular_component^extracellular region,GO:0005737^cellular_component^cytoplasm,GO:0005739^cellular_component^mitochondrion,GO:0005783^cellular_component^endop…
TRINITY_DN153935_c1_g2	2.41402	4.71e-06	Grazing-UP	PF00530.17^SRCR	.	HIPL1	HHIP-like protein 1	GO:0003824^molecular_function^catalytic activity,GO:0005044^molecular_function^scavenger receptor activity,GO:0005576^cellular_component^extracellular region,GO:0005886^cellular_component^plasma membrane,GO:0006953^biological_process^acute-phase response,GO:0009897^cellular_component^external side of plasma membrane,GO:0016020^cellular_component^membrane,GO:0016021^cellular_component^integral com…
TRINITY_DN160563_c0_g2	4.82954	6.01e-06	Grazing-UP	PF03160.13^Calx-beta	sigP	NAC2	Sodium/calcium exchanger 2	GO:0001654^biological_process^eye development,GO:0002009^biological_process^morphogenesis of an epithelium,GO:0005432^molecular_function^calcium:sodium antiporter activity,GO:0005516^molecular_function^calmodulin binding,GO:0005604^cellular_component^basement membrane,GO:0005739^cellular_component^mitochondrion,GO:0005874^cellular_component^microtubule,GO:0005886^cellular_component^plasma membran…
TRINITY_DN176914_c24_g5	4.24226	7.93e-06	Grazing-UP	.	.	TGM1	Protein-glutamine gamma-glutamyltransferase K	GO:0003810^molecular_function^protein-glutamine gamma-glutamyltransferase activity,GO:0010838^biological_process^positive regulation of keratinocyte proliferation,GO:0016020^cellular_component^membrane,GO:0018149^biological_process^peptide cross-linking,GO:0031424^biological_process^keratinization,GO:0045787^biological_process^positive regulation of cell cycle,GO:0046872^molecular_function^metal …
TRINITY_DN143661_c2_g1	4.40984	9e-06	Grazing-UP	PF01841.18^Transglut_core	.	TGM4	Protein-glutamine gamma-glutamyltransferase 4	GO:0003810^molecular_function^protein-glutamine gamma-glutamyltransferase activity,GO:0005737^cellular_component^cytoplasm,GO:0005794^cellular_component^Golgi apparatus,GO:0010838^biological_process^positive regulation of keratinocyte proliferation,GO:0016020^cellular_component^membrane,GO:0018149^biological_process^peptide cross-linking,GO:0031012^cellular_component^extracellular matrix,GO:00314…
TRINITY_DN142958_c3_g1	4.12287	1.14e-05	Grazing-UP	PF01841.18^Transglut_core	.	ANNU	Annulin	GO:0003810^molecular_function^protein-glutamine gamma-glutamyltransferase activity,GO:0005509^molecular_function^calcium ion binding,GO:0005737^cellular_component^cytoplasm,GO:0005794^cellular_component^Golgi apparatus,GO:0005886^cellular_component^plasma membrane,GO:0018149^biological_process^peptide cross-linking,GO:0031012^cellular_component^extracellular matrix,GO:0031234^cellular_component^e…
TRINITY_DN176914_c24_g2	4.2574	1.22e-05	Grazing-UP	PF01841.18^Transglut_core	.	TGM3	Protein-glutamine gamma-glutamyltransferase E	GO:0003810^molecular_function^protein-glutamine gamma-glutamyltransferase activity,GO:0005509^molecular_function^calcium ion binding,GO:0005737^cellular_component^cytoplasm,GO:0018149^biological_process^peptide cross-linking,GO:0031234^cellular_component^extrinsic component of cytoplasmic side of plasma membrane,GO:0031424^biological_process^keratinization,GO:0043163^biological_process^cell envel…
TRINITY_DN166837_c0_g2	4.33458	1.43e-05	Grazing-UP	.	.	TGM1	Protein-glutamine gamma-glutamyltransferase K	GO:0003810^molecular_function^protein-glutamine gamma-glutamyltransferase activity,GO:0010838^biological_process^positive regulation of keratinocyte proliferation,GO:0016020^cellular_component^membrane,GO:0018149^biological_process^peptide cross-linking,GO:0031224^cellular_component^intrinsic component of membrane,GO:0031424^biological_process^keratinization,GO:0045787^biological_process^positive…
TRINITY_DN160105_c0_g1	5.8582	1.57e-05	Grazing-UP	.	.	.	.	.
TRINITY_DN164608_c1_g1	9.07978	1.59e-05	Grazing-UP	.	sigP	.	.	.
TRINITY_DN160940_c0_g1	4.0341	1.75e-05	Grazing-UP	.	Tm1	TGM1	Protein-glutamine gamma-glutamyltransferase K	GO:0003810^molecular_function^protein-glutamine gamma-glutamyltransferase activity,GO:0010838^biological_process^positive regulation of keratinocyte proliferation,GO:0016020^cellular_component^membrane,GO:0018149^biological_process^peptide cross-linking,GO:0031424^biological_process^keratinization,GO:0045787^biological_process^positive regulation of cell cycle,GO:0046872^molecular_function^metal …
TRINITY_DN174880_c2_g4	4.66291	2.26e-05	Grazing-UP	PF03160.13^Calx-beta	sigP	FRAS1	Extracellular matrix protein FRAS1	GO:0002009^biological_process^morphogenesis of an epithelium,GO:0003338^biological_process^metanephros morphogenesis,GO:0005604^cellular_component^basement membrane,GO:0005886^cellular_component^plasma membrane,GO:0007154^biological_process^cell communication,GO:0015031^biological_process^protein transport,GO:0016021^cellular_component^integral component of membrane,GO:0030326^biological_process^…
TRINITY_DN176914_c24_g4	4.8795	2.61e-05	Grazing-UP	.	.	.	.	.
TRINITY_DN157998_c0_g1	5.81145	2.73e-05	Grazing-UP	PF00582.25^Usp	.	.	.	GO:0006950^biological_process^response to stress
TRINITY_DN176914_c24_g3	3.94242	2.73e-05	Grazing-UP	.	.	.	.	GO:0001974^biological_process^blood vessel remodeling,GO:0003810^molecular_function^protein-glutamine gamma-glutamyltransferase activity,GO:0005509^molecular_function^calcium ion binding,GO:0005525^molecular_function^GTP binding,GO:0005737^cellular_component^cytoplasm,GO:0005739^cellular_component^mitochondrion,GO:0005783^cellular_component^endoplasmic reticulum,GO:0005829^cellular_component^cyto…
TRINITY_DN138296_c0_g1	7.41313	2.76e-05	Grazing-UP	.	Tm2	.	.	.
TRINITY_DN143467_c0_g1	3.91006	2.76e-05	Grazing-UP	.	Tm2	BAR3	Balbiani ring protein 3	GO:0005576^cellular_component^extracellular region
TRINITY_DN149439_c1_g3	4.14271	2.76e-05	Grazing-UP	.	.	.	.	GO:0001533^cellular_component^cornified envelope,GO:0003810^molecular_function^protein-glutamine gamma-glutamyltransferase activity,GO:0003824^molecular_function^catalytic activity,GO:0005509^molecular_function^calcium ion binding,GO:0005737^cellular_component^cytoplasm,GO:0008544^biological_process^epidermis development,GO:0018149^biological_process^peptide cross-linking,GO:0030216^biological_pr…
TRINITY_DN144633_c2_g1	4.12523	3.22e-05	Grazing-UP	PF00868.19^Transglut_N	sigP	F13A	Coagulation factor XIII A chain	GO:0001533^cellular_component^cornified envelope,GO:0003810^molecular_function^protein-glutamine gamma-glutamyltransferase activity,GO:0003824^molecular_function^catalytic activity,GO:0005509^molecular_function^calcium ion binding,GO:0005576^cellular_component^extracellular region,GO:0005737^cellular_component^cytoplasm,GO:0008544^biological_process^epidermis development,GO:0018149^biological_pro…
TRINITY_DN149584_c0_g1	6.94645	3.22e-05	Grazing-UP	PF13202.5^EF-hand_5^PF13833.5^EF-hand_8	Tm1	CML10	Probable calcium-binding protein CML10	GO:0005509^molecular_function^calcium ion binding
TRINITY_DN171661_c1_g3	3.07395	3.22e-05	Grazing-UP	.	.	.	.	.
TRINITY_DN173374_c1_g2	6.53844	3.87e-05	Grazing-UP	.	.	.	.	.
TRINITY_DN172382_c0_g4	5.31429	3.93e-05	Grazing-UP	.	.	.	.	.
TRINITY_DN134226_c0_g1	6.40753	4.51e-05	Grazing-UP	PF07645.14^EGF_CA	.	FBLN5	Fibulin-5	GO:0001558^biological_process^regulation of cell growth,GO:0005178^molecular_function^integrin binding,GO:0005509^molecular_function^calcium ion binding,GO:0005576^cellular_component^extracellular region,GO:0005604^cellular_component^basement membrane,GO:0005615^cellular_component^extracellular space,GO:0005938^cellular_component^cell cortex,GO:0006939^biological_process^smooth muscle contraction…
TRINITY_DN175609_c2_g1	4.90918	4.51e-05	Grazing-UP	PF00090.18^TSP_1^PF07699.12^Ephrin_rec_like	sigP	CADN	Coadhesin	GO:0004175^molecular_function^endopeptidase activity,GO:0004222^molecular_function^metalloendopeptidase activity,GO:0005509^molecular_function^calcium ion binding,GO:0005615^cellular_component^extracellular space,GO:0005886^cellular_component^plasma membrane,GO:0008201^molecular_function^heparin binding,GO:0008270^molecular_function^zinc ion binding,GO:0009986^cellular_component^cell surface,GO:0…
TRINITY_DN159619_c2_g4	5.1326	4.53e-05	Grazing-UP	.	Tm2	.	.	.
TRINITY_DN153285_c1_g1	4.14655	4.54e-05	Grazing-UP	.	.	.	.	GO:0001533^cellular_component^cornified envelope,GO:0003810^molecular_function^protein-glutamine gamma-glutamyltransferase activity,GO:0003824^molecular_function^catalytic activity,GO:0005509^molecular_function^calcium ion binding,GO:0005737^cellular_component^cytoplasm,GO:0005829^cellular_component^cytosol,GO:0005886^cellular_component^plasma membrane,GO:0006464^biological_process^cellular prote…
TRINITY_DN150620_c0_g1	4.27684	4.93e-05	Grazing-UP	.	.	.	.	.
TRINITY_DN163124_c1_g1	5.54063	5.32e-05	Grazing-UP	PF03160.13^Calx-beta	.	.	.	GO:0007154^biological_process^cell communication,GO:0016021^cellular_component^integral component of membrane
TRINITY_DN173566_c0_g1	2.23248	5.32e-05	Grazing-UP	PF00530.17^SRCR	.	NETR	Neurotrypsin	GO:0004252^molecular_function^serine-type endopeptidase activity,GO:0005044^molecular_function^scavenger receptor activity,GO:0005576^cellular_component^extracellular region,GO:0005886^cellular_component^plasma membrane,GO:0006887^biological_process^exocytosis,GO:0007275^biological_process^multicellular organism development,GO:0015031^biological_process^protein transport,GO:0016020^cellular_compo…
TRINITY_DN173166_c3_g1	5.73251	5.47e-05	Grazing-UP	.	sigP^Tm1	.	.	.
TRINITY_DN174909_c2_g1	2.83026	5.47e-05	Grazing-UP	PF13576.5^Pentapeptide_3	.	.	.	.
TRINITY_DN160940_c1_g1	3.99301	5.68e-05	Grazing-UP	.	Tm1	TGM2	Protein-glutamine gamma-glutamyltransferase 2	GO:0003810^molecular_function^protein-glutamine gamma-glutamyltransferase activity,GO:0010838^biological_process^positive regulation of keratinocyte proliferation,GO:0016020^cellular_component^membrane,GO:0018149^biological_process^peptide cross-linking,GO:0031424^biological_process^keratinization,GO:0045787^biological_process^positive regulation of cell cycle,GO:0046872^molecular_function^metal …
TRINITY_DN157892_c5_g4	8.08664	6.19e-05	Grazing-UP	.	sigP^Tm1	CAMKV	CaM kinase-like vesicle-associated protein	GO:0004683^molecular_function^calmodulin-dependent protein kinase activity,GO:0005516^molecular_function^calmodulin binding,GO:0005524^molecular_function^ATP binding,GO:0005622^cellular_component^intracellular,GO:0005886^cellular_component^plasma membrane,GO:0018105^biological_process^peptidyl-serine phosphorylation,GO:0018107^biological_process^peptidyl-threonine phosphorylation,GO:0030659^cellu…
TRINITY_DN161232_c3_g2	7.55655	6.56e-05	Grazing-UP	PF00092.27^VWA^PF01391.17^Collagen	sigP	COCA1	Collagen alpha-1(XII) chain	GO:0001501^biological_process^skeletal system development,GO:0005576^cellular_component^extracellular region,GO:0005595^cellular_component^collagen type XII trimer,GO:0005615^cellular_component^extracellular space,GO:0005788^cellular_component^endoplasmic reticulum lumen,GO:0007155^biological_process^cell adhesion,GO:0030020^molecular_function^extracellular matrix structural constituent conferrin…
TRINITY_DN149000_c0_g1	3.21404	6.96e-05	Grazing-UP	PF03096.13^Ndr	.	NDR1B	Protein NDRG1-B	GO:0032287^biological_process^peripheral nervous system myelin maintenance,GO:0042127^biological_process^regulation of cell proliferation,GO:0045576^biological_process^mast cell activation,GO:0048793^biological_process^pronephros development
TRINITY_DN162239_c2_g1	4.67272	7e-05	Grazing-UP	.	.	TGM1	Protein-glutamine gamma-glutamyltransferase K	GO:0003810^molecular_function^protein-glutamine gamma-glutamyltransferase activity,GO:0010838^biological_process^positive regulation of keratinocyte proliferation,GO:0016020^cellular_component^membrane,GO:0018149^biological_process^peptide cross-linking,GO:0031424^biological_process^keratinization,GO:0045787^biological_process^positive regulation of cell cycle,GO:0046872^molecular_function^metal …
TRINITY_DN166346_c2_g2	5.25883	7.57e-05	Grazing-UP	PF03160.13^Calx-beta	.	.	.	GO:0007154^biological_process^cell communication,GO:0016021^cellular_component^integral component of membrane
TRINITY_DN154522_c0_g3	2.33771	8.26e-05	Grazing-UP	.	.	.	.	.
TRINITY_DN154907_c1_g5	7.6671	8.26e-05	Grazing-UP	.	.	.	.	.
TRINITY_DN162042_c1_g1	5.02752	8.53e-05	Grazing-UP	.	Tm1	COL90	Putative cuticle collagen 90	GO:0005581^cellular_component^collagen trimer,GO:0042302^molecular_function^structural constituent of cuticle
TRINITY_DN165916_c1_g4	3.15916	9.06e-05	Grazing-UP	.	.	CAS4	Short-chain collagen C4	GO:0005576^cellular_component^extracellular region,GO:0005581^cellular_component^collagen trimer
TRINITY_DN165205_c1_g2	8.21453	9.29e-05	Grazing-UP	.	.	.	.	.
TRINITY_DN171661_c1_g1	3.00361	9.4e-05	Grazing-UP	.	sigP^Tm2	.	.	.
TRINITY_DN174650_c5_g1	7.40114	0.000106084	Grazing-UP	.	.	.	.	.
TRINITY_DN173288_c1_g1	7.68474	0.000113039	Grazing-UP	.	.	.	.	.
TRINITY_DN155005_c0_g1	3.78078	0.000115752	Grazing-UP	.	.	.	.	GO:0005044^molecular_function^scavenger receptor activity,GO:0005576^cellular_component^extracellular region,GO:0005886^cellular_component^plasma membrane,GO:0006953^biological_process^acute-phase response,GO:0009897^cellular_component^external side of plasma membrane,GO:0016021^cellular_component^integral component of membrane
TRINITY_DN145275_c1_g1	8.20936	0.000116828	Grazing-UP	PF00011.20^HSP20	.	HSPC4	Small heat shock protein C4	.
TRINITY_DN174909_c1_g1	3.61375	0.000116828	Grazing-UP	PF02214.21^BTB_2	.	KCD21	BTB/POZ domain-containing protein KCTD21	GO:0006511^biological_process^ubiquitin-dependent protein catabolic process,GO:0016567^biological_process^protein ubiquitination,GO:0040008^biological_process^regulation of growth,GO:0042802^molecular_function^identical protein binding,GO:0042826^molecular_function^histone deacetylase binding,GO:0045879^biological_process^negative regulation of smoothened signaling pathway,GO:0051260^biological_p…
TRINITY_DN173166_c3_g2	5.5643	0.000117708	Grazing-UP	.	.	.	.	.
TRINITY_DN152271_c2_g1	3.05223	0.000123896	Grazing-UP	.	.	.	.	.
TRINITY_DN153724_c0_g2	5.48165	0.00012393	Grazing-UP	.	.	.	.	GO:0003810^molecular_function^protein-glutamine gamma-glutamyltransferase activity,GO:0005737^cellular_component^cytoplasm,GO:0005794^cellular_component^Golgi apparatus,GO:0010838^biological_process^positive regulation of keratinocyte proliferation,GO:0016020^cellular_component^membrane,GO:0018149^biological_process^peptide cross-linking,GO:0031012^cellular_component^extracellular matrix,GO:00314…
TRINITY_DN174167_c9_g3	3.06221	0.00012393	Grazing-UP	.	.	.	.	.
TRINITY_DN155973_c2_g2	6.24618	0.000147303	Grazing-UP	.	sigP	.	.	.
TRINITY_DN169312_c4_g1	5.77103	0.000153934	Grazing-UP	PF00041.20^fn3	sigP	.	.	GO:0005515^molecular_function^protein binding
TRINITY_DN132000_c0_g1	6.72684	0.000163194	Grazing-UP	PF07699.12^Ephrin_rec_like	.	SCUB3	Signal peptide, CUB and EGF-like domain-containing protein 3	GO:0005509^molecular_function^calcium ion binding,GO:0005615^cellular_component^extracellular space,GO:0005886^cellular_component^plasma membrane,GO:0009986^cellular_component^cell surface,GO:0030154^biological_process^cell differentiation,GO:0045880^biological_process^positive regulation of smoothened signaling pathway,GO:0051260^biological_process^protein homooligomerization,GO:0051291^biologic…
TRINITY_DN159084_c3_g1	9.05418	0.000170342	Grazing-UP	.	.	.	.	.
TRINITY_DN164975_c3_g4	6.28538	0.000171008	Grazing-UP	.	.	.	.	.
TRINITY_DN173296_c0_g2	2.91737	0.000175729	Grazing-UP	.	.	.	.	.
TRINITY_DN173762_c4_g1	5.83516	0.000175729	Grazing-UP	PF07645.14^EGF_CA^PF07699.12^Ephrin_rec_like^PF17517.1^IgGFc_binding	.	SVEP1	Sushi, von Willebrand factor type A, EGF and pentraxin domain-containing protein 1	GO:0001756^biological_process^somitogenesis,GO:0005509^molecular_function^calcium ion binding,GO:0005576^cellular_component^extracellular region,GO:0005615^cellular_component^extracellular space,GO:0005737^cellular_component^cytoplasm,GO:0007155^biological_process^cell adhesion,GO:0007224^biological_process^smoothened signaling pathway,GO:0007517^biological_process^muscle organ development,GO:000…
TRINITY_DN154354_c0_g1	6.89112	0.000200034	Grazing-UP	PF17517.1^IgGFc_binding	.	.	.	.
TRINITY_DN176474_c12_g2	5.13486	0.000209096	Grazing-UP	PF00147.17^Fibrinogen_C	sigP^Tm1	FCN1	Ficolin-1	GO:0001649^biological_process^osteoblast differentiation,GO:0001664^molecular_function^G-protein coupled receptor binding,GO:0001867^biological_process^complement activation, lectin pathway,GO:0002752^biological_process^cell surface pattern recognition receptor signaling pathway,GO:0004252^molecular_function^serine-type endopeptidase activity,GO:0005102^molecular_function^signaling receptor bindi…
TRINITY_DN157634_c1_g1	5.18579	0.000212265	Grazing-UP	PF02023.16^SCAN	.	ZSC16	Zinc finger and SCAN domain-containing protein 16	GO:0000981^molecular_function^DNA-binding transcription factor activity, RNA polymerase II-specific,GO:0003677^molecular_function^DNA binding,GO:0003700^molecular_function^DNA-binding transcription factor activity,GO:0005634^cellular_component^nucleus,GO:0006351^biological_process^transcription, DNA-templated,GO:0006355^biological_process^regulation of transcription, DNA-templated,GO:0046872^mole…
TRINITY_DN155709_c4_g1	7.40112	0.000269507	Grazing-UP	.	.	.	.	.
TRINITY_DN155873_c0_g1	5.73662	0.000298791	Grazing-UP	.	.	.	.	.
TRINITY_DN174167_c9_g1	2.21457	0.000304417	Grazing-UP	.	.	.	.	.
TRINITY_DN168320_c0_g1	2.74431	0.000307503	Grazing-UP	.	.	.	.	.
TRINITY_DN173566_c1_g1	2.13118	0.000314123	Grazing-UP	PF00530.17^SRCR	.	DMBT1	Deleted in malignant brain tumors 1 protein	GO:0003824^molecular_function^catalytic activity,GO:0005044^molecular_function^scavenger receptor activity,GO:0005576^cellular_component^extracellular region,GO:0005886^cellular_component^plasma membrane,GO:0006953^biological_process^acute-phase response,GO:0007275^biological_process^multicellular organism development,GO:0009897^cellular_component^external side of plasma membrane,GO:0015031^biolo…
TRINITY_DN154108_c3_g1	3.46443	0.000335722	Grazing-UP	.	.	.	.	.
TRINITY_DN169312_c4_g3	6.48255	0.000335722	Grazing-UP	PF00041.20^fn3	sigP^Tm1	.	.	GO:0005515^molecular_function^protein binding
TRINITY_DN156426_c1_g1	2.98903	0.000340607	Grazing-UP	.	.	.	.	.
TRINITY_DN141038_c1_g2	2.60974	0.000360235	Grazing-UP	.	.	.	.	.
TRINITY_DN141599_c6_g1	2.89526	0.000360235	Grazing-UP	.	.	.	.	.
TRINITY_DN158881_c0_g3	4.02373	0.000360235	Grazing-UP	.	sigP	.	.	.
TRINITY_DN164392_c1_g1	4.47829	0.000360235	Grazing-UP	.	.	.	.	GO:0003810^molecular_function^protein-glutamine gamma-glutamyltransferase activity,GO:0005576^cellular_component^extracellular region,GO:0005737^cellular_component^cytoplasm,GO:0018149^biological_process^peptide cross-linking,GO:0072378^biological_process^blood coagulation, fibrin clot formation
TRINITY_DN168165_c2_g2	4.95488	0.000360235	Grazing-UP	PF01841.18^Transglut_core	Tm1	TGM4	Protein-glutamine gamma-glutamyltransferase 4	GO:0003810^molecular_function^protein-glutamine gamma-glutamyltransferase activity,GO:0005737^cellular_component^cytoplasm,GO:0005794^cellular_component^Golgi apparatus,GO:0018149^biological_process^peptide cross-linking,GO:0031012^cellular_component^extracellular matrix,GO:0042628^biological_process^mating plug formation,GO:0046872^molecular_function^metal ion binding,GO:0070062^cellular_compone…
TRINITY_DN174897_c8_g3	2.0049	0.000360235	Grazing-UP	.	.	.	.	.
TRINITY_DN176757_c5_g1	6.66487	0.000360235	Grazing-UP	.	.	.	.	GO:0005886^cellular_component^plasma membrane,GO:0005887^cellular_component^integral component of plasma membrane,GO:0006886^biological_process^intracellular protein transport,GO:0009607^biological_process^response to biotic stimulus,GO:0014069^cellular_component^postsynaptic density,GO:0016020^cellular_component^membrane,GO:0016021^cellular_component^integral component of membrane,GO:0030054^cel…
TRINITY_DN169224_c1_g2	7.08902	0.000378374	Grazing-UP	PF00530.17^SRCR	.	NETR	Neurotrypsin	GO:0004252^molecular_function^serine-type endopeptidase activity,GO:0005044^molecular_function^scavenger receptor activity,GO:0005576^cellular_component^extracellular region,GO:0005886^cellular_component^plasma membrane,GO:0006887^biological_process^exocytosis,GO:0007275^biological_process^multicellular organism development,GO:0015031^biological_process^protein transport,GO:0016020^cellular_compo…
TRINITY_DN171692_c2_g1	6.64596	0.000381661	Grazing-UP	.	.	.	.	.
TRINITY_DN170395_c1_g3	2.54208	0.000413552	Grazing-UP	.	.	.	.	.
TRINITY_DN154619_c3_g1	2.34293	0.000420173	Grazing-UP	PF01391.17^Collagen	.	CO1A2	Collagen alpha-2(I) chain	GO:0001501^biological_process^skeletal system development,GO:0001568^biological_process^blood vessel development,GO:0002020^molecular_function^protease binding,GO:0005201^molecular_function^extracellular matrix structural constituent,GO:0005581^cellular_component^collagen trimer,GO:0005584^cellular_component^collagen type I trimer,GO:0005615^cellular_component^extracellular space,GO:0005783^cellu…
TRINITY_DN169003_c0_g1	2.17722	0.000437745	Grazing-UP	.	sigP^Tm3	.	.	.
TRINITY_DN172895_c11_g5	8.44548	0.000446955	Grazing-UP	.	.	.	.	.
TRINITY_DN172895_c11_g1	5.80936	0.000461397	Grazing-UP	.	.	.	.	GO:0003810^molecular_function^protein-glutamine gamma-glutamyltransferase activity,GO:0018149^biological_process^peptide cross-linking,GO:0046872^molecular_function^metal ion binding
TRINITY_DN147183_c0_g1	4.05461	0.000461645	Grazing-UP	PF03160.13^Calx-beta	.	NAC2	Sodium/calcium exchanger 2	GO:0001654^biological_process^eye development,GO:0001666^biological_process^response to hypoxia,GO:0002009^biological_process^morphogenesis of an epithelium,GO:0002028^biological_process^regulation of sodium ion transport,GO:0005432^molecular_function^calcium:sodium antiporter activity,GO:0005509^molecular_function^calcium ion binding,GO:0005516^molecular_function^calmodulin binding,GO:0005604^ce…
TRINITY_DN160800_c0_g1	2.46954	0.000461645	Grazing-UP	.	.	IDE	Insulin-degrading enzyme	GO:0002021^biological_process^response to dietary excess,GO:0004222^molecular_function^metalloendopeptidase activity,GO:0005737^cellular_component^cytoplasm,GO:0005777^cellular_component^peroxisome,GO:0005886^cellular_component^plasma membrane,GO:0008340^biological_process^determination of adult lifespan,GO:0014067^biological_process^negative regulation of phosphatidylinositol 3-kinase signaling,…
TRINITY_DN174690_c5_g6	2.15699	0.000497711	Grazing-UP	PF01391.17^Collagen	.	CO9A2	Collagen alpha-2(IX) chain	GO:0001501^biological_process^skeletal system development,GO:0005576^cellular_component^extracellular region,GO:0005594^cellular_component^collagen type IX trimer,GO:0005788^cellular_component^endoplasmic reticulum lumen,GO:0030020^molecular_function^extracellular matrix structural constituent conferring tensile strength,GO:0030198^biological_process^extracellular matrix organization
TRINITY_DN150040_c0_g1	3.4692	0.000500543	Grazing-UP	.	.	.	.	.
TRINITY_DN169501_c0_g1	5.69559	0.000500543	Grazing-UP	.	Tm1	.	.	.
TRINITY_DN177118_c13_g1	3.21246	0.000500543	Grazing-UP	PF00078.26^RVT_1^PF03372.22^Exo_endo_phos	sigP^Tm2	YTX2	Transposon TX1 uncharacterized 149 kDa protein	GO:0003964^molecular_function^RNA-directed DNA polymerase activity,GO:0005634^cellular_component^nucleus,GO:0005737^cellular_component^cytoplasm
TRINITY_DN169976_c0_g2	8.46895	0.000526369	Grazing-UP	.	.	.	.	.
TRINITY_DN150486_c3_g6	8.66122	0.000531291	Grazing-UP	.	.	.	.	.
TRINITY_DN169122_c1_g1	7.9334	0.000531291	Grazing-UP	.	.	.	.	.
TRINITY_DN144866_c0_g1	2.50397	0.000531329	Grazing-UP	PF07677.13^A2M_recep	.	MUG2	Murinoglobulin-2	GO:0004867^molecular_function^serine-type endopeptidase inhibitor activity,GO:0005576^cellular_component^extracellular region,GO:0005615^cellular_component^extracellular space
TRINITY_DN158881_c0_g2	4.10003	0.00053238	Grazing-UP	.	.	.	.	.
TRINITY_DN141359_c0_g1	6.95446	0.00054233	Grazing-UP	.	sigP	.	.	.
TRINITY_DN150206_c2_g1	4.07787	0.000570363	Grazing-UP	PF01841.18^Transglut_core	.	TGM4	Protein-glutamine gamma-glutamyltransferase 4	GO:0003810^molecular_function^protein-glutamine gamma-glutamyltransferase activity,GO:0005509^molecular_function^calcium ion binding,GO:0005737^cellular_component^cytoplasm,GO:0005794^cellular_component^Golgi apparatus,GO:0005886^cellular_component^plasma membrane,GO:0006464^biological_process^cellular protein modification process,GO:0008544^biological_process^epidermis development,GO:0010838^bio…
TRINITY_DN161169_c0_g2	4.57688	0.000581019	Grazing-UP	PF00582.25^Usp	.	Y531	Universal stress protein MJ0531	GO:0006950^biological_process^response to stress
TRINITY_DN147981_c0_g1	3.92401	0.000590591	Grazing-UP	.	sigP^Tm4	.	.	.
TRINITY_DN141646_c0_g3	5.36571	0.000591011	Grazing-UP	.	.	.	.	.
TRINITY_DN175491_c0_g1	4.68811	0.000601139	Grazing-UP	.	.	.	.	.
TRINITY_DN176464_c11_g1	2.31913	0.000606797	Grazing-UP	.	Tm2	.	.	.
TRINITY_DN171004_c1_g1	6.24693	0.000615911	Grazing-UP	.	.	.	.	.
TRINITY_DN139190_c0_g1	5.47836	0.000624651	Grazing-UP	.	Tm1	TGM2	Protein-glutamine gamma-glutamyltransferase 2	GO:0003810^molecular_function^protein-glutamine gamma-glutamyltransferase activity,GO:0005200^molecular_function^structural constituent of cytoskeleton,GO:0005524^molecular_function^ATP binding,GO:0005576^cellular_component^extracellular region,GO:0005737^cellular_component^cytoplasm,GO:0005794^cellular_component^Golgi apparatus,GO:0005856^cellular_component^cytoskeleton,GO:0005886^cellular_compo…
TRINITY_DN153118_c0_g1	2.89971	0.000634116	Grazing-UP	.	Tm1	.	.	.
TRINITY_DN173131_c1_g1	2.55057	0.000634116	Grazing-UP	PF03351.16^DOMON	sigP^Tm1	.	.	.
TRINITY_DN144509_c0_g3	4.1642	0.00063831	Grazing-UP	PF03128.13^CXCXC	Tm2	BAR3	Balbiani ring protein 3	GO:0005576^cellular_component^extracellular region
TRINITY_DN141748_c0_g1	2.4573	0.000668494	Grazing-UP	.	.	.	.	.
TRINITY_DN155476_c1_g3	3.84294	0.000675999	Grazing-UP	.	Tm1	.	.	.
TRINITY_DN142224_c1_g3	3.50466	0.000678027	Grazing-UP	.	Tm1	.	.	.
TRINITY_DN169226_c1_g2	4.79741	0.000678027	Grazing-UP	PF00041.20^fn3	Tm1	.	.	GO:0005515^molecular_function^protein binding
TRINITY_DN140309_c2_g2	3.82359	0.000681764	Grazing-UP	.	Tm4	.	.	.
TRINITY_DN155129_c1_g1	3.05688	0.000681764	Grazing-UP	.	.	.	.	.
TRINITY_DN141032_c2_g3	3.49312	0.000694419	Grazing-UP	PF03142.14^Chitin_synth_2	Tm2	CHS	Chitin synthase	GO:0004100^molecular_function^chitin synthase activity,GO:0005515^molecular_function^protein binding,GO:0005886^cellular_component^plasma membrane,GO:0009792^biological_process^embryo development ending in birth or egg hatching,GO:0016021^cellular_component^integral component of membrane
TRINITY_DN137447_c1_g1	2.01773	0.000703152	Grazing-UP	.	.	.	.	.
TRINITY_DN160884_c0_g2	7.64139	0.000703152	Grazing-UP	.	sigP^Tm1	.	.	.
TRINITY_DN173548_c8_g1	3.15422	0.000769427	Grazing-UP	.	Tm1	.	.	.
TRINITY_DN174690_c5_g3	2.08732	0.000775719	Grazing-UP	.	.	COPA1	Collagen alpha-1(XXV) chain	GO:0001540^molecular_function^amyloid-beta binding,GO:0005576^cellular_component^extracellular region,GO:0005581^cellular_component^collagen trimer,GO:0005615^cellular_component^extracellular space,GO:0005887^cellular_component^integral component of plasma membrane,GO:0008201^molecular_function^heparin binding,GO:0060385^biological_process^axonogenesis involved in innervation
TRINITY_DN174085_c1_g4	3.11166	0.000782395	Grazing-UP	.	.	.	.	.
TRINITY_DN163934_c0_g1	5.15112	0.000808503	Grazing-UP	.	Tm3	.	.	.
TRINITY_DN159084_c3_g2	8.4938	0.000875381	Grazing-UP	.	.	.	.	.
TRINITY_DN157840_c0_g3	5.36386	0.000883311	Grazing-UP	PF00090.18^TSP_1	sigP	CADN	Coadhesin	GO:0016021^cellular_component^integral component of membrane
TRINITY_DN174440_c0_g2	4.19749	0.000885072	Grazing-UP	.	.	.	.	.
TRINITY_DN150073_c1_g3	5.57244	0.000921311	Grazing-UP	PF13405.5^EF-hand_6^PF13499.5^EF-hand_7^PF13833.5^EF-hand_8	Tm1	CML2	Calmodulin-like protein 2	GO:0005509^molecular_function^calcium ion binding,GO:0005737^cellular_component^cytoplasm,GO:0009567^biological_process^double fertilization forming a zygote and endosperm
TRINITY_DN165443_c4_g1	2.66853	0.00092578	Grazing-UP	.	.	.	.	GO:0004965^molecular_function^G-protein coupled GABA receptor activity,GO:0005737^cellular_component^cytoplasm,GO:0005886^cellular_component^plasma membrane,GO:0005887^cellular_component^integral component of plasma membrane,GO:0007186^biological_process^G-protein coupled receptor signaling pathway,GO:0007194^biological_process^negative regulation of adenylate cyclase activity,GO:0007214^biologic…
TRINITY_DN148861_c1_g1	2.61833	0.00098078	Grazing-UP	.	Tm2	.	.	.
TRINITY_DN172895_c11_g2	5.27232	0.000995899	Grazing-UP	.	Tm2	TGM2	Protein-glutamine gamma-glutamyltransferase 2	GO:0003810^molecular_function^protein-glutamine gamma-glutamyltransferase activity,GO:0005509^molecular_function^calcium ion binding,GO:0005737^cellular_component^cytoplasm,GO:0018149^biological_process^peptide cross-linking,GO:0031424^biological_process^keratinization,GO:0046872^molecular_function^metal ion binding
TRINITY_DN175988_c2_g3	4.15282	0.000995899	Grazing-UP	PF00078.26^RVT_1^PF17517.1^IgGFc_binding	sigP	YRD6	Uncharacterized protein K02A2.6	GO:0003676^molecular_function^nucleic acid binding,GO:0008270^molecular_function^zinc ion binding,GO:0015074^biological_process^DNA integration
TRINITY_DN172698_c2_g1	2.30705	0.000998582	Grazing-UP	PF00530.17^SRCR	.	MSRE	Macrophage scavenger receptor types I and II	GO:0001540^molecular_function^amyloid-beta binding,GO:0005044^molecular_function^scavenger receptor activity,GO:0005581^cellular_component^collagen trimer,GO:0005829^cellular_component^cytosol,GO:0005886^cellular_component^plasma membrane,GO:0006911^biological_process^phagocytosis, engulfment,GO:0010629^biological_process^negative regulation of gene expression,GO:0010744^biological_process^positi…
TRINITY_DN163800_c3_g1	3.31282	0.000999457	Grazing-UP	PF00003.21^7tm_3	Tm3	GABR2	Gamma-aminobutyric acid type B receptor subunit 2	GO:0004930^molecular_function^G-protein coupled receptor activity,GO:0004965^molecular_function^G-protein coupled GABA receptor activity,GO:0005737^cellular_component^cytoplasm,GO:0005886^cellular_component^plasma membrane,GO:0005887^cellular_component^integral component of plasma membrane,GO:0007186^biological_process^G-protein coupled receptor signaling pathway,GO:0007194^biological_process^neg…
TRINITY_DN160606_c1_g2	4.99686	0.00100206	Grazing-UP	.	.	.	.	.
TRINITY_DN143715_c0_g1	5.93853	0.00101503	Grazing-UP	PF11832.7^DUF3352	Tm1	.	.	.
TRINITY_DN169312_c4_g2	8.01533	0.0010329	Grazing-UP	.	.	.	.	.
TRINITY_DN155522_c2_g1	4.22893	0.00103749	Grazing-UP	PF03160.13^Calx-beta	Tm1	.	.	GO:0007154^biological_process^cell communication,GO:0016021^cellular_component^integral component of membrane
TRINITY_DN167869_c3_g2	5.51315	0.00103749	Grazing-UP	PF07699.12^Ephrin_rec_like	.	SCUB1	Signal peptide, CUB and EGF-like domain-containing protein 1	GO:0005509^molecular_function^calcium ion binding,GO:0005615^cellular_component^extracellular space,GO:0009897^cellular_component^external side of plasma membrane,GO:0009986^cellular_component^cell surface,GO:0019897^cellular_component^extrinsic component of plasma membrane,GO:0030154^biological_process^cell differentiation,GO:0042802^molecular_function^identical protein binding,GO:0045880^biolog…
TRINITY_DN155611_c2_g1	3.02223	0.00104679	Grazing-UP	.	Tm1	GABR1	Gamma-aminobutyric acid type B receptor subunit 1	GO:0004965^molecular_function^G-protein coupled GABA receptor activity,GO:0007186^biological_process^G-protein coupled receptor signaling pathway,GO:0032223^biological_process^negative regulation of synaptic transmission, cholinergic,GO:0042493^biological_process^response to drug,GO:1902712^cellular_component^G-protein coupled GABA receptor complex
TRINITY_DN167947_c3_g4	2.37223	0.00114304	Grazing-UP	PF01535.19^PPR	.	.	.	.
TRINITY_DN154868_c1_g1	4.72716	0.0011725	Grazing-UP	.	.	.	.	.
TRINITY_DN144577_c0_g1	5.73932	0.00117724	Grazing-UP	.	.	.	.	.
TRINITY_DN151580_c4_g1	2.69856	0.00117724	Grazing-UP	PF00530.17^SRCR	.	NETR	Neurotrypsin	GO:0004252^molecular_function^serine-type endopeptidase activity,GO:0005044^molecular_function^scavenger receptor activity,GO:0005576^cellular_component^extracellular region,GO:0005886^cellular_component^plasma membrane,GO:0006887^biological_process^exocytosis,GO:0006909^biological_process^phagocytosis,GO:0006953^biological_process^acute-phase response,GO:0007275^biological_process^multicellular …
TRINITY_DN139769_c2_g1	4.98253	0.00119442	Grazing-UP	.	.	.	.	.
TRINITY_DN165655_c2_g1	3.91617	0.00119442	Grazing-UP	.	.	.	.	.
TRINITY_DN146216_c1_g1	3.49898	0.00120011	Grazing-UP	.	.	.	.	.
TRINITY_DN139241_c0_g1	8.32933	0.00120138	Grazing-UP	.	Tm1	.	.	.
TRINITY_DN142238_c0_g1	6.31627	0.00120138	Grazing-UP	PF04505.11^CD225	Tm2	SYNG1	Synapse differentiation-inducing gene protein 1	GO:0005887^cellular_component^integral component of plasma membrane,GO:0006886^biological_process^intracellular protein transport,GO:0009607^biological_process^response to biotic stimulus,GO:0014069^cellular_component^postsynaptic density,GO:0016021^cellular_component^integral component of membrane,GO:0030054^cellular_component^cell junction,GO:0031901^cellular_component^early endosome membrane,G…
TRINITY_DN157892_c5_g3	7.21097	0.00124998	Grazing-UP	.	.	.	.	.
TRINITY_DN175003_c2_g2	2.61775	0.00127395	Grazing-UP	.	.	.	.	.
TRINITY_DN162239_c3_g1	5.53499	0.00140083	Grazing-UP	.	.	.	.	.
TRINITY_DN174085_c1_g1	3.28299	0.00140083	Grazing-UP	.	.	.	.	.
TRINITY_DN154829_c1_g2	7.68303	0.00143906	Grazing-UP	.	.	.	.	.
TRINITY_DN170338_c4_g2	2.09803	0.00145954	Grazing-UP	.	.	.	.	.
TRINITY_DN166837_c0_g1	5.30358	0.00149289	Grazing-UP	.	.	.	.	.
TRINITY_DN168042_c2_g1	2.99815	0.0015001	Grazing-UP	PF01391.17^Collagen	sigP	SSP2	Sporozoite surface protein 2	GO:0005201^molecular_function^extracellular matrix structural constituent,GO:0005576^cellular_component^extracellular region,GO:0005581^cellular_component^collagen trimer,GO:0005886^cellular_component^plasma membrane,GO:0016021^cellular_component^integral component of membrane,GO:0046872^molecular_function^metal ion binding
TRINITY_DN151930_c1_g2	2.45916	0.00151181	Grazing-UP	.	Tm3	.	.	.
TRINITY_DN163006_c3_g1	2.27456	0.00151181	Grazing-UP	.	.	.	.	.
TRINITY_DN151269_c1_g1	2.89033	0.00160114	Grazing-UP	PF00927.21^Transglut_C	.	TGM1	Protein-glutamine gamma-glutamyltransferase K	GO:0001533^cellular_component^cornified envelope,GO:0003810^molecular_function^protein-glutamine gamma-glutamyltransferase activity,GO:0005829^cellular_component^cytosol,GO:0005886^cellular_component^plasma membrane,GO:0005913^cellular_component^cell-cell adherens junction,GO:0006464^biological_process^cellular protein modification process,GO:0009887^biological_process^animal organ morphogenesis,…
TRINITY_DN158554_c1_g3	6.9477	0.00160114	Grazing-UP	.	.	.	.	.
TRINITY_DN158728_c0_g1	3.27406	0.00160114	Grazing-UP	.	.	.	.	.
TRINITY_DN153118_c1_g1	2.94577	0.00160833	Grazing-UP	.	.	.	.	.
TRINITY_DN139424_c1_g2	2.4769	0.00164136	Grazing-UP	PF03351.16^DOMON	sigP	.	.	.
TRINITY_DN142224_c1_g5	2.56994	0.00170266	Grazing-UP	.	Tm1	.	.	.
TRINITY_DN157085_c2_g2	4.29515	0.00173404	Grazing-UP	PF13576.5^Pentapeptide_3	.	.	.	.
TRINITY_DN176068_c5_g1	4.94168	0.00183963	Grazing-UP	.	.	.	.	.
TRINITY_DN148680_c1_g1	4.72393	0.00193225	Grazing-UP	PF13576.5^Pentapeptide_3	.	.	.	.
TRINITY_DN171049_c2_g1	3.92969	0.00193225	Grazing-UP	.	.	.	.	.
TRINITY_DN164134_c0_g1	2.98436	0.00195224	Grazing-UP	PF03045.14^DAN	sigP^Tm1	.	.	.
TRINITY_DN174085_c1_g2	3.84409	0.00195224	Grazing-UP	.	.	.	.	.
TRINITY_DN167362_c2_g2	2.48907	0.0020443	Grazing-UP	.	sigP	.	.	.
TRINITY_DN155430_c1_g1	3.82032	0.00208285	Grazing-UP	PF00621.19^RhoGEF	.	TAG52	Putative protein tag-52	GO:0001726^cellular_component^ruffle,GO:0003779^molecular_function^actin binding,GO:0005085^molecular_function^guanyl-nucleotide exchange factor activity,GO:0005089^molecular_function^Rho guanyl-nucleotide exchange factor activity,GO:0005737^cellular_component^cytoplasm,GO:0005794^cellular_component^Golgi apparatus,GO:0005829^cellular_component^cytosol,GO:0005856^cellular_component^cytoskeleton,G…
TRINITY_DN171004_c2_g2	3.97837	0.00219879	Grazing-UP	.	Tm1	.	.	.
TRINITY_DN142750_c0_g1	7.47818	0.00222829	Grazing-UP	.	.	.	.	.
TRINITY_DN168139_c2_g7	5.54573	0.00223162	Grazing-UP	.	.	.	.	.
TRINITY_DN131647_c0_g2	3.33816	0.0024147	Grazing-UP	.	.	.	.	.
TRINITY_DN155781_c1_g1	2.05733	0.00244353	Grazing-UP	PF00078.26^RVT_1^PF02178.18^AT_hook	Tm2	RTJK	RNA-directed DNA polymerase from mobile element jockey	GO:0003677^molecular_function^DNA binding,GO:0003964^molecular_function^RNA-directed DNA polymerase activity
TRINITY_DN176464_c11_g2	2.27129	0.00245533	Grazing-UP	.	Tm3	.	.	.
TRINITY_DN161464_c2_g2	3.9444	0.0026348	Grazing-UP	.	.	.	.	.
TRINITY_DN170395_c1_g1	2.33207	0.0026348	Grazing-UP	.	.	.	.	.
TRINITY_DN173762_c4_g2	4.8714	0.0026348	Grazing-UP	PF00090.18^TSP_1	.	HMCN1	Hemicentin-1	GO:0005509^molecular_function^calcium ion binding,GO:0005576^cellular_component^extracellular region,GO:0005604^cellular_component^basement membrane,GO:0005938^cellular_component^cell cortex,GO:0007049^biological_process^cell cycle,GO:0009617^biological_process^response to bacterium,GO:0016504^molecular_function^peptidase activator activity,GO:0030054^cellular_component^cell junction,GO:0030198^b…
TRINITY_DN146826_c1_g1	2.96828	0.00263572	Grazing-UP	.	Tm1	GABR1	Gamma-aminobutyric acid type B receptor subunit 1	GO:0001649^biological_process^osteoblast differentiation,GO:0004965^molecular_function^G-protein coupled GABA receptor activity,GO:0005615^cellular_component^extracellular space,GO:0005789^cellular_component^endoplasmic reticulum membrane,GO:0005887^cellular_component^integral component of plasma membrane,GO:0007193^biological_process^adenylate cyclase-inhibiting G-protein coupled receptor signal…
TRINITY_DN169899_c1_g1	3.07456	0.00284856	Grazing-UP	.	.	.	.	.
TRINITY_DN173548_c8_g3	3.22687	0.00304078	Grazing-UP	.	.	.	.	.
TRINITY_DN149439_c1_g1	5.31776	0.003055	Grazing-UP	PF00868.19^Transglut_N	.	.	.	GO:0018149^biological_process^peptide cross-linking
TRINITY_DN149995_c0_g3	8.11562	0.003055	Grazing-UP	.	.	.	.	.
TRINITY_DN156769_c4_g1	4.16558	0.003055	Grazing-UP	.	.	.	.	.
TRINITY_DN164783_c3_g1	2.82991	0.003055	Grazing-UP	.	.	.	.	.
TRINITY_DN172895_c11_g4	5.34786	0.00309823	Grazing-UP	.	.	ANNU	Annulin	GO:0003810^molecular_function^protein-glutamine gamma-glutamyltransferase activity,GO:0005886^cellular_component^plasma membrane,GO:0018149^biological_process^peptide cross-linking,GO:0046872^molecular_function^metal ion binding
TRINITY_DN172174_c3_g4	3.69767	0.00320909	Grazing-UP	.	.	.	.	.
TRINITY_DN174317_c2_g1	3.54705	0.00320973	Grazing-UP	.	.	.	.	.
TRINITY_DN166243_c0_g1	2.37076	0.00352096	Grazing-UP	.	.	.	.	.
TRINITY_DN168293_c6_g1	4.37271	0.00358649	Grazing-UP	.	.	.	.	GO:0003810^molecular_function^protein-glutamine gamma-glutamyltransferase activity,GO:0005886^cellular_component^plasma membrane,GO:0018149^biological_process^peptide cross-linking,GO:0046872^molecular_function^metal ion binding
TRINITY_DN129262_c0_g1	4.59158	0.00365267	Grazing-UP	.	sigP	.	.	.
TRINITY_DN150536_c2_g1	3.27574	0.00365267	Grazing-UP	.	.	.	.	.
TRINITY_DN168181_c2_g1	4.60694	0.00365267	Grazing-UP	.	.	.	.	.
TRINITY_DN168350_c2_g1	4.38894	0.00367172	Grazing-UP	PF00041.20^fn3	sigP	ITB4	Integrin beta-4	GO:0001664^molecular_function^G-protein coupled receptor binding,GO:0005515^molecular_function^protein binding,GO:0005604^cellular_component^basement membrane,GO:0005737^cellular_component^cytoplasm,GO:0005886^cellular_component^plasma membrane,GO:0005938^cellular_component^cell cortex,GO:0006914^biological_process^autophagy,GO:0007155^biological_process^cell adhesion,GO:0007160^biological_proces…
TRINITY_DN162703_c3_g11	4.71987	0.00369291	Grazing-UP	.	.	.	.	GO:0005577^cellular_component^fibrinogen complex
TRINITY_DN151303_c2_g1	2.28909	0.00373382	Grazing-UP	.	Tm1	.	.	.
TRINITY_DN173481_c2_g3	2.54403	0.00375032	Grazing-UP	PF00520.30^Ion_trans	Tm2	TRPA1	Transient receptor potential cation channel subfamily A member 1	GO:0001580^biological_process^detection of chemical stimulus involved in sensory perception of bitter taste,GO:0005216^molecular_function^ion channel activity,GO:0005261^molecular_function^cation channel activity,GO:0005262^molecular_function^calcium channel activity,GO:0005886^cellular_component^plasma membrane,GO:0006811^biological_process^ion transport,GO:0006812^biological_process^cation tran…
TRINITY_DN122604_c0_g1	2.89778	0.00376265	Grazing-UP	.	.	.	.	.
TRINITY_DN160523_c0_g1	2.09883	0.00376265	Grazing-UP	.	.	.	.	.
TRINITY_DN173017_c4_g1	3.28277	0.00376265	Grazing-UP	.	.	.	.	.
TRINITY_DN138263_c1_g1	2.20348	0.00387312	Grazing-UP	.	.	.	.	.
TRINITY_DN146859_c0_g1	2.83555	0.00387312	Grazing-UP	PF03098.14^An_peroxidase	.	PXDN	Peroxidasin	GO:0004601^molecular_function^peroxidase activity,GO:0005615^cellular_component^extracellular space,GO:0006979^biological_process^response to oxidative stress,GO:0020037^molecular_function^heme binding,GO:0042744^biological_process^hydrogen peroxide catabolic process,GO:0046872^molecular_function^metal ion binding
TRINITY_DN157899_c2_g1	3.34603	0.00387312	Grazing-UP	.	.	.	.	.
TRINITY_DN158370_c4_g1	3.21434	0.00387312	Grazing-UP	.	.	.	.	.
TRINITY_DN161448_c0_g1	6.40058	0.00387312	Grazing-UP	.	.	.	.	.
TRINITY_DN155143_c0_g1	3.5483	0.00392309	Grazing-UP	PF03160.13^Calx-beta	.	GPR98	G-protein coupled receptor 98	GO:0004930^molecular_function^G-protein coupled receptor activity,GO:0005509^molecular_function^calcium ion binding,GO:0005737^cellular_component^cytoplasm,GO:0005886^cellular_component^plasma membrane,GO:0007154^biological_process^cell communication,GO:0007166^biological_process^cell surface receptor signaling pathway,GO:0007186^biological_process^G-protein coupled receptor signaling pathway,GO:…
TRINITY_DN155918_c3_g1	2.55382	0.00404184	Grazing-UP	.	Tm2	.	.	.
TRINITY_DN143107_c0_g1	6.57573	0.00427513	Grazing-UP	.	.	.	.	.
TRINITY_DN152610_c0_g1	2.82883	0.00431191	Grazing-UP	PF00069.24^Pkinase	.	HUNKA	Hormonally up-regulated neu tumor-associated kinase homolog A	GO:0000287^molecular_function^magnesium ion binding,GO:0004672^molecular_function^protein kinase activity,GO:0004674^molecular_function^protein serine/threonine kinase activity,GO:0005524^molecular_function^ATP binding,GO:0005634^cellular_component^nucleus,GO:0005737^cellular_component^cytoplasm,GO:0006468^biological_process^protein phosphorylation,GO:0035556^biological_process^intracellular sign…
TRINITY_DN156132_c0_g1	4.30753	0.00444373	Grazing-UP	.	sigP^Tm1	.	.	.
TRINITY_DN167409_c0_g1	4.28716	0.00444373	Grazing-UP	PF00530.17^SRCR	.	LG3BP	Galectin-3-binding protein	GO:0002576^biological_process^platelet degranulation,GO:0005044^molecular_function^scavenger receptor activity,GO:0005576^cellular_component^extracellular region,GO:0005615^cellular_component^extracellular space,GO:0006968^biological_process^cellular defense response,GO:0007155^biological_process^cell adhesion,GO:0007165^biological_process^signal transduction,GO:0016020^cellular_component^membran…
TRINITY_DN168188_c4_g1	3.35192	0.00444373	Grazing-UP	PF00078.26^RVT_1	Tm1	LORF2	LINE-1 retrotransposable element ORF2 protein	GO:0003964^molecular_function^RNA-directed DNA polymerase activity,GO:0006310^biological_process^DNA recombination,GO:0009036^molecular_function^type II site-specific deoxyribonuclease activity,GO:0032197^biological_process^transposition, RNA-mediated,GO:0032199^biological_process^reverse transcription involved in RNA-mediated transposition,GO:0046872^molecular_function^metal ion binding,GO:00903…
TRINITY_DN159692_c1_g1	4.31339	0.00455085	Grazing-UP	PF03160.13^Calx-beta	sigP^Tm2	.	.	GO:0007154^biological_process^cell communication,GO:0016021^cellular_component^integral component of membrane
TRINITY_DN170799_c0_g1	2.76809	0.00474728	Grazing-UP	.	.	.	.	.
TRINITY_DN149904_c4_g1	3.41601	0.00480645	Grazing-UP	.	.	.	.	.
TRINITY_DN166185_c2_g1	6.73244	0.00480645	Grazing-UP	PF13202.5^EF-hand_5	Tm1	.	.	GO:0005509^molecular_function^calcium ion binding
TRINITY_DN171226_c1_g1	3.65486	0.00480645	Grazing-UP	PF00582.25^Usp	.	.	.	GO:0006950^biological_process^response to stress
TRINITY_DN143419_c1_g1	-2.58182	1.44e-05	Grazing-down	PF00337.21^Gal-bind_lectin	.	.	.	GO:0030246^molecular_function^carbohydrate binding
TRINITY_DN172830_c1_g1	-5.12934	2.18e-05	Grazing-down	.	.	.	.	.
TRINITY_DN159861_c1_g2	-3.44175	3.99e-05	Grazing-down	PF03351.16^DOMON	Tm1	MOXD2	DBH-like monooxygenase protein 2 homolog	GO:0005507^molecular_function^copper ion binding,GO:0005737^cellular_component^cytoplasm,GO:0016021^cellular_component^integral component of membrane,GO:0016715^molecular_function^oxidoreductase activity, acting on paired donors, with incorporation or reduction of molecular oxygen, reduced ascorbate as one donor, and incorporation of one atom of oxygen
TRINITY_DN162293_c1_g7	-4.983	4.39e-05	Grazing-down	PF13833.5^EF-hand_8	sigP	.	.	GO:0005509^molecular_function^calcium ion binding
TRINITY_DN165687_c0_g4	-5.09029	5.47e-05	Grazing-down	PF07647.16^SAM_2^PF14049.5^Dppa2_A	Tm2	CSKI2	Caskin-2	GO:0005515^molecular_function^protein binding,GO:0005737^cellular_component^cytoplasm,GO:0016020^cellular_component^membrane
TRINITY_DN149334_c1_g1	-3.37727	6.5e-05	Grazing-down	PF00001.20^7tm_1	Tm7	.	.	GO:0004930^molecular_function^G-protein coupled receptor activity,GO:0007186^biological_process^G-protein coupled receptor signaling pathway,GO:0016021^cellular_component^integral component of membrane
TRINITY_DN155108_c2_g1	-3.2568	6.64e-05	Grazing-down	.	.	.	.	.
TRINITY_DN158413_c1_g1	-3.83094	7.57e-05	Grazing-down	PF03160.13^Calx-beta^PF03351.16^DOMON^PF07645.14^EGF_CA	sigP^Tm1	FRS1L	DOMON domain-containing protein FRRS1L	GO:0004222^molecular_function^metalloendopeptidase activity,GO:0005509^molecular_function^calcium ion binding,GO:0005576^cellular_component^extracellular region,GO:0005886^cellular_component^plasma membrane,GO:0006508^biological_process^proteolysis,GO:0007154^biological_process^cell communication,GO:0007313^biological_process^maternal specification of dorsal/ventral axis, oocyte, soma encoded,GO:…
TRINITY_DN173517_c2_g1	-2.62662	0.000116828	Grazing-down	.	.	.	.	.
TRINITY_DN154142_c0_g1	-2.78939	0.000140375	Grazing-down	.	sigP	.	.	.
TRINITY_DN174660_c3_g2	-2.33794	0.000273646	Grazing-down	PF13599.5^Pentapeptide_4	.	.	.	.
TRINITY_DN161078_c1_g4	-2.41833	0.000299538	Grazing-down	PF06119.13^NIDO	sigP	MESH	Protein mesh	GO:0005918^cellular_component^septate junction,GO:0007160^biological_process^cell-matrix adhesion,GO:0016021^cellular_component^integral component of membrane,GO:0016328^cellular_component^lateral plasma membrane
TRINITY_DN151195_c0_g1	-2.1138	0.00031438	Grazing-down	PF03160.13^Calx-beta	sigP	.	.	GO:0007154^biological_process^cell communication,GO:0016021^cellular_component^integral component of membrane
TRINITY_DN150023_c0_g1	-3.06825	0.000360235	Grazing-down	.	sigP^Tm3	.	.	.
TRINITY_DN162198_c0_g3	-2.32479	0.000495762	Grazing-down	PF01826.16^TIL	sigP	SPRR1	Cornifin alpha	GO:0005737^cellular_component^cytoplasm,GO:0018149^biological_process^peptide cross-linking,GO:0031424^biological_process^keratinization
TRINITY_DN163724_c2_g1	-3.25021	0.000500543	Grazing-down	.	.	.	.	.
TRINITY_DN157206_c4_g1	-2.23804	0.000524137	Grazing-down	PF01391.17^Collagen	.	FCN1A	Ficolin-1-A	GO:0001649^biological_process^osteoblast differentiation,GO:0005576^cellular_component^extracellular region,GO:0005581^cellular_component^collagen trimer,GO:0005589^cellular_component^collagen type VI trimer,GO:0005765^cellular_component^lysosomal membrane,GO:0005788^cellular_component^endoplasmic reticulum lumen,GO:0007155^biological_process^cell adhesion,GO:0016020^cellular_component^membrane,G…
TRINITY_DN163724_c2_g4	-2.27525	0.000615911	Grazing-down	.	sigP^Tm1	.	.	.
TRINITY_DN148039_c2_g3	-2.15104	0.000621261	Grazing-down	.	.	.	.	.
TRINITY_DN165353_c0_g1	-4.2522	0.000621261	Grazing-down	PF01391.17^Collagen	sigP	CO5A2	Collagen alpha-2(V) chain	GO:0001501^biological_process^skeletal system development,GO:0001503^biological_process^ossification,GO:0005201^molecular_function^extracellular matrix structural constituent,GO:0005576^cellular_component^extracellular region,GO:0005581^cellular_component^collagen trimer,GO:0005588^cellular_component^collagen type V trimer,GO:0005594^cellular_component^collagen type IX trimer,GO:0005604^cellular_…
TRINITY_DN168518_c4_g1	-4.75254	0.000624651	Grazing-down	.	Tm9	CHS2	Chitin synthase chs-2	GO:0004100^molecular_function^chitin synthase activity,GO:0005886^cellular_component^plasma membrane,GO:0006031^biological_process^chitin biosynthetic process,GO:0006038^biological_process^cell wall chitin biosynthetic process,GO:0007275^biological_process^multicellular organism development,GO:0016021^cellular_component^integral component of membrane,GO:0030428^cellular_component^cell septum,GO:0…
TRINITY_DN163723_c3_g6	-4.40692	0.000634116	Grazing-down	.	.	.	.	.
TRINITY_DN131002_c0_g1	-3.00277	0.000995899	Grazing-down	.	.	.	.	.
TRINITY_DN140098_c1_g3	-3.39522	0.0010329	Grazing-down	.	.	.	.	.
TRINITY_DN145305_c0_g4	-4.19539	0.00114304	Grazing-down	PF00110.18^wnt	sigP	WNT4	Protein Wnt-4	GO:0001658^biological_process^branching involved in ureteric bud morphogenesis,GO:0001837^biological_process^epithelial to mesenchymal transition,GO:0001838^biological_process^embryonic epithelial tube formation,GO:0001889^biological_process^liver development,GO:0003714^molecular_function^transcription corepressor activity,GO:0005102^molecular_function^signaling receptor binding,GO:0005109^molecu…
TRINITY_DN166152_c0_g2	-2.65223	0.00120138	Grazing-down	.	.	.	.	.
TRINITY_DN176533_c5_g1	-2.29957	0.00124998	Grazing-down	PF00530.17^SRCR^PF04434.16^SWIM	.	L3BPA	Galectin-3-binding protein A	GO:0004252^molecular_function^serine-type endopeptidase activity,GO:0005044^molecular_function^scavenger receptor activity,GO:0005576^cellular_component^extracellular region,GO:0005886^cellular_component^plasma membrane,GO:0006887^biological_process^exocytosis,GO:0007155^biological_process^cell adhesion,GO:0008270^molecular_function^zinc ion binding,GO:0016020^cellular_component^membrane,GO:00304…
TRINITY_DN153587_c1_g1	-2.26378	0.00127395	Grazing-down	.	.	OAM	Ovarian abundant message protein	GO:0009986^cellular_component^cell surface
TRINITY_DN173606_c2_g2	-3.33677	0.00160114	Grazing-down	PF03351.16^DOMON	sigP^Tm2	MOX12	MOXD1 homolog 2	GO:0004500^molecular_function^dopamine beta-monooxygenase activity,GO:0005507^molecular_function^copper ion binding,GO:0005615^cellular_component^extracellular space,GO:0005789^cellular_component^endoplasmic reticulum membrane,GO:0005829^cellular_component^cytosol,GO:0006589^biological_process^octopamine biosynthetic process,GO:0016021^cellular_component^integral component of membrane,GO:0030667^…
TRINITY_DN172830_c2_g3	-4.81021	0.00170266	Grazing-down	.	Tm1	.	.	.
TRINITY_DN144268_c1_g6	-3.8739	0.00176333	Grazing-down	PF00169.28^PH	.	.	.	.
TRINITY_DN155163_c1_g1	-2.62334	0.00184675	Grazing-down	PF03160.13^Calx-beta	.	.	.	GO:0007154^biological_process^cell communication,GO:0016021^cellular_component^integral component of membrane
TRINITY_DN158369_c0_g1	-4.52955	0.00220944	Grazing-down	PF05986.13^ADAM_spacer1	.	.	.	.
TRINITY_DN146186_c0_g1	-2.55345	0.00263373	Grazing-down	.	Tm2	.	.	.
TRINITY_DN156370_c1_g3	-4.55583	0.00286248	Grazing-down	.	.	.	.	.
TRINITY_DN175782_c6_g2	-2.54081	0.00286248	Grazing-down	PF03160.13^Calx-beta	sigP^Tm2	FRAS1	Extracellular matrix protein FRAS1	GO:0002009^biological_process^morphogenesis of an epithelium,GO:0003338^biological_process^metanephros morphogenesis,GO:0005604^cellular_component^basement membrane,GO:0005886^cellular_component^plasma membrane,GO:0007154^biological_process^cell communication,GO:0007155^biological_process^cell adhesion,GO:0015031^biological_process^protein transport,GO:0016021^cellular_component^integral componen…
TRINITY_DN114034_c0_g1	-2.59653	0.00369291	Grazing-down	PF00096.25^zf-C2H2	.	ZIC4	Zinc finger protein ZIC 4	GO:0000981^molecular_function^DNA-binding transcription factor activity, RNA polymerase II-specific,GO:0003676^molecular_function^nucleic acid binding,GO:0003677^molecular_function^DNA binding,GO:0005634^cellular_component^nucleus,GO:0046872^molecular_function^metal ion binding
TRINITY_DN157206_c4_g3	-2.38342	0.00369291	Grazing-down	PF01391.17^Collagen	.	C1QT9	Complement C1q and tumor necrosis factor-related protein 9	GO:0005179^molecular_function^hormone activity,GO:0005581^cellular_component^collagen trimer,GO:0005615^cellular_component^extracellular space,GO:0019395^biological_process^fatty acid oxidation,GO:0045792^biological_process^negative regulation of cell size,GO:0071902^biological_process^positive regulation of protein serine/threonine kinase activity,GO:0097009^biological_process^energy homeostasis…
TRINITY_DN172682_c5_g3	-2.28643	0.00392016	Grazing-down	PF01825.20^GPS^PF03160.13^Calx-beta	Tm1	AGRF1	Adhesion G-protein coupled receptor F1	GO:0003094^biological_process^glomerular filtration,GO:0004930^molecular_function^G-protein coupled receptor activity,GO:0005576^cellular_component^extracellular region,GO:0005622^cellular_component^intracellular,GO:0005886^cellular_component^plasma membrane,GO:0006112^biological_process^energy reserve metabolic process,GO:0007154^biological_process^cell communication,GO:0007166^biological_proces…
TRINITY_DN171408_c0_g2	-4.61915	0.00430832	Grazing-down	.	.	.	.	.
TRINITY_DN158826_c0_g2	-6.29413	0.00438933	Grazing-down	.	.	CHS	Chitin synthase	GO:0004100^molecular_function^chitin synthase activity,GO:0005886^cellular_component^plasma membrane,GO:0009792^biological_process^embryo development ending in birth or egg hatching,GO:0016021^cellular_component^integral component of membrane
TRINITY_DN172830_c2_g2	-3.95047	0.00480645	Grazing-down	.	Tm1	.	.	.
TRINITY_DN151042_c0_g1	-2.5687	0.0049421	Grazing-down	PF03160.13^Calx-beta	.	FREM3	FRAS1-related extracellular matrix protein 3	GO:0005604^cellular_component^basement membrane,GO:0005615^cellular_component^extracellular space,GO:0007154^biological_process^cell communication,GO:0007155^biological_process^cell adhesion,GO:0016021^cellular_component^integral component of membrane,GO:0046872^molecular_function^metal ion binding
TRINITY_DN154907_c1_g5	8.02605	9.79e-10	Mechanical-UP	.	.	.	.	.
TRINITY_DN173592_c2_g1	7.17995	9.79e-10	Mechanical-UP	PF13202.5^EF-hand_5^PF13405.5^EF-hand_6^PF13499.5^EF-hand_7^PF13833.5^EF-hand_8	Tm1	CML10	Probable calcium-binding protein CML10	GO:0005509^molecular_function^calcium ion binding
TRINITY_DN152800_c1_g3	5.20477	9.9e-10	Mechanical-UP	.	Tm1	.	.	.
TRINITY_DN140382_c0_g4	7.16825	1.73e-09	Mechanical-UP	.	Tm1	.	.	.
TRINITY_DN157998_c0_g2	6.51762	1.73e-09	Mechanical-UP	PF00582.25^Usp	Tm2	.	.	GO:0006950^biological_process^response to stress
TRINITY_DN149584_c0_g1	6.26549	1.88e-09	Mechanical-UP	PF13202.5^EF-hand_5^PF13833.5^EF-hand_8	Tm1	CML10	Probable calcium-binding protein CML10	GO:0005509^molecular_function^calcium ion binding
TRINITY_DN142643_c3_g5	5.89751	3.01e-09	Mechanical-UP	.	Tm1	.	.	.
TRINITY_DN144665_c0_g7	3.60365	3.01e-09	Mechanical-UP	PF09459.9^EB_dh	sigP^Tm1	.	.	GO:0020037^molecular_function^heme binding
TRINITY_DN169501_c0_g1	6.80366	3.07e-09	Mechanical-UP	.	Tm1	.	.	.
TRINITY_DN155446_c0_g1	3.54405	8.09e-09	Mechanical-UP	.	Tm1	TGM1	Protein-glutamine gamma-glutamyltransferase K	GO:0002576^biological_process^platelet degranulation,GO:0003810^molecular_function^protein-glutamine gamma-glutamyltransferase activity,GO:0005576^cellular_component^extracellular region,GO:0007596^biological_process^blood coagulation,GO:0010838^biological_process^positive regulation of keratinocyte proliferation,GO:0016020^cellular_component^membrane,GO:0018149^biological_process^peptide cross-l…
TRINITY_DN161232_c3_g2	5.50491	1.43e-08	Mechanical-UP	PF00092.27^VWA^PF01391.17^Collagen	sigP	COCA1	Collagen alpha-1(XII) chain	GO:0001501^biological_process^skeletal system development,GO:0005576^cellular_component^extracellular region,GO:0005595^cellular_component^collagen type XII trimer,GO:0005615^cellular_component^extracellular space,GO:0005788^cellular_component^endoplasmic reticulum lumen,GO:0007155^biological_process^cell adhesion,GO:0030020^molecular_function^extracellular matrix structural constituent conferrin…
TRINITY_DN165205_c1_g2	8.1347	4.79e-08	Mechanical-UP	.	.	.	.	.
TRINITY_DN135253_c0_g1	4.28809	5.66e-08	Mechanical-UP	PF13927.5^Ig_3	sigP^Tm1	.	.	.
TRINITY_DN150040_c0_g1	4.19114	6.14e-08	Mechanical-UP	.	.	.	.	.
TRINITY_DN157892_c5_g4	6.88245	7.9e-08	Mechanical-UP	.	sigP^Tm1	CAMKV	CaM kinase-like vesicle-associated protein	GO:0004683^molecular_function^calmodulin-dependent protein kinase activity,GO:0005516^molecular_function^calmodulin binding,GO:0005524^molecular_function^ATP binding,GO:0005622^cellular_component^intracellular,GO:0005886^cellular_component^plasma membrane,GO:0018105^biological_process^peptidyl-serine phosphorylation,GO:0018107^biological_process^peptidyl-threonine phosphorylation,GO:0030659^cellu…
TRINITY_DN159750_c0_g1	3.73997	8.07e-08	Mechanical-UP	PF00014.22^Kunitz_BPTI^PF00093.17^VWC	.	CRIM1	Cysteine-rich motor neuron 1 protein	GO:0001558^biological_process^regulation of cell growth,GO:0001568^biological_process^blood vessel development,GO:0001756^biological_process^somitogenesis,GO:0002281^biological_process^macrophage activation involved in immune response,GO:0003823^molecular_function^antigen binding,GO:0004867^molecular_function^serine-type endopeptidase inhibitor activity,GO:0005515^molecular_function^protein bindi…
TRINITY_DN164608_c1_g1	8.46046	8.07e-08	Mechanical-UP	.	sigP	.	.	.
TRINITY_DN168981_c5_g2	4.9917	1.43e-07	Mechanical-UP	PF01826.16^TIL	sigP^Tm1	VKT52	KappaPI-actitoxin-Avd3a	GO:0004867^molecular_function^serine-type endopeptidase inhibitor activity,GO:0005576^cellular_component^extracellular region,GO:0030277^biological_process^maintenance of gastrointestinal epithelium,GO:0042151^cellular_component^nematocyst
TRINITY_DN144866_c0_g1	3.17168	1.51e-07	Mechanical-UP	PF07677.13^A2M_recep	.	MUG2	Murinoglobulin-2	GO:0004867^molecular_function^serine-type endopeptidase inhibitor activity,GO:0005576^cellular_component^extracellular region,GO:0005615^cellular_component^extracellular space
TRINITY_DN168426_c1_g1	7.33305	1.51e-07	Mechanical-UP	PF13499.5^EF-hand_7	Tm1	.	.	GO:0005509^molecular_function^calcium ion binding
TRINITY_DN150073_c1_g3	6.22656	3.08e-07	Mechanical-UP	PF13405.5^EF-hand_6^PF13499.5^EF-hand_7^PF13833.5^EF-hand_8	Tm1	CML2	Calmodulin-like protein 2	GO:0005509^molecular_function^calcium ion binding,GO:0005737^cellular_component^cytoplasm,GO:0009567^biological_process^double fertilization forming a zygote and endosperm
TRINITY_DN143661_c2_g1	3.55376	5.41e-07	Mechanical-UP	PF01841.18^Transglut_core	.	TGM4	Protein-glutamine gamma-glutamyltransferase 4	GO:0003810^molecular_function^protein-glutamine gamma-glutamyltransferase activity,GO:0005737^cellular_component^cytoplasm,GO:0005794^cellular_component^Golgi apparatus,GO:0010838^biological_process^positive regulation of keratinocyte proliferation,GO:0016020^cellular_component^membrane,GO:0018149^biological_process^peptide cross-linking,GO:0031012^cellular_component^extracellular matrix,GO:00314…
TRINITY_DN171661_c1_g3	3.10755	5.57e-07	Mechanical-UP	.	.	.	.	.
TRINITY_DN149642_c0_g1	3.69557	5.6e-07	Mechanical-UP	PF03544.13^TonB_C	Tm1	.	.	.
TRINITY_DN169976_c0_g3	5.86133	5.6e-07	Mechanical-UP	.	.	.	.	.
TRINITY_DN143992_c0_g1	3.69222	9.39e-07	Mechanical-UP	.	.	TGM7	Protein-glutamine gamma-glutamyltransferase Z	GO:0001974^biological_process^blood vessel remodeling,GO:0003810^molecular_function^protein-glutamine gamma-glutamyltransferase activity,GO:0005509^molecular_function^calcium ion binding,GO:0005525^molecular_function^GTP binding,GO:0005576^cellular_component^extracellular region,GO:0005737^cellular_component^cytoplasm,GO:0005739^cellular_component^mitochondrion,GO:0005783^cellular_component^endop…
TRINITY_DN155005_c0_g1	4.09129	9.47e-07	Mechanical-UP	.	.	.	.	GO:0005044^molecular_function^scavenger receptor activity,GO:0005576^cellular_component^extracellular region,GO:0005886^cellular_component^plasma membrane,GO:0006953^biological_process^acute-phase response,GO:0009897^cellular_component^external side of plasma membrane,GO:0016021^cellular_component^integral component of membrane
TRINITY_DN141359_c0_g1	7.79814	1.24e-06	Mechanical-UP	.	sigP	.	.	.
TRINITY_DN173131_c1_g1	3.09333	1.24e-06	Mechanical-UP	PF03351.16^DOMON	sigP^Tm1	.	.	.
TRINITY_DN145275_c1_g1	8.41535	1.51e-06	Mechanical-UP	PF00011.20^HSP20	.	HSPC4	Small heat shock protein C4	.
TRINITY_DN169976_c0_g2	7.89207	1.81e-06	Mechanical-UP	.	.	.	.	.
TRINITY_DN176914_c24_g2	3.39176	2.02e-06	Mechanical-UP	PF01841.18^Transglut_core	.	TGM3	Protein-glutamine gamma-glutamyltransferase E	GO:0003810^molecular_function^protein-glutamine gamma-glutamyltransferase activity,GO:0005509^molecular_function^calcium ion binding,GO:0005737^cellular_component^cytoplasm,GO:0018149^biological_process^peptide cross-linking,GO:0031234^cellular_component^extrinsic component of cytoplasmic side of plasma membrane,GO:0031424^biological_process^keratinization,GO:0043163^biological_process^cell envel…
TRINITY_DN161169_c0_g2	4.75042	2.4e-06	Mechanical-UP	PF00582.25^Usp	.	Y531	Universal stress protein MJ0531	GO:0006950^biological_process^response to stress
TRINITY_DN176914_c24_g3	3.27382	4.64e-06	Mechanical-UP	.	.	.	.	GO:0001974^biological_process^blood vessel remodeling,GO:0003810^molecular_function^protein-glutamine gamma-glutamyltransferase activity,GO:0005509^molecular_function^calcium ion binding,GO:0005525^molecular_function^GTP binding,GO:0005737^cellular_component^cytoplasm,GO:0005739^cellular_component^mitochondrion,GO:0005783^cellular_component^endoplasmic reticulum,GO:0005829^cellular_component^cyto…
TRINITY_DN174650_c5_g1	6.74914	5.46e-06	Mechanical-UP	.	.	.	.	.
TRINITY_DN176914_c24_g5	3.31315	5.46e-06	Mechanical-UP	.	.	TGM1	Protein-glutamine gamma-glutamyltransferase K	GO:0003810^molecular_function^protein-glutamine gamma-glutamyltransferase activity,GO:0010838^biological_process^positive regulation of keratinocyte proliferation,GO:0016020^cellular_component^membrane,GO:0018149^biological_process^peptide cross-linking,GO:0031424^biological_process^keratinization,GO:0045787^biological_process^positive regulation of cell cycle,GO:0046872^molecular_function^metal …
TRINITY_DN172382_c0_g4	5.24737	5.57e-06	Mechanical-UP	.	.	.	.	.
TRINITY_DN166837_c0_g2	3.29006	5.68e-06	Mechanical-UP	.	.	TGM1	Protein-glutamine gamma-glutamyltransferase K	GO:0003810^molecular_function^protein-glutamine gamma-glutamyltransferase activity,GO:0010838^biological_process^positive regulation of keratinocyte proliferation,GO:0016020^cellular_component^membrane,GO:0018149^biological_process^peptide cross-linking,GO:0031224^cellular_component^intrinsic component of membrane,GO:0031424^biological_process^keratinization,GO:0045787^biological_process^positive…
TRINITY_DN166192_c2_g1	6.20525	6.19e-06	Mechanical-UP	.	sigP	.	.	.
TRINITY_DN169312_c4_g1	7.71606	6.72e-06	Mechanical-UP	PF00041.20^fn3	sigP	.	.	GO:0005515^molecular_function^protein binding
TRINITY_DN170799_c0_g1	3.61036	8.33e-06	Mechanical-UP	.	.	.	.	.
TRINITY_DN162234_c0_g1	5.67878	8.79e-06	Mechanical-UP	.	Tm1	.	.	.
TRINITY_DN142958_c3_g1	3.40885	9.2e-06	Mechanical-UP	PF01841.18^Transglut_core	.	ANNU	Annulin	GO:0003810^molecular_function^protein-glutamine gamma-glutamyltransferase activity,GO:0005509^molecular_function^calcium ion binding,GO:0005737^cellular_component^cytoplasm,GO:0005794^cellular_component^Golgi apparatus,GO:0005886^cellular_component^plasma membrane,GO:0018149^biological_process^peptide cross-linking,GO:0031012^cellular_component^extracellular matrix,GO:0031234^cellular_component^e…
TRINITY_DN155476_c1_g3	2.89857	1.16e-05	Mechanical-UP	.	Tm1	.	.	.
TRINITY_DN162523_c1_g1	4.15746	1.16e-05	Mechanical-UP	.	.	.	.	.
TRINITY_DN155973_c2_g2	6.06506	1.25e-05	Mechanical-UP	.	sigP	.	.	.
TRINITY_DN167791_c0_g1	3.66983	1.29e-05	Mechanical-UP	.	sigP^Tm3	.	.	.
TRINITY_DN170338_c4_g2	2.35315	1.29e-05	Mechanical-UP	.	.	.	.	.
TRINITY_DN176757_c5_g1	6.29911	1.29e-05	Mechanical-UP	.	.	.	.	GO:0005886^cellular_component^plasma membrane,GO:0005887^cellular_component^integral component of plasma membrane,GO:0006886^biological_process^intracellular protein transport,GO:0009607^biological_process^response to biotic stimulus,GO:0014069^cellular_component^postsynaptic density,GO:0016020^cellular_component^membrane,GO:0016021^cellular_component^integral component of membrane,GO:0030054^cel…
TRINITY_DN176914_c24_g4	3.62206	1.41e-05	Mechanical-UP	.	.	.	.	.
TRINITY_DN160940_c0_g1	3.09199	1.45e-05	Mechanical-UP	.	Tm1	TGM1	Protein-glutamine gamma-glutamyltransferase K	GO:0003810^molecular_function^protein-glutamine gamma-glutamyltransferase activity,GO:0010838^biological_process^positive regulation of keratinocyte proliferation,GO:0016020^cellular_component^membrane,GO:0018149^biological_process^peptide cross-linking,GO:0031424^biological_process^keratinization,GO:0045787^biological_process^positive regulation of cell cycle,GO:0046872^molecular_function^metal …
TRINITY_DN171661_c1_g1	2.88419	1.69e-05	Mechanical-UP	.	sigP^Tm2	.	.	.
TRINITY_DN160940_c1_g1	3.02377	1.8e-05	Mechanical-UP	.	Tm1	TGM2	Protein-glutamine gamma-glutamyltransferase 2	GO:0003810^molecular_function^protein-glutamine gamma-glutamyltransferase activity,GO:0010838^biological_process^positive regulation of keratinocyte proliferation,GO:0016020^cellular_component^membrane,GO:0018149^biological_process^peptide cross-linking,GO:0031424^biological_process^keratinization,GO:0045787^biological_process^positive regulation of cell cycle,GO:0046872^molecular_function^metal …
TRINITY_DN149439_c1_g3	3.29922	2.29e-05	Mechanical-UP	.	.	.	.	GO:0001533^cellular_component^cornified envelope,GO:0003810^molecular_function^protein-glutamine gamma-glutamyltransferase activity,GO:0003824^molecular_function^catalytic activity,GO:0005509^molecular_function^calcium ion binding,GO:0005737^cellular_component^cytoplasm,GO:0008544^biological_process^epidermis development,GO:0018149^biological_process^peptide cross-linking,GO:0030216^biological_pr…
TRINITY_DN144633_c2_g1	3.23006	3.17e-05	Mechanical-UP	PF00868.19^Transglut_N	sigP	F13A	Coagulation factor XIII A chain	GO:0001533^cellular_component^cornified envelope,GO:0003810^molecular_function^protein-glutamine gamma-glutamyltransferase activity,GO:0003824^molecular_function^catalytic activity,GO:0005509^molecular_function^calcium ion binding,GO:0005576^cellular_component^extracellular region,GO:0005737^cellular_component^cytoplasm,GO:0008544^biological_process^epidermis development,GO:0018149^biological_pro…
TRINITY_DN174167_c9_g3	2.85353	3.2e-05	Mechanical-UP	.	.	.	.	.
TRINITY_DN170395_c1_g3	2.61424	3.77e-05	Mechanical-UP	.	.	.	.	.
TRINITY_DN173288_c1_g1	7.00186	3.77e-05	Mechanical-UP	.	.	.	.	.
TRINITY_DN164975_c3_g4	5.26788	5.21e-05	Mechanical-UP	.	.	.	.	.
TRINITY_DN156426_c1_g1	2.89851	5.42e-05	Mechanical-UP	.	.	.	.	.
TRINITY_DN174897_c8_g3	2.0721	5.68e-05	Mechanical-UP	.	.	.	.	.
TRINITY_DN169312_c4_g3	6.03635	5.86e-05	Mechanical-UP	PF00041.20^fn3	sigP^Tm1	.	.	GO:0005515^molecular_function^protein binding
TRINITY_DN157998_c0_g1	4.69262	6.24e-05	Mechanical-UP	PF00582.25^Usp	.	.	.	GO:0006950^biological_process^response to stress
TRINITY_DN162239_c2_g1	3.83362	6.72e-05	Mechanical-UP	.	.	TGM1	Protein-glutamine gamma-glutamyltransferase K	GO:0003810^molecular_function^protein-glutamine gamma-glutamyltransferase activity,GO:0010838^biological_process^positive regulation of keratinocyte proliferation,GO:0016020^cellular_component^membrane,GO:0018149^biological_process^peptide cross-linking,GO:0031424^biological_process^keratinization,GO:0045787^biological_process^positive regulation of cell cycle,GO:0046872^molecular_function^metal …
TRINITY_DN160105_c0_g3	5.42618	6.93e-05	Mechanical-UP	.	.	.	.	.
TRINITY_DN157634_c1_g1	4.17698	8.59e-05	Mechanical-UP	PF02023.16^SCAN	.	ZSC16	Zinc finger and SCAN domain-containing protein 16	GO:0000981^molecular_function^DNA-binding transcription factor activity, RNA polymerase II-specific,GO:0003677^molecular_function^DNA binding,GO:0003700^molecular_function^DNA-binding transcription factor activity,GO:0005634^cellular_component^nucleus,GO:0006351^biological_process^transcription, DNA-templated,GO:0006355^biological_process^regulation of transcription, DNA-templated,GO:0046872^mole…
TRINITY_DN160800_c0_g1	2.58111	9.7e-05	Mechanical-UP	.	.	IDE	Insulin-degrading enzyme	GO:0002021^biological_process^response to dietary excess,GO:0004222^molecular_function^metalloendopeptidase activity,GO:0005737^cellular_component^cytoplasm,GO:0005777^cellular_component^peroxisome,GO:0005886^cellular_component^plasma membrane,GO:0008340^biological_process^determination of adult lifespan,GO:0014067^biological_process^negative regulation of phosphatidylinositol 3-kinase signaling,…
TRINITY_DN153285_c1_g1	3.30833	0.000102498	Mechanical-UP	.	.	.	.	GO:0001533^cellular_component^cornified envelope,GO:0003810^molecular_function^protein-glutamine gamma-glutamyltransferase activity,GO:0003824^molecular_function^catalytic activity,GO:0005509^molecular_function^calcium ion binding,GO:0005737^cellular_component^cytoplasm,GO:0005829^cellular_component^cytosol,GO:0005886^cellular_component^plasma membrane,GO:0006464^biological_process^cellular prote…
TRINITY_DN175421_c2_g1	2.45188	0.000109935	Mechanical-UP	PF00207.21^A2M^PF07678.13^A2M_comp	.	OVOS	Ovostatin	GO:0004866^molecular_function^endopeptidase inhibitor activity,GO:0004867^molecular_function^serine-type endopeptidase inhibitor activity,GO:0005576^cellular_component^extracellular region,GO:0005615^cellular_component^extracellular space,GO:0007566^biological_process^embryo implantation,GO:0044877^molecular_function^protein-containing complex binding,GO:0048403^molecular_function^brain-derived n…
TRINITY_DN154522_c0_g3	2.03335	0.000118343	Mechanical-UP	.	.	.	.	.
TRINITY_DN167328_c2_g1	7.0469	0.000118343	Mechanical-UP	PF13801.5^Metal_resist	sigP	.	.	GO:0042597^cellular_component^periplasmic space
TRINITY_DN173374_c1_g2	5.69759	0.000118343	Mechanical-UP	.	.	.	.	.
TRINITY_DN165916_c1_g4	2.62057	0.000137848	Mechanical-UP	.	.	CAS4	Short-chain collagen C4	GO:0005576^cellular_component^extracellular region,GO:0005581^cellular_component^collagen trimer
TRINITY_DN143107_c0_g1	7.04822	0.000158002	Mechanical-UP	.	.	.	.	.
TRINITY_DN140309_c2_g2	4.36014	0.000171193	Mechanical-UP	.	Tm4	.	.	.
TRINITY_DN170395_c1_g1	2.6182	0.000183341	Mechanical-UP	.	.	.	.	.
TRINITY_DN135908_c0_g1	3.44158	0.000207222	Mechanical-UP	.	.	.	.	.
TRINITY_DN157892_c5_g3	6.49655	0.000207222	Mechanical-UP	.	.	.	.	.
TRINITY_DN164783_c3_g1	2.96954	0.000210444	Mechanical-UP	.	.	.	.	.
TRINITY_DN142061_c3_g2	4.99798	0.000210985	Mechanical-UP	PF13202.5^EF-hand_5^PF13499.5^EF-hand_7^PF13833.5^EF-hand_8	sigP^Tm1	.	.	GO:0005509^molecular_function^calcium ion binding
TRINITY_DN165510_c3_g1	6.86347	0.000210985	Mechanical-UP	PF03160.13^Calx-beta	sigP^Tm1	.	.	GO:0007154^biological_process^cell communication,GO:0016021^cellular_component^integral component of membrane
TRINITY_DN166354_c0_g1	5.54719	0.000251409	Mechanical-UP	PF00582.25^Usp^PF03992.15^ABM	.	.	.	GO:0006950^biological_process^response to stress
TRINITY_DN163124_c1_g1	4.64026	0.000267618	Mechanical-UP	PF03160.13^Calx-beta	.	.	.	GO:0007154^biological_process^cell communication,GO:0016021^cellular_component^integral component of membrane
TRINITY_DN156132_c0_g1	4.86263	0.000283835	Mechanical-UP	.	sigP^Tm1	.	.	.
TRINITY_DN172895_c11_g5	9.47653	0.00028748	Mechanical-UP	.	.	.	.	.
TRINITY_DN160105_c0_g1	5.33354	0.000298092	Mechanical-UP	.	.	.	.	.
TRINITY_DN151580_c4_g1	2.77913	0.000317493	Mechanical-UP	PF00530.17^SRCR	.	NETR	Neurotrypsin	GO:0004252^molecular_function^serine-type endopeptidase activity,GO:0005044^molecular_function^scavenger receptor activity,GO:0005576^cellular_component^extracellular region,GO:0005886^cellular_component^plasma membrane,GO:0006887^biological_process^exocytosis,GO:0006909^biological_process^phagocytosis,GO:0006953^biological_process^acute-phase response,GO:0007275^biological_process^multicellular …
TRINITY_DN139424_c1_g2	2.55331	0.000360997	Mechanical-UP	PF03351.16^DOMON	sigP	.	.	.
TRINITY_DN152378_c0_g1	4.98662	0.000381571	Mechanical-UP	.	Tm1	EIF3A	Eukaryotic translation initiation factor 3 subunit A	GO:0001732^biological_process^formation of cytoplasmic translation initiation complex,GO:0003743^molecular_function^translation initiation factor activity,GO:0005852^cellular_component^eukaryotic translation initiation factor 3 complex
TRINITY_DN152271_c2_g1	2.55619	0.000408395	Mechanical-UP	.	.	.	.	.
TRINITY_DN168042_c2_g1	3.02592	0.000415853	Mechanical-UP	PF01391.17^Collagen	sigP	SSP2	Sporozoite surface protein 2	GO:0005201^molecular_function^extracellular matrix structural constituent,GO:0005576^cellular_component^extracellular region,GO:0005581^cellular_component^collagen trimer,GO:0005886^cellular_component^plasma membrane,GO:0016021^cellular_component^integral component of membrane,GO:0046872^molecular_function^metal ion binding
TRINITY_DN173166_c3_g1	5.20393	0.000427362	Mechanical-UP	.	sigP^Tm1	.	.	.
TRINITY_DN167609_c0_g1	3.0694	0.000440937	Mechanical-UP	PF00140.19^Sigma70_r1_2	.	.	.	GO:0003677^molecular_function^DNA binding,GO:0003700^molecular_function^DNA-binding transcription factor activity,GO:0006352^biological_process^DNA-templated transcription, initiation,GO:0006355^biological_process^regulation of transcription, DNA-templated,GO:0016987^molecular_function^sigma factor activity
TRINITY_DN154619_c3_g1	2.18584	0.000479283	Mechanical-UP	PF01391.17^Collagen	.	CO1A2	Collagen alpha-2(I) chain	GO:0001501^biological_process^skeletal system development,GO:0001568^biological_process^blood vessel development,GO:0002020^molecular_function^protease binding,GO:0005201^molecular_function^extracellular matrix structural constituent,GO:0005581^cellular_component^collagen trimer,GO:0005584^cellular_component^collagen type I trimer,GO:0005615^cellular_component^extracellular space,GO:0005783^cellu…
TRINITY_DN153935_c1_g2	2.17135	0.000482849	Mechanical-UP	PF00530.17^SRCR	.	HIPL1	HHIP-like protein 1	GO:0003824^molecular_function^catalytic activity,GO:0005044^molecular_function^scavenger receptor activity,GO:0005576^cellular_component^extracellular region,GO:0005886^cellular_component^plasma membrane,GO:0006953^biological_process^acute-phase response,GO:0009897^cellular_component^external side of plasma membrane,GO:0016020^cellular_component^membrane,GO:0016021^cellular_component^integral com…
TRINITY_DN169877_c1_g1	4.99843	0.000482849	Mechanical-UP	.	sigP^Tm1	.	.	.
TRINITY_DN142061_c3_g4	5.50557	0.000500485	Mechanical-UP	PF13202.5^EF-hand_5^PF13499.5^EF-hand_7	Tm1	.	.	GO:0005509^molecular_function^calcium ion binding
TRINITY_DN173768_c2_g1	5.48354	0.000518906	Mechanical-UP	.	sigP^Tm1	.	.	.
TRINITY_DN141599_c6_g1	2.5408	0.000525267	Mechanical-UP	.	.	.	.	.
TRINITY_DN166346_c2_g2	4.6756	0.000546276	Mechanical-UP	PF03160.13^Calx-beta	.	.	.	GO:0007154^biological_process^cell communication,GO:0016021^cellular_component^integral component of membrane
TRINITY_DN169226_c1_g2	4.81601	0.000571162	Mechanical-UP	PF00041.20^fn3	Tm1	.	.	GO:0005515^molecular_function^protein binding
TRINITY_DN127445_c0_g1	2.88663	0.000582085	Mechanical-UP	.	sigP^Tm1	.	.	.
TRINITY_DN144864_c0_g1	7.48004	0.000582085	Mechanical-UP	.	sigP^Tm1	.	.	.
TRINITY_DN168165_c2_g2	3.97654	0.000582085	Mechanical-UP	PF01841.18^Transglut_core	Tm1	TGM4	Protein-glutamine gamma-glutamyltransferase 4	GO:0003810^molecular_function^protein-glutamine gamma-glutamyltransferase activity,GO:0005737^cellular_component^cytoplasm,GO:0005794^cellular_component^Golgi apparatus,GO:0018149^biological_process^peptide cross-linking,GO:0031012^cellular_component^extracellular matrix,GO:0042628^biological_process^mating plug formation,GO:0046872^molecular_function^metal ion binding,GO:0070062^cellular_compone…
TRINITY_DN149000_c0_g1	2.98623	0.00061712	Mechanical-UP	PF03096.13^Ndr	.	NDR1B	Protein NDRG1-B	GO:0032287^biological_process^peripheral nervous system myelin maintenance,GO:0042127^biological_process^regulation of cell proliferation,GO:0045576^biological_process^mast cell activation,GO:0048793^biological_process^pronephros development
TRINITY_DN173166_c3_g2	4.97956	0.00061712	Mechanical-UP	.	.	.	.	.
TRINITY_DN154451_c0_g1	7.13554	0.000638767	Mechanical-UP	.	sigP^Tm1	.	.	.
TRINITY_DN172895_c11_g1	5.09262	0.00064802	Mechanical-UP	.	.	.	.	GO:0003810^molecular_function^protein-glutamine gamma-glutamyltransferase activity,GO:0018149^biological_process^peptide cross-linking,GO:0046872^molecular_function^metal ion binding
TRINITY_DN171226_c0_g1	6.56007	0.000709272	Mechanical-UP	.	.	.	.	.
TRINITY_DN142403_c0_g1	6.15303	0.000713863	Mechanical-UP	PF00011.20^HSP20^PF13618.5^Gluconate_2-dh3	.	18K1	18 kDa antigen 1	GO:0005634^cellular_component^nucleus,GO:0005737^cellular_component^cytoplasm,GO:0005739^cellular_component^mitochondrion,GO:0005829^cellular_component^cytosol,GO:0030435^biological_process^sporulation resulting in formation of a cellular spore,GO:0034605^biological_process^cellular response to heat,GO:0034620^biological_process^cellular response to unfolded protein,GO:0042802^molecular_function^…
TRINITY_DN166987_c0_g2	3.50837	0.000714043	Mechanical-UP	.	Tm2	.	.	.
TRINITY_DN133104_c0_g1	5.24025	0.00078143	Mechanical-UP	.	.	.	.	.
TRINITY_DN147358_c3_g4	4.40286	0.00078143	Mechanical-UP	PF17517.1^IgGFc_binding	sigP^Tm2	FCGBP	IgGFc-binding protein	GO:0070062^cellular_component^extracellular exosome
TRINITY_DN143477_c0_g1	3.21877	0.000838365	Mechanical-UP	.	.	.	.	.
TRINITY_DN146859_c0_g1	2.65707	0.000841001	Mechanical-UP	PF03098.14^An_peroxidase	.	PXDN	Peroxidasin	GO:0004601^molecular_function^peroxidase activity,GO:0005615^cellular_component^extracellular space,GO:0006979^biological_process^response to oxidative stress,GO:0020037^molecular_function^heme binding,GO:0042744^biological_process^hydrogen peroxide catabolic process,GO:0046872^molecular_function^metal ion binding
TRINITY_DN158728_c0_g1	3.22725	0.000841001	Mechanical-UP	.	.	.	.	.
TRINITY_DN174909_c1_g1	3.37255	0.000886278	Mechanical-UP	PF02214.21^BTB_2	.	KCD21	BTB/POZ domain-containing protein KCTD21	GO:0006511^biological_process^ubiquitin-dependent protein catabolic process,GO:0016567^biological_process^protein ubiquitination,GO:0040008^biological_process^regulation of growth,GO:0042802^molecular_function^identical protein binding,GO:0042826^molecular_function^histone deacetylase binding,GO:0045879^biological_process^negative regulation of smoothened signaling pathway,GO:0051260^biological_p…
TRINITY_DN142238_c0_g1	5.7196	0.00095639	Mechanical-UP	PF04505.11^CD225	Tm2	SYNG1	Synapse differentiation-inducing gene protein 1	GO:0005887^cellular_component^integral component of plasma membrane,GO:0006886^biological_process^intracellular protein transport,GO:0009607^biological_process^response to biotic stimulus,GO:0014069^cellular_component^postsynaptic density,GO:0016021^cellular_component^integral component of membrane,GO:0030054^cellular_component^cell junction,GO:0031901^cellular_component^early endosome membrane,G…
TRINITY_DN169031_c0_g2	5.17782	0.00100913	Mechanical-UP	PF04389.16^Peptidase_M28	sigP^Tm1	.	.	.
TRINITY_DN160563_c0_g2	2.97455	0.00102615	Mechanical-UP	PF03160.13^Calx-beta	sigP	NAC2	Sodium/calcium exchanger 2	GO:0001654^biological_process^eye development,GO:0002009^biological_process^morphogenesis of an epithelium,GO:0005432^molecular_function^calcium:sodium antiporter activity,GO:0005516^molecular_function^calmodulin binding,GO:0005604^cellular_component^basement membrane,GO:0005739^cellular_component^mitochondrion,GO:0005874^cellular_component^microtubule,GO:0005886^cellular_component^plasma membran…
TRINITY_DN143467_c0_g1	2.84452	0.00120537	Mechanical-UP	.	Tm2	BAR3	Balbiani ring protein 3	GO:0005576^cellular_component^extracellular region
TRINITY_DN160884_c0_g2	6.7903	0.00124634	Mechanical-UP	.	sigP^Tm1	.	.	.
TRINITY_DN162931_c0_g1	4.70909	0.00125603	Mechanical-UP	.	.	.	.	.
TRINITY_DN169122_c1_g1	6.2547	0.00127443	Mechanical-UP	.	.	.	.	.
TRINITY_DN155129_c1_g1	2.58415	0.00130209	Mechanical-UP	.	.	.	.	.
TRINITY_DN164392_c1_g1	3.22091	0.0013294	Mechanical-UP	.	.	.	.	GO:0003810^molecular_function^protein-glutamine gamma-glutamyltransferase activity,GO:0005576^cellular_component^extracellular region,GO:0005737^cellular_component^cytoplasm,GO:0018149^biological_process^peptide cross-linking,GO:0072378^biological_process^blood coagulation, fibrin clot formation
TRINITY_DN150853_c0_g2	3.25584	0.00134164	Mechanical-UP	.	.	.	.	.
TRINITY_DN129262_c0_g1	4.65002	0.00134993	Mechanical-UP	.	sigP	.	.	.
TRINITY_DN164236_c3_g4	2.73776	0.00139163	Mechanical-UP	PF01146.16^Caveolin	sigP^Tm3	CAV1	Caveolin-1	GO:0000139^cellular_component^Golgi membrane,GO:0005768^cellular_component^endosome,GO:0005901^cellular_component^caveola,GO:0030512^biological_process^negative regulation of transforming growth factor beta receptor signaling pathway,GO:0031295^biological_process^T cell costimulation,GO:0031623^biological_process^receptor internalization,GO:0045121^cellular_component^membrane raft,GO:0070836^biol…
TRINITY_DN174085_c1_g2	3.78713	0.00141362	Mechanical-UP	.	.	.	.	.
TRINITY_DN175491_c0_g1	4.29621	0.00141362	Mechanical-UP	.	.	.	.	.
TRINITY_DN174880_c1_g1	2.70914	0.00143626	Mechanical-UP	PF03160.13^Calx-beta	.	NAC3	Sodium/calcium exchanger 3	GO:0002244^biological_process^hematopoietic progenitor cell differentiation,GO:0005432^molecular_function^calcium:sodium antiporter activity,GO:0005516^molecular_function^calmodulin binding,GO:0005739^cellular_component^mitochondrion,GO:0005741^cellular_component^mitochondrial outer membrane,GO:0005789^cellular_component^endoplasmic reticulum membrane,GO:0005874^cellular_component^microtubule,GO:…
TRINITY_DN122604_c0_g1	4.00486	0.0014418	Mechanical-UP	.	.	.	.	.
TRINITY_DN163934_c0_g1	4.90269	0.00145792	Mechanical-UP	.	Tm3	.	.	.
TRINITY_DN144787_c1_g1	3.64578	0.00146883	Mechanical-UP	.	Tm3	.	.	.
TRINITY_DN166185_c2_g1	5.89593	0.00153962	Mechanical-UP	PF13202.5^EF-hand_5	Tm1	.	.	GO:0005509^molecular_function^calcium ion binding
TRINITY_DN177118_c13_g1	2.49199	0.00157351	Mechanical-UP	PF00078.26^RVT_1^PF03372.22^Exo_endo_phos	sigP^Tm2	YTX2	Transposon TX1 uncharacterized 149 kDa protein	GO:0003964^molecular_function^RNA-directed DNA polymerase activity,GO:0005634^cellular_component^nucleus,GO:0005737^cellular_component^cytoplasm
TRINITY_DN174222_c2_g3	3.16871	0.00157782	Mechanical-UP	PF00496.21^SBP_bac_5	Tm1	OPPA	Oligopeptide-binding protein OppA	GO:0015031^biological_process^protein transport,GO:0015675^biological_process^nickel cation transport,GO:0016151^molecular_function^nickel cation binding,GO:0020037^molecular_function^heme binding,GO:0030288^cellular_component^outer membrane-bounded periplasmic space,GO:0030420^biological_process^establishment of competence for transformation,GO:0030435^biological_process^sporulation resulting in…
TRINITY_DN140885_c0_g1	4.96987	0.00167754	Mechanical-UP	.	.	.	.	.
TRINITY_DN173548_c8_g1	2.53659	0.0017258	Mechanical-UP	.	Tm1	.	.	.
TRINITY_DN174909_c2_g1	2.57254	0.00193447	Mechanical-UP	PF13576.5^Pentapeptide_3	.	.	.	.
TRINITY_DN161448_c0_g1	6.62125	0.00195907	Mechanical-UP	.	.	.	.	.
TRINITY_DN141065_c0_g1	3.05672	0.00208312	Mechanical-UP	.	.	.	.	.
TRINITY_DN152596_c3_g1	2.99904	0.0020842	Mechanical-UP	.	Tm1	.	.	.
TRINITY_DN173146_c1_g1	3.77222	0.00217206	Mechanical-UP	PF01936.17^NYN	.	.	.	.
TRINITY_DN142224_c1_g5	2.28842	0.00235059	Mechanical-UP	.	Tm1	.	.	.
TRINITY_DN150620_c0_g1	3.46722	0.00239308	Mechanical-UP	.	.	.	.	.
TRINITY_DN138554_c0_g1	3.35513	0.00245056	Mechanical-UP	PF01442.17^Apolipoprotein	.	.	.	GO:0005576^cellular_component^extracellular region,GO:0006869^biological_process^lipid transport,GO:0008289^molecular_function^lipid binding,GO:0042157^biological_process^lipoprotein metabolic process
TRINITY_DN144077_c0_g1	3.50055	0.00246332	Mechanical-UP	PF10727.8^Rossmann-like	Tm1	TYRC	Cyclohexadienyl dehydrogenase	GO:0004665^molecular_function^prephenate dehydrogenase (NADP+) activity,GO:0006571^biological_process^tyrosine biosynthetic process,GO:0008977^molecular_function^prephenate dehydrogenase (NAD+) activity,GO:0042803^molecular_function^protein homodimerization activity,GO:0047794^molecular_function^cyclohexadienyl dehydrogenase activity,GO:0055114^biological_process^oxidation-reduction process,GO:00…
TRINITY_DN139190_c0_g1	4.32355	0.00246527	Mechanical-UP	.	Tm1	TGM2	Protein-glutamine gamma-glutamyltransferase 2	GO:0003810^molecular_function^protein-glutamine gamma-glutamyltransferase activity,GO:0005200^molecular_function^structural constituent of cytoskeleton,GO:0005524^molecular_function^ATP binding,GO:0005576^cellular_component^extracellular region,GO:0005737^cellular_component^cytoplasm,GO:0005794^cellular_component^Golgi apparatus,GO:0005856^cellular_component^cytoskeleton,GO:0005886^cellular_compo…
TRINITY_DN168139_c2_g7	5.63418	0.00263056	Mechanical-UP	.	.	.	.	.
TRINITY_DN141362_c1_g1	4.13554	0.00269182	Mechanical-UP	PF04909.13^Amidohydro_2^PF13304.5^AAA_21	sigP^Tm1	ACMSD	2-amino-3-carboxymuconate-6-semialdehyde decarboxylase	GO:0001760^molecular_function^aminocarboxymuconate-semialdehyde decarboxylase activity,GO:0005524^molecular_function^ATP binding,GO:0005829^cellular_component^cytosol,GO:0016787^molecular_function^hydrolase activity,GO:0016831^molecular_function^carboxy-lyase activity,GO:0046872^molecular_function^metal ion binding,GO:1904985^biological_process^negative regulation of quinolinate biosynthetic proc…
TRINITY_DN146216_c1_g1	3.1299	0.00269182	Mechanical-UP	.	.	.	.	.
TRINITY_DN157148_c0_g1	4.81305	0.00269182	Mechanical-UP	.	.	.	.	.
TRINITY_DN140856_c3_g1	3.25184	0.00269495	Mechanical-UP	.	.	.	.	.
TRINITY_DN155540_c2_g1	2.56143	0.00274178	Mechanical-UP	PF00903.24^Glyoxalase	.	CADE	Catechol-2,3-dioxygenase	GO:0008198^molecular_function^ferrous iron binding,GO:0009636^biological_process^response to toxic substance,GO:0018577^molecular_function^catechol 2,3-dioxygenase activity,GO:0019439^biological_process^aromatic compound catabolic process
TRINITY_DN166805_c0_g1	3.11003	0.0029261	Mechanical-UP	.	.	.	.	.
TRINITY_DN151930_c1_g2	2.2253	0.00292793	Mechanical-UP	.	Tm3	.	.	.
TRINITY_DN171177_c0_g1	3.12389	0.00297373	Mechanical-UP	.	.	.	.	.
TRINITY_DN132310_c0_g1	4.60462	0.00299756	Mechanical-UP	.	.	.	.	.
TRINITY_DN170733_c1_g4	4.55158	0.00300867	Mechanical-UP	.	.	.	.	.
TRINITY_DN165655_c2_g1	3.7657	0.00309772	Mechanical-UP	.	.	.	.	.
TRINITY_DN166539_c2_g1	4.15655	0.00321749	Mechanical-UP	PF13189.5^Cytidylate_kin2	Tm1	.	.	.
TRINITY_DN172895_c11_g2	4.27754	0.0032638	Mechanical-UP	.	Tm2	TGM2	Protein-glutamine gamma-glutamyltransferase 2	GO:0003810^molecular_function^protein-glutamine gamma-glutamyltransferase activity,GO:0005509^molecular_function^calcium ion binding,GO:0005737^cellular_component^cytoplasm,GO:0018149^biological_process^peptide cross-linking,GO:0031424^biological_process^keratinization,GO:0046872^molecular_function^metal ion binding
TRINITY_DN174338_c4_g2	3.85579	0.0032638	Mechanical-UP	.	.	.	.	.
TRINITY_DN172698_c2_g1	2.06246	0.00336151	Mechanical-UP	PF00530.17^SRCR	.	MSRE	Macrophage scavenger receptor types I and II	GO:0001540^molecular_function^amyloid-beta binding,GO:0005044^molecular_function^scavenger receptor activity,GO:0005581^cellular_component^collagen trimer,GO:0005829^cellular_component^cytosol,GO:0005886^cellular_component^plasma membrane,GO:0006911^biological_process^phagocytosis, engulfment,GO:0010629^biological_process^negative regulation of gene expression,GO:0010744^biological_process^positi…
TRINITY_DN147981_c0_g1	2.98329	0.00356054	Mechanical-UP	.	sigP^Tm4	.	.	.
TRINITY_DN151269_c0_g1	3.4855	0.00375408	Mechanical-UP	.	.	.	.	.
TRINITY_DN147141_c0_g1	3.35463	0.00388635	Mechanical-UP	PF00355.25^Rieske	.	.	.	GO:0016491^molecular_function^oxidoreductase activity,GO:0051537^molecular_function^2 iron, 2 sulfur cluster binding,GO:0055114^biological_process^oxidation-reduction process
TRINITY_DN170038_c2_g1	3.75881	0.00389692	Mechanical-UP	.	.	.	.	GO:0005044^molecular_function^scavenger receptor activity,GO:0005576^cellular_component^extracellular region,GO:0006909^biological_process^phagocytosis,GO:0016020^cellular_component^membrane,GO:0016021^cellular_component^integral component of membrane,GO:0030659^cellular_component^cytoplasmic vesicle membrane,GO:0045087^biological_process^innate immune response
TRINITY_DN177016_c7_g2	3.83339	0.00406352	Mechanical-UP	PF03160.13^Calx-beta	sigP^Tm1	.	.	GO:0005515^molecular_function^protein binding,GO:0007154^biological_process^cell communication,GO:0016021^cellular_component^integral component of membrane
TRINITY_DN176464_c11_g2	2.07691	0.0042413	Mechanical-UP	.	Tm3	.	.	.
TRINITY_DN125555_c0_g1	4.21288	0.00425006	Mechanical-UP	.	.	.	.	.
TRINITY_DN167947_c3_g4	2.59282	0.00441796	Mechanical-UP	PF01535.19^PPR	.	.	.	.
TRINITY_DN162612_c3_g1	3.81985	0.00441828	Mechanical-UP	.	sigP^Tm1	.	.	.
TRINITY_DN155391_c3_g6	3.38044	0.00446324	Mechanical-UP	.	.	.	.	.
TRINITY_DN166837_c0_g1	4.23888	0.00446324	Mechanical-UP	.	.	.	.	.
TRINITY_DN171692_c2_g1	5.41252	0.00446324	Mechanical-UP	.	.	.	.	.
TRINITY_DN176817_c7_g2	2.29593	0.00469421	Mechanical-UP	PF16187.4^Peptidase_M16_M	.	.	.	.
TRINITY_DN141334_c0_g1	3.73655	0.00482803	Mechanical-UP	PF13374.5^TPR_10	Tm2	.	.	.
TRINITY_DN169958_c1_g2	2.01927	0.00485368	Mechanical-UP	.	Tm1	.	.	.
TRINITY_DN155799_c1_g1	3.45863	0.00492054	Mechanical-UP	.	.	.	.	.
TRINITY_DN173634_c4_g1	-4.5889	1.68e-07	Mechanical-down	.	.	.	.	.
TRINITY_DN172830_c2_g2	-5.46067	6.45e-07	Mechanical-down	.	Tm1	.	.	.
TRINITY_DN155816_c0_g1	-6.41113	1.82e-06	Mechanical-down	PF01391.17^Collagen	sigP^Tm2	CO6A2	Collagen alpha-2(VI) chain	GO:0001501^biological_process^skeletal system development,GO:0001540^molecular_function^amyloid-beta binding,GO:0001664^molecular_function^G-protein coupled receptor binding,GO:0001934^biological_process^positive regulation of protein phosphorylation,GO:0002020^molecular_function^protease binding,GO:0004888^molecular_function^transmembrane signaling receptor activity,GO:0005044^molecular_function…
TRINITY_DN172830_c2_g1	-5.18691	1.93e-06	Mechanical-down	PF01391.17^Collagen	sigP^Tm1	CO4A2	Collagen alpha-2(IV) chain	GO:0005201^molecular_function^extracellular matrix structural constituent,GO:0005581^cellular_component^collagen trimer,GO:0005602^cellular_component^complement component C1 complex,GO:0005604^cellular_component^basement membrane,GO:0006955^biological_process^immune response,GO:0006958^biological_process^complement activation, classical pathway,GO:0007420^biological_process^brain development,GO:0…
TRINITY_DN155457_c0_g1	-2.40033	9.41e-06	Mechanical-down	PF00090.18^TSP_1^PF05986.13^ADAM_spacer1	.	ATL2	ADAMTS-like protein 2	GO:0004175^molecular_function^endopeptidase activity,GO:0004222^molecular_function^metalloendopeptidase activity,GO:0004867^molecular_function^serine-type endopeptidase inhibitor activity,GO:0005576^cellular_component^extracellular region,GO:0005604^cellular_component^basement membrane,GO:0005615^cellular_component^extracellular space,GO:0008201^molecular_function^heparin binding,GO:0008233^molec…
TRINITY_DN155457_c1_g1	-2.25108	1.16e-05	Mechanical-down	PF00090.18^TSP_1^PF01421.18^Reprolysin^PF13582.5^Reprolysin_3^PF13688.5^Reprolysin_5	Tm1	ATS6	A disintegrin and metalloproteinase with thrombospondin motifs 6	GO:0001527^cellular_component^microfibril,GO:0003279^biological_process^cardiac septum development,GO:0003676^molecular_function^nucleic acid binding,GO:0004175^molecular_function^endopeptidase activity,GO:0004222^molecular_function^metalloendopeptidase activity,GO:0005576^cellular_component^extracellular region,GO:0005615^cellular_component^extracellular space,GO:0006508^biological_process^prote…
TRINITY_DN163723_c3_g6	-5.1296	1.25e-05	Mechanical-down	.	.	.	.	.
TRINITY_DN152389_c2_g1	-4.99589	1.78e-05	Mechanical-down	PF01391.17^Collagen	.	CO4A1	Collagen alpha-1(IV) chain	GO:0001569^biological_process^branching involved in blood vessel morphogenesis,GO:0005201^molecular_function^extracellular matrix structural constituent,GO:0005576^cellular_component^extracellular region,GO:0005587^cellular_component^collagen type IV trimer,GO:0005618^cellular_component^cell wall,GO:0007420^biological_process^brain development,GO:0007528^biological_process^neuromuscular junction …
TRINITY_DN150620_c0_g2	-4.7502	1.8e-05	Mechanical-down	.	.	.	.	.
TRINITY_DN172830_c2_g3	-7.67724	2.69e-05	Mechanical-down	.	Tm1	.	.	.
TRINITY_DN166195_c4_g1	-4.60803	3.24e-05	Mechanical-down	.	sigP	.	.	.
TRINITY_DN172830_c1_g1	-5.97195	3.24e-05	Mechanical-down	.	.	.	.	.
TRINITY_DN150931_c5_g4	-3.75399	4.75e-05	Mechanical-down	.	.	.	.	.
TRINITY_DN166987_c0_g1	-3.67707	5.3e-05	Mechanical-down	.	Tm2	RPB1	DNA-directed RNA polymerase II subunit RPB1	GO:0001047^molecular_function^core promoter binding,GO:0003677^molecular_function^DNA binding,GO:0003899^molecular_function^DNA-directed 5'-3' RNA polymerase activity,GO:0005634^cellular_component^nucleus,GO:0005654^cellular_component^nucleoplasm,GO:0005665^cellular_component^RNA polymerase II, core complex,GO:0005719^cellular_component^nuclear euchromatin,GO:0005737^cellular_component^cytoplasm,…
TRINITY_DN143151_c1_g3	-2.3368	6.72e-05	Mechanical-down	PF03160.13^Calx-beta	.	.	.	GO:0007154^biological_process^cell communication,GO:0016021^cellular_component^integral component of membrane
TRINITY_DN143151_c1_g1	-2.59866	8.37e-05	Mechanical-down	PF03160.13^Calx-beta	Tm2	.	.	GO:0007154^biological_process^cell communication,GO:0016021^cellular_component^integral component of membrane
TRINITY_DN150023_c0_g1	-2.9293	8.37e-05	Mechanical-down	.	sigP^Tm3	.	.	.
TRINITY_DN150349_c0_g3	-3.85084	0.000172171	Mechanical-down	.	sigP^Tm3	.	.	.
TRINITY_DN165609_c3_g7	-2.13574	0.000183341	Mechanical-down	.	.	.	.	.
TRINITY_DN165353_c0_g1	-4.20123	0.00021356	Mechanical-down	PF01391.17^Collagen	sigP	CO5A2	Collagen alpha-2(V) chain	GO:0001501^biological_process^skeletal system development,GO:0001503^biological_process^ossification,GO:0005201^molecular_function^extracellular matrix structural constituent,GO:0005576^cellular_component^extracellular region,GO:0005581^cellular_component^collagen trimer,GO:0005588^cellular_component^collagen type V trimer,GO:0005594^cellular_component^collagen type IX trimer,GO:0005604^cellular_…
TRINITY_DN162198_c0_g3	-3.03322	0.000337983	Mechanical-down	PF01826.16^TIL	sigP	SPRR1	Cornifin alpha	GO:0005737^cellular_component^cytoplasm,GO:0018149^biological_process^peptide cross-linking,GO:0031424^biological_process^keratinization
TRINITY_DN157973_c3_g1	-6.9794	0.000358798	Mechanical-down	PF01391.17^Collagen	sigP	CO6A5	Collagen alpha-5(VI) chain	GO:0005576^cellular_component^extracellular region,GO:0005581^cellular_component^collagen trimer,GO:0007155^biological_process^cell adhesion,GO:0030020^molecular_function^extracellular matrix structural constituent conferring tensile strength
TRINITY_DN176276_c2_g1	-2.49179	0.000364554	Mechanical-down	PF03160.13^Calx-beta	sigP^Tm1	.	.	GO:0007154^biological_process^cell communication,GO:0016021^cellular_component^integral component of membrane
TRINITY_DN142207_c1_g3	-2.65407	0.000375443	Mechanical-down	.	.	.	.	GO:0009507^cellular_component^chloroplast
TRINITY_DN152021_c0_g3	-2.39594	0.000404446	Mechanical-down	PF12661.6^hEGF	.	CSPG2	Versican core protein	GO:0001501^biological_process^skeletal system development,GO:0005201^molecular_function^extracellular matrix structural constituent,GO:0005509^molecular_function^calcium ion binding,GO:0005540^molecular_function^hyaluronic acid binding,GO:0005576^cellular_component^extracellular region,GO:0007155^biological_process^cell adhesion,GO:0007417^biological_process^central nervous system development,GO:…
TRINITY_DN149308_c1_g2	-3.56928	0.000415853	Mechanical-down	PF03128.13^CXCXC	Tm3	BAR3	Balbiani ring protein 3	GO:0005576^cellular_component^extracellular region
TRINITY_DN144153_c1_g2	-2.59393	0.000443972	Mechanical-down	.	.	.	.	.
TRINITY_DN158481_c0_g1	-2.92709	0.000535198	Mechanical-down	PF00094.24^VWD	.	FCGBP	IgGFc-binding protein	GO:0070062^cellular_component^extracellular exosome
TRINITY_DN141398_c2_g2	-3.95158	0.000582085	Mechanical-down	PF00147.17^Fibrinogen_C	sigP	FBCD1	Fibrinogen C domain-containing protein 1	GO:0008061^molecular_function^chitin binding,GO:0016020^cellular_component^membrane,GO:0016021^cellular_component^integral component of membrane,GO:0046872^molecular_function^metal ion binding
TRINITY_DN146446_c2_g1	-2.86677	0.00064802	Mechanical-down	.	.	.	.	.
TRINITY_DN146757_c1_g1	-2.81426	0.000699503	Mechanical-down	.	.	.	.	.
TRINITY_DN151195_c0_g1	-2.14743	0.00075013	Mechanical-down	PF03160.13^Calx-beta	sigP	.	.	GO:0007154^biological_process^cell communication,GO:0016021^cellular_component^integral component of membrane
TRINITY_DN163973_c0_g1	-2.55491	0.000886278	Mechanical-down	PF01825.20^GPS	.	.	.	.
TRINITY_DN143419_c1_g1	-2.38071	0.00125603	Mechanical-down	PF00337.21^Gal-bind_lectin	.	.	.	GO:0030246^molecular_function^carbohydrate binding
TRINITY_DN172682_c5_g3	-2.64845	0.0014418	Mechanical-down	PF01825.20^GPS^PF03160.13^Calx-beta	Tm1	AGRF1	Adhesion G-protein coupled receptor F1	GO:0003094^biological_process^glomerular filtration,GO:0004930^molecular_function^G-protein coupled receptor activity,GO:0005576^cellular_component^extracellular region,GO:0005622^cellular_component^intracellular,GO:0005886^cellular_component^plasma membrane,GO:0006112^biological_process^energy reserve metabolic process,GO:0007154^biological_process^cell communication,GO:0007166^biological_proces…
TRINITY_DN160674_c0_g1	-2.24883	0.00146617	Mechanical-down	PF00093.17^VWC	sigP	.	.	GO:0005515^molecular_function^protein binding
TRINITY_DN148047_c0_g1	-2.63683	0.00146883	Mechanical-down	.	.	.	.	.
TRINITY_DN174660_c3_g2	-2.14639	0.00176759	Mechanical-down	PF13599.5^Pentapeptide_4	.	.	.	.
TRINITY_DN164942_c1_g3	-2.54731	0.00184774	Mechanical-down	.	.	.	.	.
TRINITY_DN154183_c1_g3	-3.00431	0.00208609	Mechanical-down	.	Tm1	TYRO	Tyrosinase	GO:0004503^molecular_function^monophenol monooxygenase activity,GO:0005507^molecular_function^copper ion binding,GO:0005634^cellular_component^nucleus,GO:0005737^cellular_component^cytoplasm,GO:0005829^cellular_component^cytosol,GO:0008283^biological_process^cell proliferation,GO:0009411^biological_process^response to UV,GO:0016021^cellular_component^integral component of membrane,GO:0033162^cell…
TRINITY_DN159193_c1_g1	-2.92694	0.00245056	Mechanical-down	.	Tm2	.	.	.
TRINITY_DN166568_c2_g4	-4.05192	0.00258216	Mechanical-down	.	.	.	.	.
TRINITY_DN163724_c2_g4	-2.29432	0.00274178	Mechanical-down	.	sigP^Tm1	.	.	.
TRINITY_DN173517_c2_g1	-2.34984	0.00274178	Mechanical-down	.	.	.	.	.
TRINITY_DN167484_c1_g1	-2.1886	0.00299704	Mechanical-down	PF04548.15^AIG1^PF05783.10^DLIC	Tm2	TOC90	Translocase of chloroplast 90, chloroplastic	GO:0005525^molecular_function^GTP binding,GO:0009707^cellular_component^chloroplast outer membrane,GO:0016021^cellular_component^integral component of membrane,GO:0016787^molecular_function^hydrolase activity,GO:0045036^biological_process^protein targeting to chloroplast,GO:0046872^molecular_function^metal ion binding
TRINITY_DN144115_c4_g1	-2.50093	0.00327308	Mechanical-down	.	.	.	.	.
TRINITY_DN168325_c0_g1	-2.37248	0.00372281	Mechanical-down	PF03782.16^AMOP	.	SUSD2	Sushi domain-containing protein 2	GO:0005044^molecular_function^scavenger receptor activity,GO:0005886^cellular_component^plasma membrane,GO:0006955^biological_process^immune response,GO:0016021^cellular_component^integral component of membrane,GO:0030247^molecular_function^polysaccharide binding,GO:0051782^biological_process^negative regulation of cell division,GO:1902807^biological_process^negative regulation of cell cycle G1/S…
TRINITY_DN173013_c1_g3	-2.64078	0.00388709	Mechanical-down	.	sigP^Tm1	.	.	.
TRINITY_DN152030_c1_g4	-2.68266	0.0041289	Mechanical-down	.	sigP	.	.	.
TRINITY_DN163148_c2_g2	-4.21046	0.0042413	Mechanical-down	.	sigP	.	.	.
TRINITY_DN163694_c1_g1	-3.16667	0.00446247	Mechanical-down	.	sigP^Tm1	.	.	.
TRINITY_DN172682_c5_g4	-3.52902	0.00446247	Mechanical-down	.	sigP	.	.	.
TRINITY_DN154183_c1_g2	-2.38765	0.00446324	Mechanical-down	.	Tm1	TYRO	Tyrosinase	GO:0004503^molecular_function^monophenol monooxygenase activity,GO:0005507^molecular_function^copper ion binding,GO:0006583^biological_process^melanin biosynthetic process from tyrosine,GO:0016021^cellular_component^integral component of membrane,GO:0033162^cellular_component^melanosome membrane,GO:0036263^molecular_function^L-DOPA monooxygenase activity,GO:0042438^biological_process^melanin bios…
TRINITY_DN163019_c2_g2	-2.7393	0.00456869	Mechanical-down	.	.	.	.	.

## Sheet: counts.matrix
geneID	Aahi_150_H15385	Aahi_150_H15388	Aahi_150_H15391	Aahi_150_H15410	Aahi_150_H15413	Aahi_150_H15416	Aahi_150_H15386	Aahi_150_H15389	Aahi_150_H15392	Aahi_150_H15401	Aahi_150_H15411	Aahi_150_H15414	Aahi_150_H15387	Aahi_150_H15390	Aahi_150_H15402	Aahi_150_H15409	Aahi_150_H15412	Aahi_150_H15415
TRINITY_DN143467_c0_g1	1.358	3.183	3.308	2.593	2.766	10.213	9.939	163.13	36.848	85.815	43.189	8.156	3.974	62.785	27.94	6.133	29.169	35.944
TRINITY_DN162612_c3_g1	0	0.403	0	0.099	0.103	0.16	0.783	0	0.645	0.422	1.178	0	1.385	1.035	1.169	1.359	2.703	0.459
TRINITY_DN162523_c1_g1	4.898	17.948	14.044	4.406	12.396	8.394	44.793	906.629	149.908	500.486	110.18	41.759	54.872	261.151	36.727	62.454	66.676	515.881
TRINITY_DN143661_c2_g1	2.895	15.589	19.301	5.788	7.361	4.617	46.339	689.678	105.69	224.173	78.402	20.763	64.418	162.273	42.095	67.585	58.947	271.751
TRINITY_DN176464_c11_g2	26.628	56.962	234.054	49.021	45.654	52.464	250.639	577.839	511.055	459.049	340.685	127.309	317.318	230.59	230.416	337.6	263.642	635.594
TRINITY_DN151269_c1_g1	22.85	23.163	24.029	18.054	16.052	25.373	32.124	347.556	52.156	181.738	30.7	20.87	34.606	97.65	26.742	34.13	20.743	73.422
TRINITY_DN147358_c3_g4	0	0.075	0.33	0	0.084	0	43.333	43.01	3.685	24.163	16.339	0.232	3.307	1.228	4.316	0.569	0.229	0.668
TRINITY_DN160940_c1_g1	1.358	7.893	5.857	1.472	5.148	1.979	12.564	226.874	40.14	98.01	29.75	6.483	14.522	40.242	16.717	31.19	25.839	77.646
TRINITY_DN141065_c0_g1	0	0.365	0.74	0.556	1.313	0	1.979	0.473	2.952	4.555	4.681	0.793	2.397	2.805	5.426	4.183	4.597	1.846
TRINITY_DN173131_c1_g1	13.86	52.618	15.263	25.367	39.878	68.573	60.247	128.119	157.759	227.031	483.356	192.182	103.494	288.173	411.713	167.33	506.004	300.456
TRINITY_DN144077_c0_g1	0.674	0.468	0	0	0.216	1.229	4.53	2.205	2.865	1.748	11.322	0.697	5.178	7.563	2.406	3.34	5.305	4.59
TRINITY_DN171408_c0_g2	2.677	2.256	3.229	0	4.229	1.599	0	0.214	0.12	0.216	0	0	0.202	1.702	0	0	0	0
TRINITY_DN174897_c8_g3	21.919	33.771	33.485	29.047	24.894	29.45	72.895	203.485	94.264	162.829	115.218	48.058	62.507	134.962	98.335	78.059	113.188	206.569
TRINITY_DN155446_c0_g1	4.319	8.408	13.484	11.549	8.186	6.236	30.261	462.602	81.187	212.821	266.756	30.09	43.444	115.687	22.163	49.915	214.747	236.61
TRINITY_DN163148_c2_g2	3.171	0.459	0.08	0.314	2.035	2.149	0	0	0	0	0.495	1.171	0.212	0.068	0	0	0	0.115
TRINITY_DN163934_c0_g1	0	0.281	0.07	0.081	0	0.05	1.725	1.046	0.569	1.172	14.914	0.087	0.121	0.793	0.39	0.843	12.565	1.074
TRINITY_DN161169_c0_g2	0	0.328	0	0	0.084	0.43	0.275	1.238	0.601	2.128	4.948	0.184	0.718	0.493	0.964	2.476	4.448	2.42
TRINITY_DN160105_c0_g3	0.532	4.709	0.52	0	0.338	0.25	22.714	111.581	51.325	226.774	2.138	34.444	13.187	129.014	37.536	14.994	0.848	81.349
TRINITY_DN173634_c4_g1	16.603	7.574	3.748	10.535	16.428	54.013	0.233	0.225	1.596	1.121	7.116	5.544	1.416	0.368	0.195	0.4	0.499	1.971
TRINITY_DN175988_c2_g3	0	0.14	0.08	0.144	0.553	0.05	7.441	6.57	0.525	3.342	2.187	0.106	0.415	0.193	0.955	0.126	0.16	0.636
TRINITY_DN168350_c2_g1	0	0.019	0.05	0.045	0.019	0.2	0.042	3.679	0.087	0.175	1.158	0.164	0	0.058	0.253	0.032	1.645	0.177
TRINITY_DN144866_c0_g1	53.113	88.056	77.635	29.459	40.141	120.837	117.032	453.624	330.52	764.719	504.565	151.091	187.986	724.373	628.373	394.638	751.546	1172.37
TRINITY_DN155108_c2_g1	3.104	7.874	3.598	5.034	5.326	2.738	0.36	0.563	0.142	0.144	0.336	1.113	0.455	2.524	1.666	0.885	1.645	0.261
TRINITY_DN170338_c4_g2	931.245	434.699	147.723	1319.92	528.345	1830.57	174.347	1074.77	613.443	2348.41	1140.43	785.101	217.93	939.103	1305.29	467.25	1638.31	3042.99
TRINITY_DN155476_c1_g3	0.256	0.309	1.269	0.377	0.356	0.23	1.143	19.969	5.587	11.475	3.701	0.174	2.781	5.087	2.942	3.498	2.663	5.236
TRINITY_DN144864_c0_g1	0	0	0	0	0	0	0	0.146	0	0.062	0.623	0.039	0.02	0.048	0.253	0.285	2.643	0.209
TRINITY_DN144153_c1_g2	58.382	48.499	84.971	37.616	127.435	7.565	1.768	0	8.868	1.573	11.074	29.616	9.081	11.431	6.147	5.079	18.569	9.388
TRINITY_DN174085_c1_g1	0.608	1.779	6.367	1.768	1.96	0.34	3.514	58.052	11.328	22.21	22.604	4.248	5.38	8.994	3.225	2.866	7.459	43.694
TRINITY_DN163800_c3_g1	0.37	1.339	5.537	0.215	2.1	0.839	4.35	48.41	12.039	13.747	15.429	3.57	6.28	12.244	1.247	4.7	4.208	32.794
TRINITY_DN149334_c1_g1	0.513	0.627	0.28	0.556	1.322	1.589	0.138	0.113	0.033	0.031	0.04	0.116	0.02	0.039	0.224	0	0.479	0
TRINITY_DN154108_c3_g1	2.573	2.921	5.897	6.595	0.225	0.33	11.283	10.328	7.195	6.087	31.798	5.815	6.826	1.983	0	2.993	11.149	37.623
TRINITY_DN148039_c2_g3	25.935	36.608	14.373	43.431	45.476	52.254	7.081	7.268	6.823	5.141	7.987	14.252	10.204	22.863	19.835	5.585	15.886	14.238
TRINITY_DN150931_c5_g4	327.917	112.183	46.019	166.069	320.084	902.381	8.393	4.838	18.052	1.83	70.524	140.545	25.575	8.279	23.088	6.47	8.866	70.553
TRINITY_DN167409_c0_g1	0	1.91	30.146	0.906	0.328	1.169	125.806	127.174	178.797	131.108	118.394	5.418	159.963	56.934	17.652	47.438	15.417	90.747
TRINITY_DN171004_c1_g1	0	0	0.19	0	0	0	0.37	24.706	1.87	3.064	2.781	0.813	0.94	1.296	0	0	0.927	18.483
TRINITY_DN144577_c0_g1	0	0	0	0	0	0.12	0.847	1.193	0.853	6.19	2.118	0.058	0.425	0.3	1.374	0.832	0.568	0.845
TRINITY_DN165609_c3_g7	12.873	24.362	13.884	14.088	15.781	9.094	4.53	4.073	1.345	0.514	3.098	7.411	3.206	5.232	6.079	2.065	2.503	1.523
TRINITY_DN165510_c3_g1	0	0	0	0	0	0	0.085	0.135	0.022	0.093	0.901	0.048	0.172	0.145	0.097	0.337	1.695	0.282
TRINITY_DN164134_c0_g1	4.671	16.207	21.11	3.284	23.263	5.826	56.606	365.062	28.604	61.261	34.084	61.497	65.399	54.401	35.441	50.146	27.005	68.248
TRINITY_DN168981_c5_g2	0	0.459	0.17	0.763	0.525	0.27	1.503	44.585	5.609	12.853	27.523	2.796	4.005	6.857	3.741	2.708	40.239	15.354
TRINITY_DN171661_c1_g3	38.76	109.244	224.108	41.367	65.973	64.706	293.252	1447.93	862.755	1200.38	603.631	259.078	308.338	1003.83	663.181	792.637	843.472	1042.05
TRINITY_DN155391_c3_g6	0	0.552	1.509	0	0.609	0	3.578	10.744	4.713	7.228	3.81	0.668	5.077	3.646	1.403	8.208	6.452	11.046
TRINITY_DN139241_c0_g1	0	0	0	0	0	0	0	4.894	0.044	0.442	0.02	0.077	0	0.3	0.078	0.032	0.12	1.189
TRINITY_DN174690_c5_g3	3.569	5.515	10.875	3.203	5.842	10.213	10.775	28.857	41.955	38.846	25.019	22.012	19.497	18.675	24.589	28.271	13.273	42.182
TRINITY_DN139190_c0_g1	0.712	3.951	20.871	0.296	0.347	0.12	35.394	568.602	114.044	149.801	276.989	2.129	63.68	97.524	11.262	25.121	136.673	140.282
TRINITY_DN132000_c0_g1	0	0	0.12	0	0	0	10.701	9.642	0.328	6.015	3.286	0	1.001	0.261	1.101	1.17	0	0
TRINITY_DN173606_c2_g2	0.74	1.816	1.589	2.647	2.775	12.861	0.275	0.135	1.618	0	0.584	0.619	2.771	0	0.39	2.371	0.189	0.761
TRINITY_DN155522_c2_g1	0.873	0.852	1.599	3.724	0	0.65	1.238	58.659	3.969	12.555	5.512	1.8	1.507	3.453	3.001	1.307	5.485	61.604
TRINITY_DN162198_c0_g3	1.263	3.389	2.139	2.791	3.404	3.348	0.233	0.169	0.722	0.72	0.98	0.281	0.142	0.967	0.175	0.063	0.209	0.136
TRINITY_DN173548_c8_g3	0.399	1.554	10.245	1.05	1.556	2.089	9.611	73.453	21.07	40.604	11.51	2.98	11.903	22.785	5.465	9.368	10.71	44.695
TRINITY_DN147494_c1_g1	0	0	0	0	0	0	2.752	16.707	26.975	78.628	29.205	1.509	0.172	0	0	0	0	0
TRINITY_DN168325_c0_g1	1.994	2.659	1.229	3.724	8.092	1.919	1.154	1.44	0.35	0.195	0.465	2.1	0.769	0.851	1.227	0.211	0.369	0.428
TRINITY_DN137447_c1_g1	39.519	83.88	83.472	54.405	46.789	66.984	145.737	433.599	190.42	403.751	218.144	113.792	145.098	257.65	218.053	155.581	226.645	435.71
TRINITY_DN167328_c2_g1	0	0	0	0	0	0	0	1.26	0.098	1.265	1.059	0	0	1.925	0.234	1.56	2.294	2.545
TRINITY_DN167947_c3_g4	8.866	7.659	27.258	13.361	15.715	30.699	36.876	64.104	80.159	45.345	231.811	71.501	66.552	17.041	30.034	45.932	189.008	291.663
TRINITY_DN170733_c1_g4	0	0.047	0.05	0	0	0	0.413	0.518	0.59	0	0.98	0.184	0.384	1.112	0	0.2	0.598	0.949
TRINITY_DN140309_c2_g2	0.446	0.075	0.16	0	0.731	0.68	1.588	1.485	3.247	1.511	10.263	3.309	2.114	3.723	1.568	3.108	17.113	1.575
TRINITY_DN160105_c0_g1	5.06	21.029	3.169	0	1.697	2.628	88.761	492.955	196.259	839.686	6.364	194.485	55.347	437.593	358.074	70.799	0.947	365.919
TRINITY_DN171661_c1_g1	334.249	1049.17	1714.62	215.278	467.079	461.064	2076.93	11144.8	6159.21	7978	4967.38	1895.9	2381.34	7696.22	3797.36	4161.63	6968.16	6992.08
TRINITY_DN155143_c0_g1	0.845	0.665	2.609	3.239	0.066	1.789	2.773	48.995	5.642	21.963	6.383	0.88	4.611	7.253	1.948	3.951	2.264	29.999
TRINITY_DN154183_c1_g2	315.139	182.375	30.606	74.676	280.094	120.947	9.42	55.802	18.862	37.736	40.309	204.79	11.579	64.826	39.299	13.424	12.236	49.066
TRINITY_DN171049_c2_g1	0	0.618	2.339	0	0.497	0	2.392	26.461	5.587	16.77	12.222	2.554	4.48	4.487	0.877	2.487	5.295	32.836
TRINITY_DN168188_c4_g1	0.389	1.526	6.557	0.969	0.675	1.329	5.44	39.545	17.867	22.364	13.133	1.229	8.05	17.418	5.943	5.332	7.051	19.975
TRINITY_DN150620_c0_g2	395.944	282.322	27.857	250.391	691.72	1376.66	1.577	3.341	25.586	30.075	123.551	154.303	14.107	8.017	28.125	2.287	11.04	57.16
TRINITY_DN164608_c1_g1	0	0.103	0.03	0	0	0	0.085	61.033	3.586	0.329	9.55	0.232	0.172	13.946	0.088	3.867	12.496	19.432
TRINITY_DN125555_c0_g1	0	0.159	0	0	0	0.17	0.233	0.124	0.459	0.843	0.505	0.484	2.376	1.576	0.828	2.129	2.024	0.824
TRINITY_DN168139_c2_g7	0	0.515	0	0	0.141	0	0.55	15.48	3.127	0	13.727	2.235	0.698	5.087	0	1.138	4.827	26.139
TRINITY_DN168165_c2_g2	4.803	12.733	67.299	3.455	1.988	3.338	94.35	1591.21	347.927	362.304	554.434	8.195	189.988	257.631	43.868	83.444	248.803	650.562
TRINITY_DN145275_c1_g1	0	0	0	0	0	0	0	28.576	1.247	14.457	1.999	0.726	0.566	14.41	2.28	2.961	3.111	36.361
TRINITY_DN176464_c11_g1	33.064	49.482	151.321	38.63	42.1	58.62	197.664	509.819	381.998	386.488	190.413	114.808	245.335	220.6	167.571	236.918	136.792	379.395
TRINITY_DN170395_c1_g3	11.781	22.461	9.766	10.113	9.63	28.75	20.184	101.275	57.733	116.436	205.634	52.015	27.992	77.998	139.173	54.14	168.315	94.898
TRINITY_DN143992_c0_g1	4.87	25.139	26.308	6.568	16.728	4.117	80.886	1098.91	205.531	422.434	139.672	43.897	85.736	250.629	70.921	127.426	108.69	524.111
TRINITY_DN159084_c3_g2	0.171	0	0.09	0	0	0	0	104.403	0.306	1.964	0.713	0.155	0	1.741	0	0.601	1.855	6.258
TRINITY_DN129262_c0_g1	0	0	0	0	0.009	0.01	0.053	0.056	0.153	0.329	0.208	0.048	0.233	0.087	0.185	0.2	0.189	0.01
TRINITY_DN155611_c2_g1	0.57	0.674	2.629	0.099	1.613	0.15	2.89	12.555	5.172	4.432	8.521	2.806	2.842	5.387	0.244	3.414	3.141	18.285
TRINITY_DN142238_c0_g1	0	4.672	0.09	1.005	0.084	0.12	0.085	385.278	7.249	233.2	4.285	1.006	0	110.464	25.952	18.134	5.206	253.132
TRINITY_DN141359_c0_g1	0	0	0	0	0	0	0	1.474	1.312	5.306	11.055	3.367	0.162	6.383	0.234	8.261	14.41	10.326
TRINITY_DN153285_c1_g1	1.519	25.317	24.789	7.914	15.668	5.786	64.978	797.569	152.226	281.64	134.061	28.92	66.805	182.911	45.543	71.779	82.991	341.907
TRINITY_DN174222_c2_g3	0	0.094	0	0.063	1.444	0.4	3.472	1.564	0.339	2.571	16.933	2.796	4.571	3.221	5.436	7.07	18.469	8
TRINITY_DN172830_c2_g2	630.981	401.677	77.075	490.66	836.296	2831.96	2.625	6.143	11.109	15.917	102.659	201.432	23.391	5.638	35.879	0.864	9.344	44.643
TRINITY_DN173166_c3_g1	0.56	4.784	0.82	0	0.122	0.46	11.886	116.891	33.973	143.149	2.484	42.707	6.755	72.254	68.905	12.244	1.187	89.318
TRINITY_DN150486_c3_g6	0	0	0	0.162	0.084	0	0	6.503	0.153	2.2	125.263	0.126	0	0	0.195	0.274	56.195	0
TRINITY_DN177016_c7_g2	0	0.122	0	0.036	0.084	0.05	0.508	0.439	0.645	0.113	2.326	0.174	0.061	0.435	0.185	1.264	5.405	1.867
TRINITY_DN166568_c2_g4	0.978	1.049	0	0.637	0.985	0.999	0	0.169	0	0.627	0.04	0.077	0.061	0	0.078	0	0.06	0.052
TRINITY_DN169958_c1_g2	22.014	18.763	29.017	15.461	11.889	9.973	38.803	92.871	54.879	62.937	35.371	14.532	40.269	37.253	20.594	38.619	50.969	78.491
TRINITY_DN160800_c0_g1	14.562	30.195	48.008	7.313	6.367	16.978	79.955	181.209	111.835	130.964	110.22	44.313	93.371	155.755	72.85	99.028	98.369	182.985
TRINITY_DN168042_c2_g1	15.217	46.766	13.314	5.68	11.786	31.988	32.113	428.221	61.582	231.257	53.492	83.228	14.957	234.585	303.022	101.652	103.744	271.052
TRINITY_DN157899_c2_g1	16.413	12.565	100.015	11.8	20.581	23.144	55.727	1029.62	186.035	347.662	104.598	27.788	86.889	118.869	44.637	53.687	52.016	745.418
TRINITY_DN151042_c0_g1	58.287	70.847	7.477	141.491	246.038	72.72	19.624	3.409	3.455	2.797	20.199	46.606	5.683	18.453	18.208	1.022	46.402	25.576
TRINITY_DN157892_c5_g4	0	1.732	0.1	0	0	0.69	0	49.693	0.711	154.881	17.923	2.119	0.475	12.872	14.447	1.897	18.21	41.368
TRINITY_DN157206_c4_g3	7.936	5.505	3.209	2.746	2.663	6.745	1.598	0.979	0.569	0.596	0.287	1.49	1.274	2.321	2.718	0.126	0.389	0.96
TRINITY_DN141398_c2_g2	0.37	0.403	0.09	2.943	2.729	0.889	0.021	0.09	0.055	0.051	0.228	0.919	0.071	0.039	0.127	0	0.15	0.094
TRINITY_DN149439_c1_g1	0	3.127	29.467	0.135	0.394	0.64	35.225	625.293	130.325	165.389	478.17	9.24	70.799	106.083	19.201	31.98	215.017	520.773
TRINITY_DN133104_c0_g1	0	0	0.11	0	0	0	28.589	33.582	3.586	28.276	12.935	0.039	3.691	1.267	1.549	0.664	0.09	0.229
TRINITY_DN168320_c0_g1	2.449	2.266	4.328	0.206	4.285	1.999	6.711	24.211	27.15	21.942	21.941	14.049	9.112	18.375	3.936	6.301	6.233	33.754
TRINITY_DN141032_c2_g3	0.028	0.037	0.33	0.117	0.094	0.769	0.423	5.501	2.045	2.786	2.316	0.571	0.192	4.391	0.711	0.19	2.234	3.15
TRINITY_DN142061_c3_g4	0	0.15	0	0	0	0	0	2.385	0.995	4.432	1.762	0.194	0.273	2.495	3.566	0.927	8.566	1.053
TRINITY_DN154619_c3_g1	4.557	5.224	12.384	2.575	3.985	11.712	12.426	30.837	56.125	45.149	33.669	27.478	25.383	26.064	27.745	34.878	16.734	54.438
TRINITY_DN149308_c1_g2	2.99	6.732	2.609	3.401	9.845	33.607	0.222	0.068	2.263	0.144	0.901	2.622	1.628	0.193	0.487	0.158	0.329	2.117
TRINITY_DN169976_c0_g2	0	0	0	0	0	0	0.709	6.086	1.979	6.858	110.942	0	7.837	3.694	2.504	12.919	62.408	9.648
TRINITY_DN145305_c0_g4	0.427	0.131	0.14	0.467	1.191	3.767	0.053	0	0.044	0.041	0.109	0.097	0.04	0.213	0.468	0.032	0.369	0.073
TRINITY_DN173374_c1_g2	0	2.069	1.159	0	0	0	5.006	255.776	8.43	50.64	17.636	2.409	5.977	46.296	1.169	6.164	14.081	89.412
TRINITY_DN174338_c4_g2	0	0.206	0.06	0.018	0.141	0	0.042	0.27	0.667	0.329	1.514	0.174	1.517	0.474	0.058	0.464	2.304	0.323
TRINITY_DN158554_c1_g3	0	0	0	0	0	0	1.503	8.415	0.284	0.319	0.475	0.048	0.091	0.832	0.068	0	0.409	0.563
TRINITY_DN150073_c1_g3	0	0.309	0	0	0.169	0	0	17.089	2.701	6.169	11.154	0.726	3.317	9.497	1.919	20.821	17.322	10.66
TRINITY_DN141646_c0_g3	0	0	3.219	0.081	0	0	48.847	54.17	68.252	54.167	19.012	0	54.214	29.188	3.225	13.582	9.005	0
TRINITY_DN157892_c5_g3	0	0.712	0	0	0	0	0	50.086	1.093	114.03	5.384	2.051	0	23.259	15.597	4.078	15.517	46.187
TRINITY_DN169031_c0_g2	0	0	0	0	0.038	0.18	0	3.161	0.033	0.103	0.238	0.058	0	0.638	1.169	1.38	5.804	1.001
TRINITY_DN135253_c0_g1	0.085	0.721	0.56	0.44	0.347	0.38	0.931	30.938	6.615	16.143	10.847	2.767	2.65	6.983	2.806	2.529	11.937	24.21
TRINITY_DN173296_c0_g2	0.693	0.421	0.33	0.583	0.338	0.27	1.598	2.891	5.369	2.54	6.482	0.832	2.751	3.133	0.594	0.622	1.925	2.879
TRINITY_DN166805_c0_g1	1.899	1.114	0.31	2.288	1.51	0.44	2.699	5.884	4.527	4.37	30.423	0.551	4.804	3.946	6.284	7.471	34.944	5.466
TRINITY_DN174440_c0_g2	0	1.039	10.345	3.32	1.163	0	17.56	42.155	68	174.777	9.026	12.713	38.074	22.747	2.66	40.8	5.136	88.4
TRINITY_DN173566_c0_g1	1.908	2.809	5.148	7.672	4.801	3.897	15.104	32.502	19.419	16.698	24.702	17.919	14.896	17.824	6.712	8.419	17.472	45.718
TRINITY_DN143477_c0_g1	0	0.393	0.07	0.395	0.553	0.41	0.709	1.541	1.542	1.08	6.928	1.18	2.821	0.986	1.627	3.319	7.041	2.639
TRINITY_DN163724_c2_g1	20.875	8.286	8.656	14.914	19.4	30.729	3.027	2.363	1.421	0.925	0	2.69	3.448	7.882	10.804	0	6.731	0
TRINITY_DN152389_c2_g1	1140.97	449.483	117.687	973.144	2022.2	3873.07	3.937	4.916	18.315	6.252	205.179	535.311	32.523	8.133	57.594	1.528	23.545	139.114
TRINITY_DN163006_c3_g1	9.436	6.254	22.8	9.386	11.496	11.362	22.248	71.44	55.918	67.564	29.364	21.857	38.924	28.772	18.656	26.332	22.777	92.145
TRINITY_DN164942_c1_g3	8.601	10.318	2.499	19.607	13.615	17.808	1.323	3.971	0.372	1.141	4.948	0.513	1.547	2.07	1.987	0.242	3.341	0.876
TRINITY_DN139769_c2_g1	0.285	2.434	20.221	0	0	0.67	29.785	482.459	96.363	172.165	34.648	5.428	59.028	69.72	9.469	23.003	19.207	291.976
TRINITY_DN161448_c0_g1	0	0	0	0	0	0	0.148	0.664	0.634	0	1.227	0.252	0.839	1.46	0	0.169	0.199	1.492
TRINITY_DN167362_c2_g2	0.456	2.041	2.539	1.229	2.194	0.64	2.17	13.129	4.144	12.976	10.896	2.351	3.014	8.162	4.579	0.832	7.38	7.625
TRINITY_DN165655_c2_g1	0.702	9.026	30.536	0.96	3.666	0.66	23.116	300.136	116.767	199.752	165.008	27.41	50.635	106.78	49.148	25.774	73.068	402.812
TRINITY_DN149584_c0_g1	0	0	0.1	0	0	0.29	0.402	44.709	3.411	28.944	2.583	0.571	2.023	21.035	3.595	8.103	6.073	9.638
TRINITY_DN156426_c1_g1	191.493	731.832	1247.89	141.922	294.064	293.129	1516.39	8354.25	4563	5758.95	2522	1287.7	1657.24	5512.28	2601.85	2811.57	4045.89	5107.45
TRINITY_DN174167_c9_g1	72.052	77.991	57.224	26.66	48.908	63.926	208.1	405	246.775	431.791	404.232	86.169	237.245	312.476	230.094	117.753	226.555	247.927
TRINITY_DN169003_c0_g1	2.696	4.082	12.554	2.916	5.176	7.785	12.849	26.078	22.12	27.69	39.904	13.478	15.28	13.52	14.827	13.54	24.034	45.332
TRINITY_DN150536_c2_g1	0	3.314	12.444	2.845	2.082	0	12.331	50.12	14.86	57.21	38.013	9.424	15.634	15.28	8.524	2.35	16.405	139.51
TRINITY_DN153118_c0_g1	0.465	6.704	13.944	1.463	13.183	1.799	17.274	54.283	50.112	78.721	42.437	35.547	28.852	33.975	12.723	24.689	5.265	83.195
TRINITY_DN152030_c1_g4	0.608	0.824	0.14	1.149	1.106	2.129	0.582	0.079	0.055	0.226	0.109	0.029	0.212	0.048	0.214	0.095	0.249	0.136
TRINITY_DN144115_c4_g1	1.547	1.039	0.51	1.463	1.847	4.797	0.095	0.18	1.072	0.195	3.197	1.258	0.405	0.193	0.643	0.158	0.16	0.438
TRINITY_DN142750_c0_g1	0	0	0	0	0	0	0	1.823	0.175	0.915	13.826	0.919	1.709	0.899	1.491	1.17	11.468	1.189
TRINITY_DN144787_c1_g1	0.038	0	0.06	0.045	0.028	0.03	0.286	1.676	0.416	0.473	0.307	0.348	0.131	1.277	0.487	0.548	1.815	2.263
TRINITY_DN155540_c2_g1	0	0.206	0.14	0.179	0.169	0.21	1.778	0.619	1.52	1.131	1.425	0.213	0.769	0.6	1.081	0.885	1.546	1.168
TRINITY_DN135908_c0_g1	0.247	0.075	0.16	0	0.075	0	0.857	0.608	0.754	3.948	1.257	0.029	0.971	0.957	1.091	0.759	1.376	0.918
TRINITY_DN155163_c1_g1	43.687	59.181	7.027	98.616	44.51	133.618	14.935	3.893	6.047	7.043	23.168	7.673	6.502	18.462	38.208	2.013	26.168	4.819
TRINITY_DN174909_c1_g1	8.885	7.294	22.29	0.449	1.575	2.308	20.756	209.942	83.21	122.739	117.88	16.448	34.616	70.261	35.051	18.493	37.397	277.435
TRINITY_DN166152_c0_g2	638.5	490.023	46.859	537.087	817.618	519.454	136.539	20.644	29.227	28.986	132.398	145.876	42.757	222.06	37.37	5.026	202.721	75.758
TRINITY_DN174880_c1_g1	0.266	0.3	0.66	1.184	1.885	1.589	3.355	36.721	16.161	39.885	28.374	10.72	3.064	10.464	6.108	1.823	8.895	10.107
TRINITY_DN165443_c4_g1	4.319	4.897	8.736	2.243	6.076	0.819	9.251	56.702	25.018	32.8	30.581	15.432	13.581	30.164	4.725	8.135	8.995	41.963
TRINITY_DN142061_c3_g2	0.114	0.365	0	0.063	0.084	0	0.148	3.364	0.23	5.964	1.95	0.155	0.576	2.466	1.88	0.558	10.182	20.611
TRINITY_DN153935_c1_g2	1.861	6.545	5.777	7.188	4.716	3.588	21.148	37.542	26.078	23.433	36.549	21.015	16.706	24.381	17.185	11.728	22.119	50.005
TRINITY_DN146216_c1_g1	3.095	18.557	49.857	2.216	1.069	9.004	107.167	190.862	139.237	218.877	248.645	36.341	123.032	163.337	77.526	66.806	156.349	143.391
TRINITY_DN165687_c0_g4	4.699	5.103	0.08	12.482	5.963	8.894	0.381	0	0.175	0	0.455	0.077	0.698	0.957	0.487	0.032	1.057	0
TRINITY_DN172174_c3_g4	0.123	0.712	0.22	0.144	0.113	0.12	0.349	12.015	3.871	1.1	3.266	0.252	0.9	1.75	0.185	0.99	2.254	5.758
TRINITY_DN150023_c0_g1	59.616	47.984	5.428	64.796	33.727	19.317	3.144	2.756	1.4	2.005	2.365	16.98	1.679	7.002	8.339	1.412	6.043	6.425
TRINITY_DN162293_c1_g7	2.459	4.972	0.38	0.054	5.654	1.829	0	0.045	0.109	0.093	0.148	0.048	0	10.387	0.136	0.053	1.626	0
TRINITY_DN175421_c2_g1	48.984	77.251	93.388	65.047	50.67	117.15	71.159	285.196	207.346	464.057	417.82	144.831	117.844	364.053	317.07	180.449	594.878	933.411
TRINITY_DN155799_c1_g1	1.471	4.354	0	0.476	0.3	1.019	2.911	9.405	1.126	6.19	0.643	0.077	11.589	44.052	14.905	6.765	3.64	4.548
TRINITY_DN171226_c0_g1	0	0	0	0	0	0	0.572	0.225	0.186	0.041	1	0	0.9	0.348	0	1.159	0.389	0.386
TRINITY_DN144633_c2_g1	2.981	37.984	39.062	15.03	17.168	9.414	100.721	1270.18	232.615	415.689	138.109	54.443	123.153	256.606	66.742	111.02	118.024	523.704
TRINITY_DN158881_c0_g2	2.905	2.284	3.578	0.87	0.459	6.695	17.189	168.98	33.765	48.213	22.02	0.764	14.886	21.045	3.205	11.412	20.553	8.532
TRINITY_DN174880_c2_g2	5.155	4.606	7.047	4.621	4.135	8.454	8.415	59.863	27.565	72.5	54.185	28.668	9.88	20.851	18.86	11.391	15.766	21.487
TRINITY_DN168293_c6_g1	0	0	0.58	0	0.159	0.06	0.159	10.463	2.362	3.506	6.878	0.145	1.123	2.079	0	0.316	1.257	2.994
TRINITY_DN146186_c0_g1	7.034	5.777	2.389	18.521	5.335	5.296	0.879	0.619	0.426	0.391	3.82	2.312	0.981	1.576	1.023	0.285	3.61	0.323
TRINITY_DN144268_c1_g6	0.332	0.44	0.15	0.485	0.403	0.56	0.032	0.023	0	0.103	0	0	0.03	0.126	0.039	0	0.329	0
TRINITY_DN171177_c0_g1	0.209	0.178	0.15	0.072	0.3	0.29	0.656	1.451	0.689	0.339	3.246	0.571	1.497	0.696	0.175	1.939	4.557	1.001
TRINITY_DN162042_c1_g1	3.693	3.792	15.433	0.646	58.265	101.95	62.554	1733.53	662.024	2273.46	1103.12	456.195	17.111	1137.29	467.378	152.947	687.124	429.671
TRINITY_DN176817_c7_g2	2.459	8.164	21.44	2.1	2.26	3.667	28.895	49.378	36.149	25.315	28.908	13.991	31.835	34.42	23.01	34.362	29.868	54.938
TRINITY_DN148680_c1_g1	0	1.245	3.798	0	0.15	0	2.837	51.74	18.544	32.913	20.625	3.793	6.149	19.371	3.41	4.584	10.96	50.85
TRINITY_DN169312_c4_g2	0	0	0	0	0	0	0	16.245	1.695	1.316	0.673	0	0	17.379	0	4.036	0.648	0
TRINITY_DN148047_c0_g1	80.653	47.347	97.236	37.185	148.692	6.605	1.238	0.248	10.628	2.262	13.46	27.391	9.142	19.004	7.93	3.34	18.29	8.449
TRINITY_DN158826_c0_g2	0.665	3.108	0	6.084	2.991	3.438	0	0	0	0	0	0	1.426	1.47	0	0	2.453	0
TRINITY_DN155129_c1_g1	7.091	12.312	45.839	7.107	8.026	13.9	27.16	304.141	96.637	185.491	114.317	21.354	52.93	85.232	54.993	34.846	103.764	254.863
TRINITY_DN159619_c2_g4	0	0	0.02	0	0.047	0.07	0.042	0.349	1.05	1.306	2.336	0.997	0.061	1.857	0.058	0.042	0.439	0.647
TRINITY_DN163019_c2_g2	1.652	0.88	0.68	1.247	0.816	0.799	0.561	0	0.087	0.051	0	0.59	0.101	0.377	0.146	0	0.209	0.042
TRINITY_DN174690_c5_g6	2.373	3.071	4.908	1.866	1.669	3.248	5.906	14.445	18.73	13.449	18.804	5.941	8.454	9.217	9.362	10.79	8.507	16.48
TRINITY_DN161464_c2_g2	0	0.515	1.109	1.059	1.116	2.448	0.54	46.126	11.875	34.147	13.549	1.219	0	20.01	0.643	2.329	0	1.502
TRINITY_DN153724_c0_g2	0	0	0.37	0.35	0	0	2.572	23.648	4.253	8.483	8.897	0.406	4.045	6.441	0	3.382	3.67	1.533
TRINITY_DN155430_c1_g1	0.047	0.056	0.01	0	0.094	0.06	0.497	2.509	0.142	0.226	0.208	0.377	0.142	0.513	0.214	0.285	0.14	0.428
TRINITY_DN152021_c0_g3	4.338	5.711	2.229	8.103	20.488	7.945	1.715	2.149	1.301	0.627	2.098	6.125	1.881	1.364	2.591	1.033	1.336	1.22
TRINITY_DN157634_c1_g1	0	0.112	0.03	0.126	0.056	0.16	0.053	7.695	2.974	4.905	2.87	0.087	0.496	3.269	0.779	1.212	2.683	0.428
TRINITY_DN170799_c0_g1	0	0.571	0	0.332	0.853	0.68	5.112	1.935	4.188	1.943	4.206	2.158	7.443	2.795	2.289	5.585	5.166	8.772
TRINITY_DN167869_c3_g2	0	0	1.369	0.099	0	0.08	31.859	22.107	3.74	8.503	11.104	0	2.023	0.967	2.562	0.801	0.558	0
TRINITY_DN176914_c24_g2	1.861	10.702	11.775	3.625	5.551	3.687	28.821	406.913	69.05	142.439	54.947	12.888	36.355	88.762	23.8	40.515	37.736	166.463
TRINITY_DN172382_c0_g4	0	2.453	4.508	0	0	0	15.951	121.38	45.563	73.343	48.385	5.438	14.299	66.335	9.849	32.233	77.077	88.838
TRINITY_DN156769_c4_g1	0	0	0.83	0	4.332	0	0	44.866	20.513	20.657	30.185	16.022	1.416	12.853	7.969	6.164	6.901	12.298
TRINITY_DN151303_c2_g1	3.408	4.606	3.838	0.386	2.1	0.65	2.921	24.548	7.009	8.668	4.671	5.96	6.826	19.749	3.332	7.492	5.545	16.95
TRINITY_DN173768_c2_g1	0	0	0	0	0.206	0	0.603	0.326	0.722	0.853	0.04	1.19	1.77	0.445	0.731	2.466	0	5.32
TRINITY_DN155457_c0_g1	3.645	4.681	3.249	3.392	7.745	5.616	0.614	1.373	1.279	0.473	1.89	2.651	1.112	1.48	1.081	0.643	0.818	0.323
TRINITY_DN162931_c0_g1	0	0	0	0	0.056	0	0.275	0.101	0.055	0.38	1.524	0.232	0.425	0.706	0.049	0.927	0.967	0.73
TRINITY_DN157998_c0_g1	0	0	0.03	0	0	0.09	0.307	0.9	0.94	4.257	2.326	0.155	0.303	0.261	1.403	1.075	0.658	0.626
TRINITY_DN168181_c2_g1	0	0	0	0.745	0.234	0	0.963	17.078	0.951	4.226	2.306	0.59	0.263	4.362	0.185	1.433	5.575	5.069
TRINITY_DN172830_c1_g1	85.617	304.792	8.536	142.774	384.416	955.605	0	1.879	3.51	12.082	11.183	24.904	0	0	20.721	0	0	8.209
TRINITY_DN169976_c0_g3	0	0	0	0.386	0.609	0	0.402	2.824	1.837	6.992	45.871	0	5.431	2.805	5.144	12.792	40.618	11.098
TRINITY_DN173166_c3_g2	1.244	7.977	1	0	0.394	0.63	16.078	153.724	51.096	273.558	0.495	65.493	11.084	131.141	82.991	22.265	0.329	111.911
TRINITY_DN141038_c1_g2	0.826	0.824	2.639	1.292	0.478	1.259	7.06	11.689	13.132	6.601	5.968	1.567	7.099	3.317	2.348	4.847	3.46	7.249
TRINITY_DN177118_c13_g1	6.683	17.892	41.611	3.024	2.025	3.877	19.655	504.734	165.468	146.326	119.998	14.426	28.488	123.53	46.81	58.323	107.234	364.041
TRINITY_DN163723_c3_g6	18.768	8.763	0.1	2.064	5.457	2.718	0.222	0.461	0.098	0.113	0	0.919	0.313	0.068	0.146	0.116	0	0.417
TRINITY_DN166837_c0_g1	1.671	21.263	118.876	1.552	4.566	1.699	191.652	3340.5	676.545	903.929	1036.96	14.919	358.254	630.669	54.72	198.868	472.207	1124.75
TRINITY_DN155918_c3_g1	3.256	2.659	49.418	5.788	7.379	13.581	58.447	98.935	118.407	110.647	107.439	32.355	71.77	47.959	37.76	60.947	75.761	124.918
TRINITY_DN168426_c1_g1	0	0	0	0	0	0	0	3.308	0.929	3.856	1.643	0.048	0.91	5.774	1.968	7.998	3.121	2.962
TRINITY_DN159692_c1_g1	0	2.05	2.769	5.205	0.159	1.769	1.948	139.594	7.359	35.741	25.821	1.19	3.347	14.99	4.384	4.657	15.218	67.706
TRINITY_DN155709_c4_g1	0	0	0	0	0	0	5.197	2.306	0.306	2.509	8.65	0	0.384	2.979	3.147	0	2.443	0
TRINITY_DN142224_c1_g5	1.215	1.76	1.929	0.646	2.166	0.909	2.053	24.829	4.745	10.611	7.799	2.37	2.579	9.7	4.91	2.118	7.26	16.72
TRINITY_DN149904_c4_g1	7.746	12.331	95.167	6.775	15.621	11.252	42.422	961.328	175.254	352.855	116.851	21.537	74.298	88.743	37.76	54.656	45.295	962.064
TRINITY_DN175003_c2_g2	4.035	9.793	20.631	0.646	10.098	4.977	17.665	76.918	61.56	93.743	43.664	29.026	29.792	59.855	8.066	25.679	17.831	66.235
TRINITY_DN171226_c1_g1	0	0	0	0.072	0.263	0.16	1.101	0.101	0.448	2.159	1.257	1.006	0.384	0	3.039	3.425	0.329	2.681
TRINITY_DN174650_c5_g1	0.085	2.303	0.26	0	0.075	0.58	0.413	198.906	12.356	465.753	62.666	7.692	1.173	108.511	61.306	21.433	104.432	173.796
TRINITY_DN155005_c0_g1	0	0.178	0.77	0.35	0.188	0.45	1.26	10.429	4.166	6.694	4.295	2.012	2.73	8.279	5.699	2.276	6.652	7.625
TRINITY_DN163124_c1_g1	0.171	1.526	1.209	0	0.113	0.08	2.604	95.515	6.495	27.382	7.759	1.751	4.268	13.124	1.773	2.729	6.881	52.842
TRINITY_DN142958_c3_g1	3.076	16.029	17.752	5.501	10.173	3.877	42.994	534.885	100.3	223.864	74.997	26.685	53.072	160.61	35.509	54.993	49.244	246.404
TRINITY_DN150349_c0_g3	2421.43	749.856	259.182	995.587	2925.27	6248.16	48.54	18.957	116.635	12.812	442.463	1106.67	140.78	52.002	155.208	35.942	46.462	568.347
TRINITY_DN164975_c3_g4	0	1.77	11.775	0	0	0	9.822	874.633	83.297	306.79	40.893	11.446	26.657	267.786	9.459	57.248	68.78	204.066
TRINITY_DN174085_c1_g2	0	1.133	0.31	0	1.228	0.45	1.831	19.384	1.257	17.284	8.254	2.583	1.284	12.021	2.835	2.529	7.1	24.512
TRINITY_DN169224_c1_g2	0	0	0.08	0	0	0	0.455	23.479	0.623	0.853	1.722	0.223	1.143	2.427	0	0.369	4.238	3.056
TRINITY_DN151269_c0_g1	0.911	3.736	4.988	0	4.998	0.849	4.657	123.45	12.388	51.925	2.553	12.984	7.595	29.178	7.988	15.669	7.769	145.06
TRINITY_DN155457_c1_g1	2.174	2.65	1.939	2.172	3.507	3.058	0.423	0.765	0.787	0.298	1.722	0.9	0.496	0.909	0.731	0.337	0.558	0.209
TRINITY_DN173762_c4_g2	0.142	0.309	3.798	0.144	0.075	0.18	59.728	31.557	6.09	13.902	20.734	0.058	2.963	1.721	5.465	2.234	0.449	0.282
TRINITY_DN176474_c12_g2	5.079	12.415	55.445	23.905	0.497	0.06	37.405	214.262	48.854	62.248	63.774	2.303	71.568	28.375	0.643	42.897	30.436	67.591
TRINITY_DN161232_c3_g2	0	0	0.01	0	0.113	0.11	0.169	36.271	1.061	2.221	0.277	0.223	0.253	2.398	0.731	1.612	1.286	3.974
TRINITY_DN173517_c2_g1	18.72	22.452	15.493	11.513	17.9	37.444	5.26	2.149	1.76	4.082	1.346	4.383	3.853	12.476	2.903	0.759	2.533	1.492
TRINITY_DN173481_c2_g3	5.658	12.218	35.164	6.972	9.039	5.346	43.671	72.553	61.538	52.203	138.96	24.75	39.531	51.596	21.841	30.568	82.363	124.626
TRINITY_DN166192_c2_g1	0.047	0.066	0	0	0	0	0.191	13.512	0.809	2.653	2.167	0.455	0.111	2.079	0.419	0.179	2.294	2.263
TRINITY_DN160884_c0_g2	0	0	0	0	0	0	0.064	0.09	0.022	0.864	0.762	0	0.02	0.213	0.214	0.084	0.698	0
TRINITY_DN172830_c2_g3	3.997	1.779	0.11	0.601	7.473	11.572	0	0	0	0	0.129	0.542	0	0	0	0	0	0
TRINITY_DN171692_c2_g1	0	1.049	2.499	0	0	0	7.176	226.874	26.559	129.309	15.29	0	6.401	111.857	2.202	16.153	35.512	0
TRINITY_DN138263_c1_g1	5.202	8.117	7.637	3.096	7.445	7.315	10.606	38.87	16.008	103.007	62.508	7.731	14.734	9.101	18.081	9.051	28.092	81.265
TRINITY_DN157206_c4_g1	11.287	23.182	8.986	20.782	12.377	14.64	2.794	3.386	1.279	2.756	4.424	3.251	1.648	10.3	14.847	0.843	14.809	1.053
TRINITY_DN154522_c0_g3	53.398	45.184	24.289	20.45	22.316	36.565	144.149	174.177	113.65	221.016	157.556	51.463	117.065	139.024	127.044	72.717	99.735	124.626
TRINITY_DN174167_c9_g3	14.705	22.779	47.618	2.243	9.48	18.188	127.934	213.756	154.61	269.24	218.193	36.534	154.138	199.614	148.106	88.533	136.374	130.978
TRINITY_DN146859_c0_g1	12.502	20.86	7.786	14.752	14.299	26.672	14.628	397.778	29.796	98.637	125.233	26.462	14.37	123.298	76.961	23.003	165.782	217.96
TRINITY_DN146757_c1_g1	3.626	4.822	2.209	1.714	3.713	1.939	0.561	1.485	0.208	0.823	0.544	0.397	0.152	0.397	0.799	0.137	0.439	0.156
TRINITY_DN142643_c3_g5	0.218	0.178	0.29	0.126	0.066	0.46	0.646	135.544	10.377	5.686	34.728	0.639	1.143	8.52	2.669	4.668	40.209	24.126
TRINITY_DN165916_c1_g4	4.889	2.734	21.12	6.353	3.741	10.093	33.838	100.78	68.754	153.39	70.643	12.52	64.469	32.263	39.289	36.543	30.536	97.037
TRINITY_DN158881_c0_g3	2.326	3.455	8.736	1.041	1.828	11.022	27.699	283.564	58.903	68.233	28.473	2.845	22.592	24.671	7.852	24.151	34.016	22.196
TRINITY_DN155973_c2_g2	0	0.066	0.17	0	0	0	4.668	1.215	1.345	0.123	18.151	0.31	15.331	1.015	0.633	2.044	4.139	0.229
TRINITY_DN146826_c1_g1	0.532	1.61	5.837	0.206	1.388	0.48	3.757	17.505	11.404	25.469	32.352	6.192	5.936	8.975	1.325	4.657	5.944	102.075
TRINITY_DN152800_c1_g3	0	0.112	0.27	0.162	0.253	0.08	0.413	8.708	2.81	8.318	3.711	4.083	1.608	7.979	5.524	1.328	15.757	4.798
TRINITY_DN166346_c2_g2	0	0.524	0.92	1.113	0	0.49	4.509	101.849	8.988	27.628	10.352	1.567	2.498	13.056	1.393	5.248	8.287	65.567
TRINITY_DN162239_c2_g1	0	29.127	14.274	5.653	12.518	3.148	57.569	956.997	156.338	360.494	83.113	29.974	67.644	240.532	45.397	107.848	55.158	370.54
TRINITY_DN158413_c1_g1	2.088	3.886	0.65	1.723	3.526	5.516	0.476	0.439	0	0.195	0.158	0.077	1.082	0.464	0.614	0	0.888	0
TRINITY_DN165205_c1_g2	0	0	0	0	0	0	0.307	1.395	1.935	1.254	13.727	0	2.488	1.132	0.76	4.046	11.259	2.19
TRINITY_DN152271_c2_g1	2.041	5.252	20.071	5.949	9.217	8.614	58.437	131.831	81.307	162.634	46.317	14.407	66.876	43.375	27.482	53.329	26.766	109.658
TRINITY_DN158369_c0_g1	1.889	0.646	0.36	1.077	0.506	0.749	0	0	0	0	0	0.087	0	0.097	0.136	0	0	0
TRINITY_DN175782_c6_g2	43.677	65.585	10.145	106.423	50.502	77.717	19.507	6.131	7.588	4.02	14.004	11.678	7.231	19.584	24.764	1.897	27.404	6.759
TRINITY_DN172682_c5_g3	21.606	22.049	6.547	36.234	32.414	23.274	2.911	16.977	4.986	9.614	3.207	6.57	5.663	12.07	2.065	2.929	2.144	3.786
TRINITY_DN160940_c0_g1	11.809	32.648	36.763	16.87	25.129	12.561	88.518	1253.36	206.231	520.722	138.049	40.724	104.98	313.947	55.11	109.344	86.332	471.769
TRINITY_DN149642_c0_g1	0.503	0.543	0.01	0.233	0.159	1.889	2.17	0.9	0.087	6.632	0.346	0.01	5.876	4.371	7.521	1.549	3.231	3.432
TRINITY_DN160606_c1_g2	0	3.08	4.268	0	0	0	3.408	140.91	14.597	101.413	34.945	4.876	0	49.845	0	11.096	0	120.547
TRINITY_DN172895_c11_g5	0	0	0	0	0.469	0	0	2.093	0	155.57	221.835	9.588	0.769	0.774	13.931	0	85.524	649.529
TRINITY_DN141748_c0_g1	0.816	1.329	2.969	0.628	0.609	0.729	5.641	10.328	10.311	5.059	6.492	1.238	8.019	3.453	1.724	3.467	4.428	7.437
TRINITY_DN157973_c3_g1	1.88	0.534	0	0	2.185	1.549	0	0.056	0	0	0	1.035	0	0	0	0	0	0.021
TRINITY_DN167791_c0_g1	8.81	5.992	2.689	2.773	1.097	1.119	12.606	11.554	13.373	15.125	1.485	0.3	40.127	62.37	52.392	99.45	8.816	49.66
TRINITY_DN176914_c24_g5	7.832	27.685	33.885	17.058	11.814	10.243	88.539	1184.06	196.762	441.261	135.605	39.031	100.844	316.712	42.494	103.865	103.644	399.339
TRINITY_DN173013_c1_g3	396.855	137.772	115.428	162.919	476.652	1187.01	91.915	86.267	321.816	266.834	497.865	437.599	135.642	56.112	208.321	43.308	62.916	179.032
TRINITY_DN161078_c1_g4	0.959	2.032	2.379	3.993	1.472	1.659	0.677	0.281	0.208	0.37	0.366	0.474	0.546	1.103	1.15	0.464	0.818	0.595
TRINITY_DN164392_c1_g1	3.133	23.791	32.025	1.902	4.66	4.147	64.565	1080.41	177.933	230.445	35.984	16.042	82.045	203.221	28.339	85.225	32.191	159.412
TRINITY_DN134226_c0_g1	0	0	0.1	0	0	0	5.229	5.333	0.689	2.283	2.187	0	0.667	0.087	0.818	0.084	0	0.063
TRINITY_DN154142_c0_g1	28.394	25.476	2.769	28.544	26.789	10.283	5.324	1.328	2.591	1.954	4.444	2.167	7.878	8.956	5.222	1.444	7.858	1.784
TRINITY_DN147981_c0_g1	0.854	0.777	2.489	0.987	0.872	5.166	3.863	89.868	10.136	43.689	14.439	3.086	1.77	27.34	26.06	2.308	14.759	14.415
TRINITY_DN154451_c0_g1	0	0	0	0	0	0	0	0.113	0	0.607	1.841	0	0	1.132	0.721	0.179	3.65	1.512
TRINITY_DN152378_c0_g1	0	0	0.31	0	0	0	0.487	1.463	1.793	1.923	0.168	0	0.88	2.012	1.529	6.628	0.907	0.146
TRINITY_DN163973_c0_g1	9.987	14.222	3.628	20.674	19.737	25.303	7.07	15.008	0.886	0.535	2.444	2.254	4.804	2.476	1.627	0.759	4.198	2.576
TRINITY_DN142403_c0_g1	0	0	0.09	0	0	0	0	1.35	0.077	0.74	0.04	0.019	0	1.451	1.802	0.137	2.274	1.512
TRINITY_DN175491_c0_g1	0	0.927	0.25	0.745	0.516	1.119	0	35.36	8.102	18.755	39.676	2.612	1.274	11.393	2.348	2.561	54.589	10.347
TRINITY_DN170395_c1_g1	13.224	48.826	15.483	15.784	33.943	70.871	47.037	186.193	109.583	223.864	325.177	120.372	60.737	198.753	292.579	127.173	303.792	212.682
TRINITY_DN154183_c1_g3	226.38	117.473	11.345	144.264	308.57	212.664	5.419	16.392	7.905	21.819	22.565	188.806	5.41	34.246	49.43	4.278	10.661	26.358
TRINITY_DN141362_c1_g1	0	0.431	0	0	0.853	0.63	3.535	2.126	0.798	0.514	25.731	1.606	5.41	1.567	1.578	4.457	23.176	5.487
TRINITY_DN168518_c4_g1	3.142	1.873	0	3.194	1.735	2.588	0.116	0	0.077	0.021	0.178	0	0.313	0.242	0.127	0	0.14	0
TRINITY_DN143151_c1_g3	11.819	11.095	6.217	6.658	15.912	12.062	4.636	1.035	7.523	1.398	6.888	6.154	2.296	2.176	2.046	2.698	1.655	1.721
TRINITY_DN162703_c3_g11	0	0	2.429	0	0.788	0	6.001	69.223	8.201	23.084	0.495	3.454	1.305	32.573	2.708	10.021	0	62.991
TRINITY_DN155816_c0_g1	10.926	6.076	0	3.159	4.651	16.848	0	0.574	0	0.051	0	2.012	0	0.184	0.078	0	0.05	0.083
TRINITY_DN114034_c0_g1	16.698	6.788	1.1	10.131	6.76	10.333	0.635	1.001	0.339	2.92	1.326	2.225	0.445	1.586	3.088	0.601	4.807	0.699
TRINITY_DN139424_c1_g2	0.712	4.616	1.589	2.333	2.569	6.945	4.033	19.486	10.508	23.31	33.174	8.669	5.602	18.395	19.688	9.115	34.176	17.847
TRINITY_DN127445_c0_g1	0.646	2.303	0.11	0.583	3.272	3.298	7.822	4.365	4.319	7.126	27.077	3.773	8.808	9.932	7.881	16.206	25.21	9.815
TRINITY_DN154354_c0_g1	0.152	1.301	9.606	0.135	0.028	0.62	441.995	407.318	69.585	279.172	175.657	0.145	41.725	21.702	35.081	18.767	2.423	1.168
TRINITY_DN148861_c1_g1	2.421	4.419	14.913	1.068	7.361	2.039	16.226	39.927	43.813	58.269	37.4	20.444	16.413	30.977	6.663	15.49	12.655	45.645
TRINITY_DN143715_c0_g1	0	0	0	0	0	0.01	0.169	0.281	0.186	0.853	1.019	0	0	0.348	0.341	0.221	0.688	0.198
TRINITY_DN169312_c4_g1	0	0.037	0.02	0.036	0.216	0.08	0.021	7.943	0.547	13.871	0.495	2.138	0.081	4.458	2.231	1.96	3.47	80.963
TRINITY_DN166354_c0_g1	0	0	0	0	0.009	0	0.116	0.113	0.022	0	0.891	0.048	0.283	0.193	0.029	0.506	0.219	0.219
TRINITY_DN152610_c0_g1	2.107	1.657	5.448	1.328	1.416	1.619	2.826	50.086	5.358	17.274	16.775	2.409	6.583	8.927	2.825	2.318	9.873	18.212
TRINITY_DN151195_c0_g1	6.512	11.404	2.729	23.663	21.463	16.908	2.784	2.183	1.585	2.581	1.712	5.863	2.72	3.395	3.984	1.876	3.411	2.931
TRINITY_DN143419_c1_g1	31.023	48.274	22.63	27.395	42.166	56.241	10.383	4.939	2.766	4.257	5.72	14.716	5.977	9.768	15.071	1.423	7.938	2.18
TRINITY_DN153118_c1_g1	0.702	0.88	2.509	0	1.266	1.379	4.361	18.214	14.368	10.519	13.667	4.015	4.996	14.99	1.452	0.622	10.431	19.255
TRINITY_DN132310_c0_g1	0	0	1.349	1.642	0	0	10.923	0	5.117	8.575	58.222	1.026	18.284	23.163	6.352	24.636	33.228	8.793
TRINITY_DN172895_c11_g1	0	0	3.578	0	0	0	4.244	133.238	29.337	30.538	61.587	0.532	10.851	22.785	1.666	5.532	32.969	79.158
TRINITY_DN173288_c1_g1	0	0.084	0	0	0	0	0	81.464	2.274	147.19	28.621	3.512	0	39.12	11.427	3.151	26.198	61.979
TRINITY_DN143151_c1_g1	10.775	13.361	9.886	12.688	20.534	18.637	2.456	1.665	6.801	0.946	12.292	9.811	2.356	4.323	5.602	1.96	0.718	0.991
TRINITY_DN144509_c0_g3	0.066	0.159	1.809	0	4.81	2.458	4.424	26.281	21.737	31.196	35.559	17.154	2.589	19.613	10.706	3.34	14.56	5.278
TRINITY_DN174085_c1_g4	3.446	15.055	25.888	9.754	13.024	3.837	19.285	247.136	50.276	114.976	93.554	24.808	21.914	54.623	29.713	15.068	59.855	193.374
TRINITY_DN160674_c0_g1	8.601	7.097	1.169	5.572	4.407	15.07	0.804	1.71	0.7	2.684	1.415	2.012	1.517	1.731	2.484	1.054	0.977	1.22
TRINITY_DN159084_c3_g1	0	0	0.11	0	0	0.08	0.106	135.476	0.437	3.753	1.801	0.077	0.091	3.288	0.127	0.169	1.167	3.129
TRINITY_DN157085_c2_g2	0	21.534	46.409	2.1	4.219	2.608	49.863	535.133	205.061	321.196	248.814	38.508	79.769	188.076	67.258	49.567	98.229	651.042
TRINITY_DN138296_c0_g1	0	0	0	0	0.009	0.02	0.053	7.358	0.251	0.895	0.317	0.097	0	0.474	0	0.105	0.05	0.386
TRINITY_DN138554_c0_g1	0.161	0.3	0.22	0.188	0.206	0.46	0.953	1.811	1.017	1.851	4.226	0.658	0.354	1.112	0.857	3.593	8.128	2.389
TRINITY_DN131647_c0_g2	2.706	1.208	10.875	1.391	0.853	0.72	5.97	86.481	17.462	35.854	31.957	5.534	8.05	13.366	6.858	4.858	17.99	53.791
TRINITY_DN131002_c0_g1	11.021	12.658	1.539	13.415	12.218	10.233	0.603	2.036	0.558	0.154	1.88	2.603	0.667	2.456	4.228	0	1.665	0
TRINITY_DN147141_c0_g1	0	0	0.03	0	0.206	0.2	0.402	0.09	0.47	2.416	1.069	0.155	0.92	0.522	1.237	0.832	1.366	0.386
TRINITY_DN157840_c0_g3	0	0	0.17	0	0	0	2.636	3.184	0.241	1.933	1.593	0	0.131	0	0.302	0.211	0.11	0
TRINITY_DN163724_c2_g4	34.545	53.648	29.537	35.041	41.435	58.96	19.359	3.983	3.127	11.598	2.187	16.013	6.553	13.801	16.123	3.203	11.428	1.617
TRINITY_DN169226_c1_g2	0	0.084	0	0.09	0.159	0.11	0.455	1.001	0.35	2.807	6.67	0.135	0.435	0.764	1.276	1.096	9.145	0.542
TRINITY_DN153587_c1_g1	12.36	10.393	1.259	15.972	12.105	10.433	1.291	1.474	1.356	3.136	1.811	3.096	2.973	4.603	1.578	0.421	3.55	2.587
TRINITY_DN162234_c0_g1	0	0.084	0	0	0	0	0	0.563	0.328	0.165	1.425	0.697	0.657	0.783	1.481	0.885	1.506	0.688
TRINITY_DN122604_c0_g1	0.399	0.702	0.51	0.233	0.497	0.55	3.26	0.979	1.946	4	8.343	4.141	2.741	1.983	1.159	1.444	7.928	32.512
TRINITY_DN160523_c0_g1	1.291	2.032	1.689	1.167	1.819	1.629	2.699	16.448	7.731	4.524	4.661	4.499	3.954	13.491	1.257	5.005	5.176	12.413
TRINITY_DN176914_c24_g3	13.395	33.883	27.248	14.061	12.208	7.015	72.514	969.271	177.167	338.429	123.59	36.66	67.826	246.229	64.871	103.243	133.432	408.549
TRINITY_DN166837_c0_g2	11.363	57.402	59.473	14.967	33.858	16.089	158.999	2252.67	328.027	917.379	218.054	76.32	170.056	552.032	109.704	176.129	164.227	724.411
TRINITY_DN176914_c24_g4	4.129	32.282	22.99	4.693	8.12	5.956	80.41	1427.2	229.969	444.634	94.89	19.061	95.171	424.208	39.591	121.314	74.794	216.958
TRINITY_DN167484_c1_g1	17.723	20.926	1.949	7.026	11.149	10.793	3.694	3.195	0.908	0.751	0.604	9.54	2.478	3.694	3.614	1.149	1.316	1.523
TRINITY_DN169501_c0_g1	0	0.028	0	0	0.056	0	0.106	1.238	0.448	0.843	2.197	0.097	1.325	1.18	1.374	1.444	4.488	2.044
TRINITY_DN175609_c2_g1	0	0.15	0.29	0.063	0.009	0.24	8.595	5.805	0.886	4.596	4.305	0.01	0.394	0.3	0.887	0.221	0.03	0.125
TRINITY_DN158481_c0_g1	1.946	3.333	1.07	4.603	2.41	2.618	0.497	0.281	1.126	0.206	2.217	0.135	0.263	0.513	0.244	0.021	0.977	0.094
TRINITY_DN172895_c11_g2	1.813	11.834	61.302	0.529	2.063	0.929	94.985	1627.2	352.662	413.252	507.108	9.772	174.101	288.753	31.7	98.059	227.991	687.549
TRINITY_DN171004_c2_g2	1.215	1.929	2.259	0.135	0	2.129	2.561	69.909	6.757	29.901	13.074	2.38	4.086	7.012	5.465	3.614	6.572	73.568
TRINITY_DN173548_c8_g1	9.341	13.201	55.505	7.313	11.261	12.661	43.354	412.639	118.626	245.251	87.715	24.45	62.254	146.519	45.183	49.451	80.528	233.23
TRINITY_DN154868_c1_g1	0	0.59	3.109	0.206	0.572	0.15	6.107	99.464	14.805	27.484	1.9	0.735	1.284	20.812	1.325	4.109	1.835	5.236
TRINITY_DN156132_c0_g1	0	0.346	0.12	0	0.272	0.16	1.852	0.338	0.295	0.627	7.65	1.771	0.576	2.408	1.481	1.222	11.438	1.669
TRINITY_DN176068_c5_g1	0	0	0.2	0.386	0	0	3.599	3.454	0	7.989	24.623	4.306	0.344	0.696	0	0	0.329	0.282
TRINITY_DN174909_c2_g1	11.135	26.618	73.417	11.468	10.792	7.075	93.979	772.998	251.367	385.274	327.116	68.173	132.467	314.614	49.577	54.319	121.724	888.673
TRINITY_DN149000_c0_g1	0.323	0.197	0.37	0.269	0.028	0.05	1.016	3.161	1.345	2.632	1.702	0.697	2.205	1.161	0.643	1.528	0.499	3.64
TRINITY_DN166195_c4_g1	7.984	5.842	0.04	3.867	3.844	1.869	0	0.315	0	0.093	0	0.784	0.03	0.135	0.283	0.19	0	0.083
TRINITY_DN149439_c1_g3	3.541	15.355	16.932	4.872	9.583	3.248	34.124	539.959	105.909	188.278	68.129	16.903	48.066	128.259	24.374	51.822	43.42	229.298
TRINITY_DN158370_c4_g1	0	0.29	3.378	0	0.281	0	2.011	14.659	9.699	11.434	7.927	10.208	3.307	1.054	0	3.846	0.259	24.022
TRINITY_DN140382_c0_g4	0	0.066	0.15	0	0.019	0.09	0.201	95.526	2.395	12.349	3.939	0.484	0.607	14.7	0.692	3.73	10.99	23.834
TRINITY_DN157998_c0_g2	0	0	0	0	0	0.15	2.244	5.58	3.018	25.037	3.711	0.31	2.832	2.427	7.16	4.225	0.977	2.722
TRINITY_DN166243_c0_g1	12.123	32.414	67.2	1.534	53.568	16.699	64.247	226.266	184.133	242.352	107.142	111.422	99.944	148.743	44.335	56.068	24.692	270.457
TRINITY_DN154907_c1_g5	0	0.075	0.13	0	0	0.14	0	33.762	3.422	15.701	5.117	0	0.405	24.342	1.5	5.743	24.702	9.388
TRINITY_DN172830_c2_g1	1236.21	605.586	108.391	712.102	2002.65	3839.13	4.033	26.855	38.303	34.692	158.219	498.96	28.973	36.983	51.096	2.993	20.015	125.565
TRINITY_DN164783_c3_g1	0.342	0.384	0.24	0.063	0.047	0.1	0.455	0.641	0.995	2.776	2.237	0.416	1.881	2.408	1.227	0.337	0.688	1.752
TRINITY_DN173762_c4_g1	0.18	0.431	5.198	0	0.591	0.17	122.928	90.081	13.613	51.01	45.802	0.745	7.645	4.7	10.999	4.9	0.688	3.463
TRINITY_DN173592_c2_g1	0	0	0	0	0.075	0.12	0.159	30.815	2.427	12.616	18.289	1.809	1.669	10.561	8.183	18.577	30.316	17.492
TRINITY_DN154829_c1_g2	0	0	0	0	0	0	0	5.501	0.197	1.727	7.403	0	0.121	0.387	0	0	4.767	2.451
TRINITY_DN176757_c5_g1	0	0.768	0.28	0.26	0	0.799	0	132.169	1.509	92.581	6.106	1.509	0	41.132	14.34	4.995	13.782	102.325
TRINITY_DN143107_c0_g1	0	0	0	0	0	0	0.54	0	0.12	2.313	1.623	0.368	0.506	0	2.864	2.466	2.393	1.053
TRINITY_DN156370_c1_g3	2.819	6.488	3.139	6.102	13.793	5.376	0.889	0.698	0	0	0	0	0	0.774	0	0	0.738	0.605
TRINITY_DN173017_c4_g1	0.408	0.59	1.359	0	1.041	1.339	2.159	38.172	7.851	3.383	9.006	1.306	2.366	11.847	1.452	3.108	6.442	22.228
TRINITY_DN163694_c1_g1	2.421	2.359	0.54	4.406	3.263	3.757	0.836	0	0.109	0.195	0.633	2.458	0.101	0	0.546	0.053	0	0.469
TRINITY_DN174880_c2_g4	0.095	0.084	0.15	0.081	0.066	0.38	0.265	10.092	1.148	5.46	3.256	0.455	0.162	1.025	0.799	0.464	0.499	0.73
TRINITY_DN174660_c3_g2	21.473	27.77	7.247	11.567	7.361	5.786	2.551	2.531	1.706	2.951	4.038	3.454	2.69	5.145	3.478	2.308	4.029	1.533
TRINITY_DN149995_c0_g3	0	0	0	0.305	0.244	0	0	0	0	75.914	99.264	4.731	0	0	1.14	0	41.894	243.567
TRINITY_DN159750_c0_g1	5.943	15.018	8.396	9.673	13.821	13.701	31.584	192.335	39.746	87.615	95.78	26.162	29.974	39.197	36.971	27.523	133.881	86.366
TRINITY_DN159861_c1_g2	2.544	2.528	0.84	3.643	1.416	3.657	0.497	0.113	0.23	0.051	0.158	0.339	0.293	0.251	1.315	0.169	0.419	0.052
TRINITY_DN169312_c4_g3	0.408	0.665	0.34	0.458	0	0.63	0.804	182.593	13.788	60.007	19.398	0	2.69	96.606	14.71	36.785	67.145	0
TRINITY_DN174317_c2_g1	0	0	0.86	0.153	0.656	1.819	0.836	15.717	4.92	11.547	9.392	1.954	0.415	3.027	3.098	0.685	3.341	4.548
TRINITY_DN157148_c0_g1	0	0	0.03	0	0	0	0.169	0.045	0.197	0.226	1.702	0.039	0.283	0.242	0.195	0.221	1.087	0.563
TRINITY_DN155781_c1_g1	2.468	2.247	1.639	1.965	2.278	0.999	1.598	13.782	5.937	15.506	12.262	4.847	3.934	6.934	6.303	4.109	8.636	9.315
TRINITY_DN152596_c3_g1	31.526	32.947	3.239	4.549	18.397	27.801	85.162	191.503	64.118	691.879	12.796	54.192	190.858	146.374	205.291	141.525	6.502	175.256
TRINITY_DN140098_c1_g3	134.734	48.059	3.648	6.865	13.258	91.138	5.313	6.289	1.214	6.848	2.92	3.928	2.407	4.797	18.422	2.497	4.518	1.335
TRINITY_DN151930_c1_g2	2.554	7.059	23.569	4.047	4.904	4.687	28.557	72.283	56.093	51.267	36.905	14.029	37.265	26.199	25.046	35.911	27.315	70.032
TRINITY_DN176533_c5_g1	7.765	23.847	4.648	13.657	14.712	6.376	1.926	4.511	2.438	1.224	1.336	3.744	0.718	6.074	3.244	0.685	3.899	3.442
TRINITY_DN166987_c0_g1	96.43	145.945	22.57	181.736	248.223	686.529	6.435	98.553	19.354	58.3	63.487	60.452	12.793	36.915	52.041	4.984	20.374	43.475
TRINITY_DN172698_c2_g1	2.402	8.539	10.025	6.38	2.494	4.417	32.865	42.481	38.565	34.98	15.132	9.172	21.479	33.095	11.71	19.515	15.368	41.274
TRINITY_DN150040_c0_g1	0	0.337	0.18	0	0.272	0.51	3.652	3.274	1.082	2.056	6.997	1.48	6.715	2.466	2.426	6.575	8.756	4.631
TRINITY_DN141599_c6_g1	2.383	9.793	14.034	2.297	3.91	3.757	12.955	108.971	40.818	52.121	38.874	14.3	18.931	59.043	20.068	14.014	48.277	50.954
TRINITY_DN141334_c0_g1	0.104	0.243	0	0.063	0.028	0.05	0.064	0.36	0.241	0.247	1.227	0.097	0.496	0.638	0.302	0.801	3.59	0.532
TRINITY_DN146446_c2_g1	38.769	25.56	57.724	16.87	70.614	2.598	0.72	31.557	5.773	0.823	5.186	13.497	4.207	6.431	2.367	2.244	10.042	3.672
TRINITY_DN155873_c0_g1	0	0	0.02	0	0	0	0.085	0.99	0.131	0.288	0.218	0.135	0.051	0.358	0.039	0.179	0.05	0.595
TRINITY_DN142224_c1_g3	0.456	1.161	5.058	0.269	1.857	0.64	4.022	54.035	9.808	19.485	16.716	3.193	4.581	12.427	1.997	2.982	7.34	34.557
TRINITY_DN166539_c2_g1	0	0.037	0	0.072	0.056	0.03	0.169	1.013	0.098	0.442	1.386	0.793	0.405	1.257	0.039	0.39	3.999	3.129
TRINITY_DN169899_c1_g1	0.522	0.655	1.789	0.628	0.356	0.729	3.059	16.403	6.593	7.136	11.352	0.484	3.802	4.226	0.984	1.359	3.7	18.629
TRINITY_DN173146_c1_g1	0	0.384	0.03	0.206	0.581	0.13	1.376	1.586	0.372	0.74	7.155	0.339	0.233	0.484	0.497	1.433	12.924	2.837
TRINITY_DN151580_c4_g1	0.873	2.734	0.82	0.969	1.05	2.079	2	10.013	9.742	23.176	13.826	5.321	2.255	10.677	18.899	3.593	14.959	17.242
TRINITY_DN160563_c0_g2	0.323	0.627	1.699	0.054	1.078	4.617	3.472	105.584	22.689	65.816	54.155	13.865	4.49	18.772	15.158	3.393	15.148	19.422
TRINITY_DN150206_c2_g1	1.804	3.801	5.697	0.503	1.875	0.44	10.479	142.924	21.464	32.029	21.417	0.9	11.882	23.046	2.328	14.952	12.296	20.329
TRINITY_DN166185_c2_g1	0	0	0	0	0	0	0.254	4.275	0.12	2.406	1.989	0	0.324	1.702	0.672	1.106	1.935	0.834
TRINITY_DN170038_c2_g1	0	0	0.04	0	0.319	0.32	0.169	6.244	0.962	4.884	10.065	1.035	1.183	0.716	9.157	4.299	12.236	10.18
TRINITY_DN167609_c0_g1	0.342	0.112	0.14	0.162	0.066	0.14	0.36	0.675	0.405	1.275	0.782	0.116	0.496	0.532	1.013	2.402	1.635	1.419
TRINITY_DN172682_c5_g4	3.38	7.883	0.27	13.81	10.82	8.514	0.18	0.146	0.077	0.144	1.91	0	0.455	1.006	0	0.443	1.067	0.386
TRINITY_DN147183_c0_g1	0.142	0.393	0.42	0.108	0.188	1.429	0.18	21.207	4.778	13.603	10.095	2.69	1.325	3.975	3.858	0.78	2.872	2.587
TRINITY_DN142207_c1_g3	130.32	100.574	178.409	95.26	286.076	10.373	2.329	0.304	18.227	6.509	26.573	63.587	17.121	29.961	19.055	12.729	26.906	19.422
TRINITY_DN159193_c1_g1	18.502	11.591	0.75	20.342	32.527	52.674	2.509	1.541	0.875	5.408	1.366	6.937	2.407	3.317	3.643	0.285	2.423	3.515
TRINITY_DN176276_c2_g1	30.653	34.192	6.207	22.182	20.356	13.121	9.293	2.228	4.068	1.213	3.84	4.925	2.609	7.805	3.264	0.569	3.79	3.035
TRINITY_DN169877_c1_g1	0.37	0.187	0.07	0	0	0	0.275	3.105	1.159	0.946	4.087	0.513	1.284	0.6	0.74	1.412	8.068	1.742
TRINITY_DN150620_c0_g1	2.905	2.359	4.398	2.369	6.714	36.135	20.925	407.532	89.836	407.145	92.554	32.49	4.389	305.039	109.265	16.923	142.128	95.503
TRINITY_DN158728_c0_g1	2.088	12.892	49.208	3.598	7.754	7.035	23.011	431.281	188.845	140.712	84.835	16.022	36.568	102.921	64.355	82.085	97.591	399.912
TRINITY_DN144665_c0_g7	0.712	1.18	1.619	1.274	0.731	1.049	4.996	15.863	13.558	32.019	23.515	6.221	11.266	7.959	8.066	4.383	14.091	35.652
TRINITY_DN166987_c0_g2	2.288	1.695	5.967	2.916	5.166	12.441	12.214	238.597	59.067	158.007	88.704	13.033	1.77	133.163	45.699	11.306	48.017	65.317
TRINITY_DN162239_c3_g1	2.326	11.891	63.091	0	1.772	0.989	112.714	2025.65	398.4	534.562	595.199	11.678	205.309	372.032	35.772	125.371	254.687	593.902
TRINITY_DN172895_c11_g4	1.253	14.643	79.924	0	3.057	0.879	143.377	2333.36	451.759	495.068	695.552	10.43	247.479	400.397	40.711	147.615	280.895	650.322
TRINITY_DN165353_c0_g1	3.959	1.535	1.739	0.655	0.234	6.635	0.127	0.056	0.405	0.195	0	0.194	0.142	0.116	0.234	0.105	0.319	0
TRINITY_DN173566_c1_g1	4.386	7.621	9.226	5.734	2.494	4.407	28.493	38.622	30.583	24.122	16.953	10.13	19.214	26.992	13.551	18.703	13.453	28.747
TRINITY_DN164236_c3_g4	3.152	4.869	1.02	0.673	2.41	3.598	1.281	32.243	10.016	16.277	6.71	3.29	2.205	24.333	18.169	7.65	13.872	40.701
TRINITY_DN169122_c1_g1	0	5.29	6.597	5.77	0	0	245.58	3059.67	634.59	0	658.449	0	879.313	346.413	0	42.971	181.549	0.98
TRINITY_DN150853_c0_g2	0	0.075	0.04	0.323	0	0.7	0.614	1.136	1.575	7.897	2.92	0.445	1.325	2.05	3.478	1.855	1.745	1.335
TRINITY_DN140856_c3_g1	0.304	0.534	0	0	0.985	0.28	1.281	1.361	1.028	2.118	8.353	1.142	1.608	1.122	2.893	6.428	5.884	4.058
TRINITY_DN140885_c0_g1	0	0	0	0	0	0.32	0.434	0.855	0.787	0.175	5.028	0.242	0.91	1.335	0.76	1.243	7.948	1.846
