# Supplementary material for: Wounding response in Porifera (sponges) activates ancestral signaling cascades involved in animal healing, regeneration, and cancer
Source: Sci Rep. 2022 Jan 25;12:1307. doi: 10.1038/s41598-022-05230-x (PMC8789774; doi:10.1038/s41598-022-05230-x)
Supplement: Supplementary file 4 — Supplementary Information. [file 41598_2022_5230_MOESM4_ESM.xlsx]

## Sheet: Aqueen
DEG-3h post mechanical damage	Best blastp Aqueenslandica	STRING protein input ID
TRINITY_DN165980_c2_g1	A0A1X7SDP1_AMPQE	PAC_15698661
TRINITY_DN169037_c2_g1	A0A1X7SI35_AMPQE	PAC_15699732
TRINITY_DN157614_c2_g1	A0A1X7SJQ5_AMPQE	PAC_15700141
TRINITY_DN163775_c0_g2	A0A1X7SNS7_AMPQE	PAC_15701094
TRINITY_DN168320_c0_g3	A0A1X7SQ05_AMPQE	PAC_15701362
TRINITY_DN157025_c1_g2	A0A1X7SR29_AMPQE	PAC_15701613
TRINITY_DN159863_c3_g1	A0A1X7SSG7_AMPQE	PAC_15701898
TRINITY_DN156352_c1_g2	A0A1X7SU12_AMPQE	PAC_15702245
TRINITY_DN172287_c2_g1	A0A1X7SUE7_AMPQE	PAC_15702434
TRINITY_DN175202_c5_g3	A0A1X7SUE7_AMPQE	PAC_15702434
TRINITY_DN176075_c4_g2	A0A1X7SUM2_AMPQE	PAC_15702487
TRINITY_DN143419_c1_g1	A0A1X7SYI9_AMPQE	PAC_15703408
TRINITY_DN173276_c6_g2	A0A1X7SYL9_AMPQE	PAC_15703262
TRINITY_DN169441_c27_g1	A0A1X7SZK0_AMPQE	PAC_15703645
TRINITY_DN150184_c5_g2	A0A1X7T065_AMPQE	PAC_15703819
TRINITY_DN176373_c0_g1	A0A1X7T089_AMPQE	PAC_15703753
TRINITY_DN169224_c1_g2	A0A1X7T0V8_AMPQE	PAC_15703967
TRINITY_DN152021_c0_g3	A0A1X7T2Q3_AMPQE	PAC_15704444
TRINITY_DN160397_c2_g1	A0A1X7T342_AMPQE	PAC_15704521
TRINITY_DN141748_c0_g1	A0A1X7T3H1_AMPQE	PAC_15704635
TRINITY_DN174331_c0_g1	A0A1X7T5H5_AMPQE	PAC_15705125
TRINITY_DN156181_c4_g1	A0A1X7T6T5_AMPQE	PAC_15705432
TRINITY_DN168188_c4_g1	A0A1X7TBW4_AMPQE	PAC_15706603
TRINITY_DN173392_c1_g1	A0A1X7TBW4_AMPQE	PAC_15706603
TRINITY_DN160940_c1_g1	A0A1X7TBY3_AMPQE	PAC_15706474
TRINITY_DN176302_c9_g2	A0A1X7TCR4_AMPQE	PAC_15706829
TRINITY_DN160209_c4_g6	A0A1X7TD39_AMPQE	PAC_15706757
TRINITY_DN57928_c0_g1	A0A1X7TE07_AMPQE	PAC_15707136
TRINITY_DN150720_c0_g1	A0A1X7TFJ4_AMPQE	PAC_15707486
TRINITY_DN175202_c5_g2	A0A1X7TIA0_AMPQE	PAC_15708172
TRINITY_DN162770_c1_g2	A0A1X7TJM4_AMPQE	PAC_15708501
TRINITY_DN158728_c0_g1	A0A1X7TLX9_AMPQE	PAC_15708885
TRINITY_DN165524_c0_g1	A0A1X7TM65_AMPQE	PAC_15709085
TRINITY_DN115841_c0_g1	A0A1X7TM98_AMPQE	PAC_15709123
TRINITY_DN154197_c8_g1	A0A1X7TMX9_AMPQE	PAC_15709089
TRINITY_DN165511_c0_g4	A0A1X7TNX4_AMPQE	PAC_15709477
TRINITY_DN177087_c10_g1	A0A1X7TP97_AMPQE	PAC_15709614
TRINITY_DN169642_c0_g1	A0A1X7TQM4_AMPQE	PAC_15709803
TRINITY_DN169195_c2_g6	A0A1X7TRJ3_AMPQE	PAC_15710040
TRINITY_DN163541_c0_g1	A0A1X7TTJ6_AMPQE	PAC_15710538
TRINITY_DN172309_c1_g1	A0A1X7TTJ6_AMPQE	PAC_15710538
TRINITY_DN150403_c3_g3	A0A1X7TTT6_AMPQE	PAC_15710733
TRINITY_DN172277_c1_g1	A0A1X7TV10_AMPQE	PAC_15710790
TRINITY_DN175976_c4_g1	A0A1X7TVU0_AMPQE	PAC_15711077
TRINITY_DN159610_c0_g1	A0A1X7TXY5_AMPQE	PAC_15711581
TRINITY_DN149920_c0_g1	A0A1X7TYM8_AMPQE	PAC_15711653
TRINITY_DN152576_c0_g1	A0A1X7TYM8_AMPQE	PAC_15711653
TRINITY_DN159103_c6_g2	A0A1X7TYM8_AMPQE	PAC_15711653
TRINITY_DN160800_c0_g1	A0A1X7TYM8_AMPQE	PAC_15711653
TRINITY_DN176817_c7_g2	A0A1X7TYM8_AMPQE	PAC_15711653
TRINITY_DN176449_c8_g1	A0A1X7TZ71_AMPQE	PAC_15712024
TRINITY_DN176449_c8_g2	A0A1X7TZ71_AMPQE	PAC_15712024
TRINITY_DN176449_c8_g4	A0A1X7TZ71_AMPQE	PAC_15712024
TRINITY_DN174063_c2_g2	A0A1X7U0P7_AMPQE	PAC_15712260
TRINITY_DN152391_c1_g1	A0A1X7U0Q6_AMPQE	PAC_15712269
TRINITY_DN143633_c0_g6	A0A1X7U211_AMPQE	PAC_15712703
TRINITY_DN159159_c2_g1	A0A1X7U240_AMPQE	PAC_15712575
TRINITY_DN159159_c3_g1	A0A1X7U240_AMPQE	PAC_15712575
TRINITY_DN174441_c3_g1	A0A1X7U240_AMPQE	PAC_15712575
TRINITY_DN157391_c0_g1	A0A1X7U248_AMPQE	PAC_15712654
TRINITY_DN176602_c17_g3	A0A1X7U248_AMPQE	PAC_15712654
TRINITY_DN159932_c3_g2	A0A1X7U2Q8_AMPQE	PAC_15712845
TRINITY_DN141704_c2_g1	A0A1X7U3A3_AMPQE	PAC_15712828
TRINITY_DN176904_c8_g2	A0A1X7U3A3_AMPQE	PAC_15712828
TRINITY_DN153501_c0_g1	A0A1X7U3Z2_AMPQE	PAC_15712844
TRINITY_DN174880_c1_g1	A0A1X7U439_AMPQE	PAC_15713156
TRINITY_DN139764_c1_g1	A0A1X7U453_AMPQE	PAC_15712941
TRINITY_DN176251_c6_g1	A0A1X7U453_AMPQE	PAC_15712941
TRINITY_DN176455_c6_g4	A0A1X7U4C3_AMPQE	PAC_15712925
TRINITY_DN173666_c6_g1	A0A1X7U4G4_AMPQE	PAC_15713246
TRINITY_DN173666_c6_g3	A0A1X7U4G4_AMPQE	PAC_15713246
TRINITY_DN133182_c0_g1	A0A1X7U5R5_AMPQE	PAC_15713250
TRINITY_DN152706_c1_g2	A0A1X7U5R5_AMPQE	PAC_15713250
TRINITY_DN175726_c3_g1	A0A1X7U5R5_AMPQE	PAC_15713250
TRINITY_DN175726_c3_g2	A0A1X7U5R5_AMPQE	PAC_15713250
TRINITY_DN176586_c1_g1	A0A1X7U6D6_AMPQE	PAC_15713485
TRINITY_DN157538_c2_g2	A0A1X7U6G7_AMPQE	PAC_15713562
TRINITY_DN173030_c4_g1	A0A1X7U6I5_AMPQE	PAC_15713577
TRINITY_DN159141_c0_g1	A0A1X7U6T9_AMPQE	PAC_15701248
TRINITY_DN173167_c1_g1	A0A1X7U6T9_AMPQE	PAC_15701248
TRINITY_DN170400_c3_g2	A0A1X7U911_AMPQE	PAC_15713991
TRINITY_DN158605_c0_g4	A0A1X7UA06_AMPQE	PAC_15714548
TRINITY_DN163294_c1_g1	A0A1X7UAU3_AMPQE	PAC_15701219
TRINITY_DN173131_c1_g1	A0A1X7UB63_AMPQE	PAC_15714824
TRINITY_DN176849_c25_g1	A0A1X7UBK2_AMPQE	PAC_15714604
TRINITY_DN170594_c1_g1	A0A1X7UCB3_AMPQE	PAC_15715068
TRINITY_DN147071_c1_g3	A0A1X7UCW8_AMPQE	PAC_15714892
TRINITY_DN163772_c0_g1	A0A1X7UDG3_AMPQE	PAC_15715031
TRINITY_DN163019_c2_g1	A0A1X7UDP4_AMPQE	PAC_15715076
TRINITY_DN154017_c4_g1	A0A1X7UEG4_AMPQE	PAC_15715238
TRINITY_DN167231_c3_g1	A0A1X7UFC3_AMPQE	PAC_15715764
TRINITY_DN174032_c3_g1	A0A1X7UFL0_AMPQE	PAC_15715616
TRINITY_DN146131_c0_g1	A0A1X7UGE7_AMPQE	PAC_15716047
TRINITY_DN176604_c1_g1	A0A1X7UGP5_AMPQE	PAC_15715761
TRINITY_DN173666_c6_g2	A0A1X7UGS7_AMPQE	PAC_15715999
TRINITY_DN153477_c1_g1	A0A1X7UGT2_AMPQE	PAC_15716005
TRINITY_DN147514_c1_g5	A0A1X7UHV7_AMPQE	PAC_15716323
TRINITY_DN157061_c2_g1	A0A1X7UHV7_AMPQE	PAC_15716323
TRINITY_DN170348_c0_g1	A0A1X7UIF2_AMPQE	PAC_15716219
TRINITY_DN175459_c4_g1	A0A1X7UIG5_AMPQE	PAC_15716453
TRINITY_DN143583_c1_g1	A0A1X7UIP5_AMPQE	PAC_15716318
TRINITY_DN147260_c1_g2	A0A1X7UIP5_AMPQE	PAC_15716318
TRINITY_DN142024_c8_g1	A0A1X7UJE9_AMPQE	PAC_15716581
TRINITY_DN143661_c2_g1	A0A1X7UJE9_AMPQE	PAC_15716581
TRINITY_DN143992_c0_g1	A0A1X7UJE9_AMPQE	PAC_15716581
TRINITY_DN155446_c0_g1	A0A1X7UJE9_AMPQE	PAC_15716581
TRINITY_DN168165_c2_g2	A0A1X7UJE9_AMPQE	PAC_15716581
TRINITY_DN168293_c6_g2	A0A1X7UJE9_AMPQE	PAC_15716581
TRINITY_DN159074_c0_g1	A0A1X7UJH0_AMPQE	PAC_15716509
TRINITY_DN159965_c0_g1	A0A1X7UJZ5_AMPQE	PAC_15716955
TRINITY_DN139190_c0_g1	A0A1X7UK01_AMPQE	PAC_15716582
TRINITY_DN142958_c3_g1	A0A1X7UK01_AMPQE	PAC_15716582
TRINITY_DN150206_c2_g1	A0A1X7UK01_AMPQE	PAC_15716582
TRINITY_DN168165_c2_g1	A0A1X7UK01_AMPQE	PAC_15716582
TRINITY_DN172895_c11_g2	A0A1X7UK01_AMPQE	PAC_15716582
TRINITY_DN176914_c24_g2	A0A1X7UK01_AMPQE	PAC_15716582
TRINITY_DN175695_c2_g1	A0A1X7UKA4_AMPQE	PAC_15716853
TRINITY_DN165834_c4_g1	A0A1X7UKS7_AMPQE	PAC_15716765
TRINITY_DN136999_c0_g1	A0A1X7ULK9_AMPQE	PAC_15717214
TRINITY_DN147636_c1_g7	A0A1X7ULZ9_AMPQE	PAC_15717362
TRINITY_DN172132_c0_g1	A0A1X7ULZ9_AMPQE	PAC_15717362
TRINITY_DN174268_c1_g1	A0A1X7UNN1_AMPQE	PAC_15717757
TRINITY_DN147250_c1_g1	A0A1X7UNN7_AMPQE	PAC_15717611
TRINITY_DN147974_c3_g1	A0A1X7UNN7_AMPQE	PAC_15717611
TRINITY_DN155235_c1_g1	A0A1X7UNN7_AMPQE	PAC_15717611
TRINITY_DN154012_c3_g3	A0A1X7UP31_AMPQE	PAC_15717635
TRINITY_DN144443_c0_g1	A0A1X7UR87_AMPQE	PAC_15718361
TRINITY_DN167291_c3_g2	A0A1X7URD2_AMPQE	PAC_15718230
TRINITY_DN152870_c0_g1	A0A1X7USP4_AMPQE	PAC_15718830
TRINITY_DN114034_c0_g1	A0A1X7USX6_AMPQE	PAC_15718492
TRINITY_DN172398_c5_g2	A0A1X7UTR3_AMPQE	PAC_15719095
TRINITY_DN167037_c6_g1	A0A1X7UU37_AMPQE	PAC_15718755
TRINITY_DN167037_c6_g2	A0A1X7UU37_AMPQE	PAC_15718755
TRINITY_DN158483_c0_g6	A0A1X7UUD1_AMPQE	PAC_15719098
TRINITY_DN155401_c0_g1	A0A1X7UUN7_AMPQE	PAC_15719092
TRINITY_DN157145_c0_g1	A0A1X7UUN7_AMPQE	PAC_15719092
TRINITY_DN142495_c2_g1	A0A1X7UVT2_AMPQE	PAC_15719168
TRINITY_DN175102_c8_g1	A0A1X7UVT2_AMPQE	PAC_15719168
TRINITY_DN175316_c4_g2	A0A1X7UVZ3_AMPQE	PAC_15719419
TRINITY_DN168047_c4_g1	A0A1X7UW95_AMPQE	PAC_15719269
TRINITY_DN171411_c3_g1	A0A1X7UW95_AMPQE	PAC_15719269
TRINITY_DN131614_c0_g1	A0A1X7UX37_AMPQE	PAC_15719596
TRINITY_DN161201_c2_g2	A0A1X7UX37_AMPQE	PAC_15719596
TRINITY_DN168350_c2_g1	A0A1X7UXC4_AMPQE	PAC_15719955
TRINITY_DN154012_c3_g2	A0A1X7UXM0_AMPQE	PAC_15719742
TRINITY_DN169503_c0_g2	A0A1X7UY64_AMPQE	PAC_15719972
TRINITY_DN174562_c0_g1	A0A1X7UY64_AMPQE	PAC_15719972
TRINITY_DN173840_c4_g1	A0A1X7UY67_AMPQE	PAC_15719837
TRINITY_DN173840_c4_g2	A0A1X7UY67_AMPQE	PAC_15719837
TRINITY_DN142738_c0_g3	A0A1X7UY88_AMPQE	PAC_15719846
TRINITY_DN171692_c2_g6	A0A1X7UYQ5_AMPQE	PAC_15719851
TRINITY_DN174063_c2_g1	A0A1X7UYT7_AMPQE	PAC_15719875
TRINITY_DN149967_c1_g1	A0A1X7UZF1_AMPQE	PAC_15720443
TRINITY_DN176748_c5_g2	A0A1X7UZF1_AMPQE	PAC_15720443
TRINITY_DN170319_c0_g2	A0A1X7UZG8_AMPQE	PAC_15720166
TRINITY_DN173463_c2_g1	A0A1X7UZG8_AMPQE	PAC_15720166
TRINITY_DN176173_c2_g1	A0A1X7V098_AMPQE	PAC_15720520
TRINITY_DN148590_c2_g2	A0A1X7V0G2_AMPQE	PAC_15720514
TRINITY_DN166364_c2_g2	A0A1X7V0G2_AMPQE	PAC_15720514
TRINITY_DN175527_c7_g4	A0A1X7V0K8_AMPQE	PAC_15720556
TRINITY_DN177118_c13_g1	A0A1X7V1B2_AMPQE	PAC_15720846
TRINITY_DN146859_c0_g1	A0A1X7V1E8_AMPQE	PAC_15720830
TRINITY_DN152212_c0_g2	A0A1X7V1E8_AMPQE	PAC_15720830
TRINITY_DN174348_c2_g2	A0A1X7V1E8_AMPQE	PAC_15720830
TRINITY_DN176300_c6_g1	A0A1X7V1R5_AMPQE	PAC_15720779
TRINITY_DN176300_c6_g2	A0A1X7V1R5_AMPQE	PAC_15720779
TRINITY_DN157042_c0_g2	A0A1X7V1Y1_AMPQE	PAC_15720634
TRINITY_DN150980_c1_g1	A0A1X7V271_AMPQE	PAC_15720729
TRINITY_DN158538_c0_g2	A0A1X7V271_AMPQE	PAC_15720729
TRINITY_DN148094_c5_g1	A0A1X7V2Y9_AMPQE	PAC_15720920
TRINITY_DN151664_c2_g1	A0A1X7V3D2_AMPQE	PAC_15721448
TRINITY_DN153805_c0_g2	A0A1X7V3L0_AMPQE	PAC_15721510
TRINITY_DN174707_c13_g1	A0A1X7V3N7_AMPQE	PAC_15721373
TRINITY_DN169277_c0_g4	A0A1X7V3P1_AMPQE	PAC_15721378
TRINITY_DN174047_c1_g1	A0A1X7V3T1_AMPQE	PAC_15721371
TRINITY_DN174047_c1_g3	A0A1X7V3T1_AMPQE	PAC_15721371
TRINITY_DN171439_c1_g2	A0A1X7V466_AMPQE	PAC_15721665
TRINITY_DN130815_c0_g1	A0A1X7V4W9_AMPQE	PAC_15721649
TRINITY_DN141705_c0_g2	A0A1X7V5C1_AMPQE	PAC_15721788
TRINITY_DN148701_c0_g2	A0A1X7V5C1_AMPQE	PAC_15721788
TRINITY_DN176706_c9_g1	A0A1X7V5C1_AMPQE	PAC_15721788
TRINITY_DN169659_c3_g1	A0A1X7V5N0_AMPQE	PAC_15722019
TRINITY_DN175408_c1_g1	A0A1X7V5N0_AMPQE	PAC_15722019
TRINITY_DN139673_c0_g1	A0A1X7V5T0_AMPQE	PAC_15721534
TRINITY_DN152763_c5_g1	A0A1X7V6K0_AMPQE	PAC_15722042
TRINITY_DN147458_c0_g1	A0A1X7V705_AMPQE	PAC_15722113
TRINITY_DN166532_c2_g1	A0A1X7V738_AMPQE	PAC_15722046
TRINITY_DN136385_c0_g1	A0A1X7V7G9_AMPQE	PAC_15722189
TRINITY_DN157083_c2_g3	A0A1X7V7H6_AMPQE	PAC_15722211
TRINITY_DN156134_c1_g2	A0A1X7V847_AMPQE	PAC_15722412
TRINITY_DN162098_c2_g1	A0A1X7V8G2_AMPQE	PAC_15722315
TRINITY_DN168186_c0_g2	A0A1X7V8G2_AMPQE	PAC_15722315
TRINITY_DN176036_c10_g1	A0A1X7V8Z6_AMPQE	PAC_15722241
TRINITY_DN176036_c10_g2	A0A1X7V8Z6_AMPQE	PAC_15722241
TRINITY_DN176694_c12_g1	A0A1X7V9D8_AMPQE	PAC_15722364
TRINITY_DN139424_c1_g2	A0A1X7V9E0_AMPQE	PAC_15722576
TRINITY_DN175999_c6_g1	A0A1X7VAB5_AMPQE	PAC_15723206
TRINITY_DN145898_c1_g1	A0A1X7VAB9_AMPQE	PAC_15722647
TRINITY_DN164365_c1_g1	A0A1X7VAB9_AMPQE	PAC_15722647
TRINITY_DN141949_c0_g1	A0A1X7VAQ6_AMPQE	PAC_15723083
TRINITY_DN126042_c0_g1	A0A1X7VAZ0_AMPQE	PAC_15723129
TRINITY_DN156117_c0_g1	A0A1X7VAZ2_AMPQE	PAC_15722838
TRINITY_DN140382_c0_g4	A0A1X7VBW3_AMPQE	PAC_15723384
TRINITY_DN150543_c3_g1	A0A1X7VBW3_AMPQE	PAC_15723384
TRINITY_DN159750_c0_g1	A0A1X7VBW3_AMPQE	PAC_15723384
TRINITY_DN159861_c1_g1	A0A1X7VBW3_AMPQE	PAC_15723384
TRINITY_DN166983_c0_g1	A0A1X7VBW3_AMPQE	PAC_15723384
TRINITY_DN166983_c1_g1	A0A1X7VBW3_AMPQE	PAC_15723384
TRINITY_DN168981_c5_g2	A0A1X7VBW3_AMPQE	PAC_15723384
TRINITY_DN173266_c6_g1	A0A1X7VBZ7_AMPQE	PAC_15723385
TRINITY_DN174909_c1_g1	A0A1X7VC44_AMPQE	PAC_15723072
TRINITY_DN136461_c0_g1	A0A1X7VC56_AMPQE	PAC_15723447
TRINITY_DN174038_c4_g1	A0A1X7VC56_AMPQE	PAC_15723447
TRINITY_DN174038_c4_g3	A0A1X7VC56_AMPQE	PAC_15723447
TRINITY_DN175557_c11_g2	A0A1X7VC56_AMPQE	PAC_15723447
TRINITY_DN175557_c11_g3	A0A1X7VC56_AMPQE	PAC_15723447
TRINITY_DN163502_c3_g1	A0A1X7VDC9_AMPQE	PAC_15723395
TRINITY_DN172325_c1_g1	A0A1X7VDC9_AMPQE	PAC_15723395
TRINITY_DN139828_c0_g2	A0A1X7VDG9_AMPQE	PAC_15723636
TRINITY_DN176535_c6_g1	A0A1X7VDG9_AMPQE	PAC_15723636
TRINITY_DN176535_c6_g4	A0A1X7VDG9_AMPQE	PAC_15723636
TRINITY_DN168409_c3_g1	A0A1X7VDK0_AMPQE	PAC_15723866
TRINITY_DN174458_c3_g1	A0A1X7VDK0_AMPQE	PAC_15723866
TRINITY_DN174458_c3_g2	A0A1X7VDK0_AMPQE	PAC_15723866
TRINITY_DN149847_c2_g1	A0A1X7VDM5_AMPQE	PAC_15724096
TRINITY_DN173272_c2_g1	A0A1X7VDM5_AMPQE	PAC_15724096
TRINITY_DN154194_c2_g3	A0A1X7VDS2_AMPQE	PAC_15724136
TRINITY_DN137476_c0_g1	A0A1X7VDX7_AMPQE	PAC_15723564
TRINITY_DN170449_c0_g1	A0A1X7VDX7_AMPQE	PAC_15723564
TRINITY_DN177120_c15_g1	A0A1X7VDX7_AMPQE	PAC_15723564
TRINITY_DN172240_c5_g1	A0A1X7VE39_AMPQE	PAC_15724258
TRINITY_DN166683_c0_g3	A0A1X7VEF9_AMPQE	PAC_15723864
TRINITY_DN142238_c0_g1	A0A1X7VEQ6_AMPQE	PAC_15724197
TRINITY_DN175476_c10_g1	A0A1X7VET2_AMPQE	PAC_15724222
TRINITY_DN144468_c0_g1	A0A1X7VF02_AMPQE	PAC_15724261
TRINITY_DN163356_c1_g1	A0A1X7VF02_AMPQE	PAC_15724261
TRINITY_DN162793_c0_g2	A0A1X7VF31_AMPQE	PAC_15723874
TRINITY_DN155747_c1_g1	A0A1X7VF48_AMPQE	PAC_15724299
TRINITY_DN175082_c8_g1	A0A1X7VF54_AMPQE	PAC_15724304
TRINITY_DN160563_c0_g2	A0A1X7VF86_AMPQE	PAC_15724100
TRINITY_DN162881_c0_g1	A0A1X7VFD4_AMPQE	PAC_15724399
TRINITY_DN145312_c2_g2	A0A1X7VFK7_AMPQE	PAC_15724467
TRINITY_DN159646_c0_g2	A0A1X7VFM2_AMPQE	PAC_15724436
TRINITY_DN156699_c1_g1	A0A1X7VFU3_AMPQE	PAC_15724300
TRINITY_DN155143_c0_g1	A0A1X7VFU8_AMPQE	PAC_15724305
TRINITY_DN173374_c2_g2	A0A1X7VFU8_AMPQE	PAC_15724305
TRINITY_DN174880_c2_g2	A0A1X7VFU8_AMPQE	PAC_15724305
TRINITY_DN174880_c2_g4	A0A1X7VFU8_AMPQE	PAC_15724305
TRINITY_DN161902_c1_g1	A0A1X7VHV5_AMPQE	PAC_15725171
TRINITY_DN168139_c2_g3	A0A1X7VI68_AMPQE	PAC_15725284
TRINITY_DN172382_c1_g4	A0A1X7VI78_AMPQE	PAC_15724655
TRINITY_DN175493_c4_g3	A0A1X7VIB1_AMPQE	PAC_15724930
TRINITY_DN165505_c1_g1	A0A1X7VIB5_AMPQE	PAC_15724934
TRINITY_DN174104_c2_g1	A0A1X7VIG5_AMPQE	PAC_15725105
TRINITY_DN145704_c2_g2	A0A1X7VIJ1_AMPQE	PAC_15725001
TRINITY_DN146070_c2_g1	A0A1X7VIJ1_AMPQE	PAC_15725001
TRINITY_DN147064_c1_g1	A0A1X7VIJ1_AMPQE	PAC_15725001
TRINITY_DN172500_c4_g3	A0A1X7VIJ1_AMPQE	PAC_15725001
TRINITY_DN175486_c13_g4	A0A1X7VIJ1_AMPQE	PAC_15725001
TRINITY_DN174110_c3_g2	A0A1X7VIK1_AMPQE	PAC_15725134
TRINITY_DN152559_c1_g1	A0A1X7VJ03_AMPQE	PAC_15725043
TRINITY_DN167176_c2_g1	A0A1X7VJ03_AMPQE	PAC_15725043
TRINITY_DN138388_c0_g1	A0A1X7VK22_AMPQE	PAC_15725068
TRINITY_DN175362_c4_g4	A0A1X7VK22_AMPQE	PAC_15725068
TRINITY_DN161203_c4_g1	A0A1X7VKE9_AMPQE	PAC_15725420
TRINITY_DN168895_c1_g3	A0A1X7VL61_AMPQE	PAC_15725586
TRINITY_DN151162_c2_g3	A0A1X7VLM9_AMPQE	PAC_15725448
TRINITY_DN162418_c0_g3	A0A1X7VLN9_AMPQE	PAC_15725453
TRINITY_DN150842_c0_g2	A0A1X7VLQ1_AMPQE	PAC_15725975
TRINITY_DN148590_c1_g1	A0A1X7VLZ6_AMPQE	PAC_15726066
TRINITY_DN155248_c1_g3	A0A1X7VLZ6_AMPQE	PAC_15726066
TRINITY_DN162186_c4_g1	A0A1X7VLZ6_AMPQE	PAC_15726066
TRINITY_DN164492_c1_g2	A0A1X7VLZ6_AMPQE	PAC_15726066
TRINITY_DN166364_c2_g1	A0A1X7VLZ6_AMPQE	PAC_15726066
TRINITY_DN168889_c1_g1	A0A1X7VLZ6_AMPQE	PAC_15726066
TRINITY_DN135253_c0_g1	A0A1X7VMH0_AMPQE	PAC_15725607
TRINITY_DN168120_c4_g1	A0A1X7VMI9_AMPQE	PAC_15726035
TRINITY_DN176163_c5_g1	A0A1X7VMI9_AMPQE	PAC_15726035
TRINITY_DN176410_c2_g1	A0A1X7VMI9_AMPQE	PAC_15726035
TRINITY_DN176410_c2_g4	A0A1X7VMI9_AMPQE	PAC_15726035
TRINITY_DN176734_c23_g1	A0A1X7VMI9_AMPQE	PAC_15726035
TRINITY_DN144343_c1_g1	A0A1X7VMM0_AMPQE	PAC_15726543
TRINITY_DN176315_c16_g1	A0A1X7VMM0_AMPQE	PAC_15726543
TRINITY_DN176315_c16_g2	A0A1X7VMM0_AMPQE	PAC_15726543
TRINITY_DN176432_c7_g3	A0A1X7VMM0_AMPQE	PAC_15726543
TRINITY_DN168662_c3_g2	A0A1X7VMS5_AMPQE	PAC_15726148
TRINITY_DN174486_c12_g2	A0A1X7VMW2_AMPQE	PAC_15725736
TRINITY_DN138585_c0_g1	A0A1X7VN23_AMPQE	PAC_15725781
TRINITY_DN165817_c7_g1	A0A1X7VNA9_AMPQE	PAC_15726306
TRINITY_DN165011_c2_g2	A0A1X7VNG5_AMPQE	PAC_15726312
TRINITY_DN138438_c1_g1	A0A1X7VNX2_AMPQE	PAC_15726649
TRINITY_DN149904_c4_g1	A0A1X7VNX2_AMPQE	PAC_15726649
TRINITY_DN157899_c2_g1	A0A1X7VNX2_AMPQE	PAC_15726649
TRINITY_DN174389_c1_g1	A0A1X7VNX2_AMPQE	PAC_15726649
TRINITY_DN174399_c11_g1	A0A1X7VNX2_AMPQE	PAC_15726649
TRINITY_DN174399_c11_g2	A0A1X7VNX2_AMPQE	PAC_15726649
TRINITY_DN167087_c2_g1	A0A1X7VPB4_AMPQE	PAC_15726190
TRINITY_DN144458_c0_g3	A0A1X7VPX2_AMPQE	PAC_15726963
TRINITY_DN174119_c1_g1	A0A1X7VPX2_AMPQE	PAC_15726963
TRINITY_DN171404_c2_g2	A0A1X7VQ15_AMPQE	PAC_15726427
TRINITY_DN155522_c2_g1	A0A1X7VQ79_AMPQE	PAC_15726859
TRINITY_DN175731_c21_g1	A0A1X7VQA8_AMPQE	PAC_15726903
TRINITY_DN145033_c3_g1	A0A1X7VQF0_AMPQE	PAC_15726551
TRINITY_DN146132_c0_g4	A0A1X7VQF0_AMPQE	PAC_15726551
TRINITY_DN130131_c0_g1	A0A1X7VQL3_AMPQE	PAC_15726996
TRINITY_DN154703_c1_g1	A0A1X7VQL3_AMPQE	PAC_15726996
TRINITY_DN149932_c1_g1	A0A1X7VQT4_AMPQE	PAC_15727012
TRINITY_DN141603_c1_g1	A0A1X7VR30_AMPQE	PAC_15726731
TRINITY_DN155583_c0_g6	A0A1X7VRI1_AMPQE	PAC_15727372
TRINITY_DN167758_c0_g1	A0A1X7VRK2_AMPQE	PAC_15727402
TRINITY_DN136980_c3_g1	A0A1X7VRK9_AMPQE	FzdA
TRINITY_DN160797_c0_g2	A0A1X7VRK9_AMPQE	FzdA
TRINITY_DN143232_c1_g3	A0A1X7VRR9_AMPQE	PAC_15727265
TRINITY_DN164236_c3_g4	A0A1X7VRV8_AMPQE	PAC_15726971
TRINITY_DN162823_c1_g1	A0A1X7VS43_AMPQE	PAC_15727327
TRINITY_DN153226_c1_g1	A0A1X7VSA1_AMPQE	WntB
TRINITY_DN174150_c9_g1	A0A1X7VU66_AMPQE	PAC_15727834
TRINITY_DN154644_c1_g1	A0A1X7VUI4_AMPQE	PAC_15728167
TRINITY_DN154293_c4_g1	A0A1X7VUK0_AMPQE	PAC_15727972
TRINITY_DN172207_c2_g2	A0A1X7VUN8_AMPQE	PAC_15728223
TRINITY_DN153339_c0_g2	A0A1X7VUY8_AMPQE	PAC_15728086
TRINITY_DN176446_c27_g1	A0A1X7VUY8_AMPQE	PAC_15728086
TRINITY_DN176599_c16_g1	A0A1X7VUY8_AMPQE	PAC_15728086
TRINITY_DN152677_c2_g1	A0A1X7VV74_AMPQE	PAC_15728168
TRINITY_DN159023_c0_g1	A0A1X7VV74_AMPQE	PAC_15728168
TRINITY_DN164251_c0_g1	A0A1X7VV74_AMPQE	PAC_15728168
TRINITY_DN167270_c3_g2	A0A1X7VV74_AMPQE	PAC_15728168
TRINITY_DN165593_c0_g1	A0A1X7VVB6_AMPQE	PAC_15728205
TRINITY_DN164214_c2_g2	A0A1X7VVI1_AMPQE	PAC_15728667
TRINITY_DN143467_c0_g1	A0A1X7VVL0_AMPQE	PAC_15728488
TRINITY_DN148503_c0_g4	A0A1X7VVL0_AMPQE	PAC_15728488
TRINITY_DN164608_c1_g1	A0A1X7VVL0_AMPQE	PAC_15728488
TRINITY_DN173377_c4_g1	A0A1X7VVS3_AMPQE	Tcf
TRINITY_DN154068_c2_g1	A0A1X7VWR3_AMPQE	PAC_15728628
TRINITY_DN176931_c16_g1	A0A1X7VWR3_AMPQE	PAC_15728628
TRINITY_DN145337_c1_g3	A0A1X7VX67_AMPQE	PAC_15728373
TRINITY_DN176609_c5_g1	A0A1X7VX67_AMPQE	PAC_15728373
TRINITY_DN156896_c1_g1	B1A9Y7_AMPQE	PAC_15718356
TRINITY_DN175838_c11_g1	E2IJA9_AMPQE	PAC_15723909
TRINITY_DN140732_c0_g1	E2IJB0_AMPQE	Dvl
TRINITY_DN175614_c7_g4	E2IJB0_AMPQE	Dvl
TRINITY_DN168427_c1_g2	I1F2A8_AMPQE	PAC_15710194
TRINITY_DN141883_c0_g2	I1G6W2_AMPQE	PAC_15724140

## Sheet: Hsa
DEG-3h post mechanical damage	reciprocal blastp best hit Human proteome_Uniprot	STRING_ protein input ID	STRING_PreferredName	STRING_annotation
TRINITY_DN142738_c0_g3	Q9NQR4	9606.ENSP00000377696	NIT2	Omega-amidase NIT2; Has a omega-amidase activity. The role of omega-amidase is to remove potentially toxic intermediates by converting alpha- ketoglutaramate and alpha-ketosuccinamate to biologically useful alpha-ketoglutarate and oxaloacetate, respectively. Overexpression decreases the colony-forming capacity of cultured cells by arresting cells in the G2 phase of the cell cycle
TRINITY_DN143232_c1_g3	Q00325	9606.ENSP00000228318	SLC25A3	Phosphate carrier protein, mitochondrial; Transport of phosphate groups from the cytosol to the mitochondrial matrix. Phosphate is cotransported with H(+). May play a role regulation of the mitochondrial permeability transition pore (mPTP); Solute carriers
TRINITY_DN147064_c1_g1	P25098	9606.ENSP00000312262	ADRBK1	Beta-adrenergic receptor kinase 1; Specifically phosphorylates the agonist-occupied form of the beta-adrenergic and closely related receptors, probably inducing a desensitization of them. Key regulator of LPAR1 signaling. Competes with RALA for binding to LPAR1 thus affecting the signaling properties of the receptor. Desensitizes LPAR1 and LPAR2 in a phosphorylation-independent manner; Belongs to…
TRINITY_DN147260_c1_g2	P48431	9606.ENSP00000323588	SOX2	Transcription factor SOX-2; Transcription factor that forms a trimeric complex with OCT4 on DNA and controls the expression of a number of genes involved in embryonic development such as YES1, FGF4, UTF1 and ZFP206 (By similarity). Critical for early embryogenesis and for embryonic stem cell pluripotency. May function as a switch in neuronal development. Downstream SRRT target that mediates the p…
TRINITY_DN147260_c1_g2	O95416	9606.ENSP00000305343	SOX14	Transcription factor SOX-14; Acts as a negative regulator of transcription; SRY-boxes
TRINITY_DN147458_c0_g1	O75689	9606.ENSP00000442682	ADAP1	Arf-GAP with dual PH domain-containing protein 1; GTPase-activating protein for the ADP ribosylation factor family (Probable). Binds phosphatidylinositol 3,4,5- trisphosphate (PtdInsP3) and inositol 1,3,4,5-tetrakisphosphate (InsP4); ArfGAPs
TRINITY_DN148094_c5_g1	Q7LGA3	9606.ENSP00000359581	HS2ST1	Heparan sulfate 2-O-sulfotransferase 1; Catalyzes the transfer of sulfate to the C2-position of selected hexuronic acid residues within the maturing heparan sulfate (HS). 2-O-sulfation within HS, particularly of iduronate residues, is essential for HS to participate in a variety of high- affinity ligand-binding interactions and signaling processes. Mediates 2-O-sulfation of both L-iduronyl and D-…
TRINITY_DN150980_c1_g1	Q9UBK9	9606.ENSP00000337393	UXT	Protein UXT; Involved in gene transcription regulation. Acts in concert with the corepressor URI1 to regulate androgen receptor AR-mediated transcription. Together with URI1, associates with chromatin to the NKX3-1 promoter region. Negatively regulates the transcriptional activity of the estrogen receptor ESR1 by inducing its translocation into the cytoplasm. May act as nuclear chaperone that fac…
TRINITY_DN152391_c1_g1	Q9BT23	9606.ENSP00000259006	LIMD2	LIM domain-containing protein 2; Acts as an activator of the protein-kinase ILK, thereby regulating cell motility; LIM domain containing
TRINITY_DN152610_c0_g1	P57058	9606.ENSP00000270112	HUNK	Hormonally up-regulated Neu-associated kinase; Belongs to the protein kinase superfamily. CAMK Ser/Thr protein kinase family. SNF1 subfamily
TRINITY_DN153236_c2_g1	Q8IYJ1	9606.ENSP00000373343	CPNE9	Copine-9; Probable calcium-dependent phospholipid-binding protein that may play a role in calcium-mediated intracellular processes (By similarity). Plays a role in dendrite formation by melanocytes; Copines
TRINITY_DN153477_c1_g1	Q13562	9606.ENSP00000295108	NEUROD1	Neurogenic differentiation factor 1; Acts as a transcriptional activator: mediates transcriptional activation by binding to E box-containing promoter consensus core sequences 5'-CANNTG-3'. Associates with the p300/CBP transcription coactivator complex to stimulate transcription of the secretin gene as well as the gene encoding the cyclin-dependent kinase inhibitor CDKN1A. Contributes to the regul…
TRINITY_DN156117_c0_g1	O95497	9606.ENSP00000356905	VNN1	Pantetheinase; Amidohydrolase that hydrolyzes specifically one of the carboamide linkages in D-pantetheine thus recycling pantothenic acid (vitamin B5) and releasing cysteamine; Belongs to the carbon-nitrogen hydrolase superfamily. BTD/VNN family
TRINITY_DN156896_c1_g1	O15370	9606.ENSP00000347646	SOX12	Transcription factor SOX-12; Binds to the sequence 5'-AACAAT-3'; SRY-boxes
TRINITY_DN157042_c0_g2	Q86SR1	9606.ENSP00000297107	GALNT10	Polypeptide N-acetylgalactosaminyltransferase 10; Catalyzes the initial reaction in O-linked oligosaccharide biosynthesis, the transfer of an N-acetyl-D- galactosamine residue to a serine or threonine residue on the protein receptor. Has activity toward Muc5Ac and EA2 peptide substrates; Polypeptide N-acetylgalactosaminyltransferases
TRINITY_DN159074_c0_g1	Q9NS66	9606.ENSP00000331600	GPR173	Probable G-protein coupled receptor 173; Orphan receptor; G protein-coupled receptors, Class A orphans
TRINITY_DN159074_c0_g1	P35348	9606.ENSP00000369960	ADRA1A	Alpha-1A adrenergic receptor; This alpha-adrenergic receptor mediates its action by association with G proteins that activate a phosphatidylinositol- calcium second messenger system. Its effect is mediated by G(q) and G(11) proteins. Nuclear ADRA1A-ADRA1B heterooligomers regulate phenylephrine(PE)-stimulated ERK signaling in cardiac myocytes; Belongs to the G-protein coupled receptor 1 family. Ad…
TRINITY_DN159965_c0_g1	Q9UDY4	9606.ENSP00000359799	DNAJB4	DnaJ homolog subfamily B member 4; Probable chaperone. Stimulates ATP hydrolysis and the folding of unfolded proteins mediated by HSPA1A/B (in vitro); DNAJ heat shock proteins
TRINITY_DN162770_c1_g2	Q92954	9606.ENSP00000399679	PRG4	Proteoglycan 4; Plays a role in boundary lubrication within articulating joints. Prevents protein deposition onto cartilage from synovial fluid by controlling adhesion-dependent synovial growth and inhibiting the adhesion of synovial cells to the cartilage surface
TRINITY_DN162793_c0_g2	Q8NBP7	9606.ENSP00000303208	PCSK9	Proprotein convertase subtilisin/kexin type 9; Crucial player in the regulation of plasma cholesterol homeostasis. Binds to low-density lipid receptor family members: low density lipoprotein receptor (LDLR), very low density lipoprotein receptor (VLDLR), apolipoprotein E receptor (LRP1/APOER) and apolipoprotein receptor 2 (LRP8/APOER2), and promotes their degradation in intracellular acidic compa…
TRINITY_DN163294_c1_g1	O95490	9606.ENSP00000322270	LPHN2	Adhesion G protein-coupled receptor L2; Calcium-independent receptor of low affinity for alpha- latrotoxin, an excitatory neurotoxin present in black widow spider venom which triggers massive exocytosis from neurons and neuroendocrine cells. Receptor probably implicated in the regulation of exocytosis; Belongs to the G-protein coupled receptor 2 family. Adhesion G-protein coupled receptor (ADGR) …
TRINITY_DN165524_c0_g1	P80192	9606.ENSP00000451263	MAP3K9	Mitogen-activated protein kinase kinase kinase 9; Serine/threonine kinase which acts as an essential component of the MAP kinase signal transduction pathway. Plays an important role in the cascades of cellular responses evoked by changes in the environment. Once activated, acts as an upstream activator of the MKK/JNK signal transduction cascade through the phosphorylation of MAP2K4/MKK4 and MAP2K…
TRINITY_DN167037_c6_g2	Q70CQ4	9606.ENSP00000219689	USP31	Ubiquitin carboxyl-terminal hydrolase 31; May recognize and hydrolyze the peptide bond at the C- terminal Gly of ubiquitin. Involved in the processing of poly- ubiquitin precursors as well as that of ubiquitinated proteins (By similarity); Belongs to the peptidase C19 family
TRINITY_DN168047_c4_g1	Q7Z5Y7	9606.ENSP00000362836	KCTD20	BTB/POZ domain-containing protein KCTD20; Promotes the phosphorylation of AKT family members
TRINITY_DN168186_c0_g2	P48380	9606.ENSP00000371434	RFX3	Transcription factor RFX3; Transcription factor required for ciliogenesis and islet cell differentiation during endocrine pancreas development. Essential for the differentiation of nodal monocilia and left- right asymmetry specification during embryogenesis. Required for the biogenesis of motile cilia by governing growth and beating efficiency of motile cells. Also required for ciliated ependymal…
TRINITY_DN168409_c3_g1	Q9HCC9	9606.ENSP00000290974	ZFYVE28	Lateral signaling target protein 2 homolog; Negative regulator of epidermal growth factor receptor (EGFR) signaling. Acts by promoting EGFR degradation in endosomes when not monoubiquitinated; Belongs to the lst-2 family
TRINITY_DN168662_c3_g2	Q9UNQ0	9606.ENSP00000237612	ABCG2	ATP-binding cassette sub-family G member 2; High-capacity urate exporter functioning in both renal and extrarenal urate excretion. Plays a role in porphyrin homeostasis as it is able to mediates the export of protoporhyrin IX (PPIX) both from mitochondria to cytosol and from cytosol to extracellular space, and cellular export of hemin, and heme. Xenobiotic transporter that may play an important r…
TRINITY_DN171439_c1_g2	Q8IZS8	9606.ENSP00000419101	CACNA2D3	Voltage-dependent calcium channel subunit alpha-2/delta-3; The alpha-2/delta subunit of voltage-dependent calcium channels regulates calcium current density and activation/inactivation kinetics of the calcium channel. Acts as a regulatory subunit for P/Q-type calcium channel (CACNA1A), N-type (CACNA1B), L-type (CACNA1C OR CACNA1D) but not T-type (CACNA1G) (By similarity); Calcium voltage-gated ch…
TRINITY_DN172132_c0_g1	Q8IZF6	9606.ENSP00000377699	GPR112	Adhesion G-protein coupled receptor G4; Orphan receptor; Belongs to the G-protein coupled receptor 2 family. Adhesion G-protein coupled receptor (ADGR) subfamily
TRINITY_DN172287_c2_g1	Q96P47	9606.ENSP00000380413	AGAP3	Arf-GAP with GTPase, ANK repeat and PH domain-containing protein 3; GTPase-activating protein for the ADP ribosylation factor family (Potential). GTPase which may be involved in the degradation of expanded polyglutamine proteins through the ubiquitin-proteasome pathway; Belongs to the centaurin gamma-like family
TRINITY_DN173030_c4_g1	Q9BRS8	9606.ENSP00000299213	LARP6	La-related protein 6; Regulates the coordinated translation of type I collagen alpha-1 and alpha-2 mRNAs, CO1A1 and CO1A2. Stabilizes mRNAs through high-affinity binding of a stem-loop structure in their 5' UTR. This regulation requires VIM and MYH10 filaments, and the helicase DHX9; La ribonucleoprotein domain containing
TRINITY_DN173377_c4_g1	P36402	9606.ENSP00000340347	TCF7	Transcription factor 7; Transcriptional activator involved in T-cell lymphocyte differentiation. Necessary for the survival of CD4(+) CD8(+) immature thymocytes. Isoforms lacking the N-terminal CTNNB1 binding domain cannot fulfill this role. Binds to the T- lymphocyte-specific enhancer element (5'-WWCAAAG-3') found in the promoter of the CD3E gene. May also act as feedback transcriptional repress…
TRINITY_DN173377_c4_g1	Q9NQB0	9606.ENSP00000358404	TCF7L2	Transcription factor 7-like 2; Participates in the Wnt signaling pathway and modulates MYC expression by binding to its promoter in a sequence-specific manner. Acts as repressor in the absence of CTNNB1, and as activator in its presence. Activates transcription from promoters with several copies of the Tcf motif 5'-CCTTTGATC-3' in the presence of CTNNB1. TLE1, TLE2, TLE3 and TLE4 repress transact…
TRINITY_DN173463_c2_g1	Q96CX6	9606.ENSP00000295628	LRRC58	Leucine-rich repeat-containing protein 58; Leucine rich repeat containing 58
TRINITY_DN173840_c4_g2	P23677	9606.ENSP00000260386	ITPKA	Inositol-trisphosphate 3-kinase A; Belongs to the inositol phosphokinase (IPK) family
TRINITY_DN174032_c3_g1	P56945	9606.ENSP00000391669	BCAR1	Breast cancer anti-estrogen resistance protein 1; Docking protein which plays a central coordinating role for tyrosine kinase-based signaling related to cell adhesion. Implicated in induction of cell migration. Overexpression confers antiestrogen resistance on breast cancer cells; Cas scaffolding proteins
TRINITY_DN174104_c2_g1	O43272	9606.ENSP00000349577	POX2	Proline dehydrogenase; Converts proline to delta-1-pyrroline-5-carboxylate; Belongs to the proline oxidase family
TRINITY_DN174707_c13_g1	Q9Y2N7	9606.ENSP00000366898	HIF3A	Hypoxia-inducible factor 3-alpha; Isoform 5: Attenuates the ability of transcription factor HIF1A to bind to hypoxia-responsive elements (HRE) located within the enhancer/promoter of hypoxia-inducible target genes and hence inhibits HRE-driven transcriptional activation; Basic helix-loop-helix proteins
TRINITY_DN174909_c1_g1	Q4G0X4	9606.ENSP00000339340	KCTD21	BTB/POZ domain-containing protein KCTD21; Probable substrate-specific adapter of a BCR (BTB-CUL3- RBX1) E3 ubiquitin-protein ligase complex mediating the ubiquitination and subsequent proteasomal degradation of target proteins. Promotes the ubiquitination of HDAC1. Can function as antagonist of the Hedgehog pathway by affecting the nuclear transfer of transcription factor GLI1; the function proba…
TRINITY_DN175102_c8_g1	Q13946	9606.ENSP00000385632	PDE7A	High affinity cAMP-specific 3',5'-cyclic phosphodiesterase 7A; Hydrolyzes the second messenger cAMP, which is a key regulator of many important physiological processes. May have a role in muscle signal transduction; Belongs to the cyclic nucleotide phosphodiesterase family. PDE7 subfamily
TRINITY_DN175316_c4_g2	Q5VT40	9606.ENSP00000339681	FAM78B	Protein FAM78B; Family with sequence similarity 78 member B; Belongs to the FAM78 family
TRINITY_DN175421_c2_g1	P01023	9606.ENSP00000323929	A2M	Alpha-2-macroglobulin; Is able to inhibit all four classes of proteinases by a unique 'trapping' mechanism. This protein has a peptide stretch, called the 'bait region' which contains specific cleavage sites for different proteinases. When a proteinase cleaves the bait region, a conformational change is induced in the protein which traps the proteinase. The entrapped enzyme remains active against…
TRINITY_DN175614_c7_g4	Q92997	9606.ENSP00000316054	DVL3	Segment polarity protein dishevelled homolog DVL-3; May play a role in the signal transduction pathway mediated by multiple Wnt genes; Dishevelled segment polarity proteins
TRINITY_DN176163_c5_g1	P18084	9606.ENSP00000296181	ITGB5	Integrin beta-5; Integrin alpha-V/beta-5 (ITGAV:ITGB5) is a receptor for fibronectin. It recognizes the sequence R-G-D in its ligand
TRINITY_DN176251_c6_g1	Q86XK2	9606.ENSP00000384823	FBXO11	F-box only protein 11; Substrate recognition component of a SCF (SKP1-CUL1-F- box protein) E3 ubiquitin-protein ligase complex which mediates the ubiquitination and subsequent proteasomal degradation of target proteins, such as DTL/CDT2, BCL6 and PRDM1/BLIMP1. The SCF(FBXO11) complex mediates ubiquitination and degradation of BCL6, thereby playing a role in the germinal center B-cells terminal di…
TRINITY_DN176449_c8_g1	P47736	9606.ENSP00000434033	RAP1GAP	Rap1 GTPase-activating protein 1; GTPase activator for the nuclear Ras-related regulatory protein RAP-1A (KREV-1), converting it to the putatively inactive GDP-bound state
TRINITY_DN176586_c1_g1	P27361	9606.ENSP00000263025	MAPK3	Mitogen-activated protein kinase 3; Serine/threonine kinase which acts as an essential component of the MAP kinase signal transduction pathway. MAPK1/ERK2 and MAPK3/ERK1 are the 2 MAPKs which play an important role in the MAPK/ERK cascade. They participate also in a signaling cascade initiated by activated KIT and KITLG/SCF. Depending on the cellular context, the MAPK/ERK cascade mediates diverse…
TRINITY_DN176604_c1_g1	Q5VU97	9606.ENSP00000290039	CACHD1	VWFA and cache domain-containing protein 1; May regulate voltage-dependent calcium channels
TRINITY_DN176694_c12_g1	P52824	9606.ENSP00000273814	DGKQ	Diacylglycerol kinase theta; Phosphorylates diacylglycerol (DAG) to generate phosphatidic acid (PA). May regulate the activity of protein kinase C by controlling the balance between these two signaling lipids. Activated in the nucleus in response to alpha-thrombin and nerve growth factor (By similarity). May be involved in cAMP- induced activation of NR5A1 and subsequent steroidogenic gene transc…
TRINITY_DN176849_c25_g1	Q7Z6J4	9606.ENSP00000274963	FGD2	FYVE, RhoGEF and PH domain-containing protein 2; Activates CDC42, a member of the Ras-like family of Rho- and Rac proteins, by exchanging bound GDP for free GTP. Activates JNK1 via CDC42 but not RAC1. Binds to phosphatidylinositol 4,5-bisphosphate, phosphatidylinositol 3,4,5- trisphosphate, phosphatidylinositol 5-monophosphate, phosphatidylinositol 4-monophosphate and phosphatidylinositol 3- mono…
TRINITY_DN176904_c8_g2	Q9NRJ4	9606.ENSP00000356064	TULP4	Tubby-related protein 4; May be a substrate-recognition component of a SCF-like ECS (Elongin-Cullin-SOCS-box protein) E3 ubiquitin ligase complex which mediates the ubiquitination and subsequent proteasomal degradation of target proteins; Belongs to the TUB family
TRINITY_DN177087_c10_g1	O75962	9606.ENSP00000339299	TRIO	Triple functional domain protein; Guanine nucleotide exchange factor (GEF) for RHOA and RAC1 GTPases. Involved in coordinating actin remodeling, which is necessary for cell migration and growth. In developing hippocampal neurons, limits dendrite formation, without affecting the establishment of axon polarity. Once dendrites are formed, involved in the control of synaptic function by regulating th…
TRINITY_DN57928_c0_g1	Q7LFX5	9606.ENSP00000402394	CHST15	Carbohydrate sulfotransferase 15; Sulfotransferase that transfers sulfate from 3'- phosphoadenosine 5'-phosphosulfate (PAPS) to the C-6 hydroxyl group of the GalNAc 4-sulfate residue of chondroitin sulfate A and forms chondroitin sulfate E containing GlcA-GalNAc(4,6-SO(4)) repeating units. It also transfers sulfate to a unique non- reducing terminal sequence, GalNAc(4SO4)-GlcA(2SO4)-GalNAc(6SO4),…
