# Supplementary material for: Wounding response in Porifera (sponges) activates ancestral signaling cascades involved in animal healing, regeneration, and cancer
Source: Sci Rep. 2022 Jan 25;12:1307. doi: 10.1038/s41598-022-05230-x (PMC8789774; doi:10.1038/s41598-022-05230-x)
Supplement: Supplementary file 5 — Supplementary Information. [file 41598_2022_5230_MOESM5_ESM.gz]

Archive with 1 entries (1 files):
- Aahi_150_greedy_nonprok3.report.txt
